# Supplementary material for: Crystal structure solution and high-temperature thermal expansion in NaZr2(PO4)3-type materials
Source: Acta Crystallogr B Struct Sci Cryst Eng Mater. 2024 Mar 22;80(Pt 2):146–59. doi: 10.1107/S2052520624001598 (PMC10994170; doi:10.1107/S2052520624001598)
Supplement: Supplementary file 1 [file b-80-00146-sup1.cif]

  
data_global
#==============================================================================

loop_
  _audit_conform_dict_name
  _audit_conform_dict_version
  _audit_conform_dict_location
     cif_core.dic .  ftp://ftp.iucr.org/pub/cif_core.dic
     cif_pd.dic . ftp://ftp.iucr.org/pub/cif_pd.dic
     
# 1. SUBMISSION DETAILS

_publ_contact_author_name             'Waltraud M. Kriven'   # Name of author for correspondence
_publ_contact_author_address             # Address of author for correspondence
; 
Department of Materials Science and Engineering
University of Illinois at Urbana-Champaign
1304 W Green St
Urbana, Illinois, USA 61801
;
_publ_contact_author_email            'kriven@illinois.edu'
_publ_contact_author_fax              '217 333 2736'
_publ_contact_author_phone            '217 721 7722'

_publ_contact_letter
; ?
;
   
_publ_requested_journal               'Acta Cryst. B'
_publ_requested_coeditor_name        ?
_publ_requested_category              FA   # Acta Cryst. C: one of FI/FM/FO/AD
                                         # Acta Cryst. E: one of EI/EM/EO/AD
#==============================================================================

# 2. PROCESSING SUMMARY (IUCr Office Use Only)

_journal_data_validation_number      ?

_journal_date_recd_electronic      2023-12-20
_journal_date_to_coeditor            ?
_journal_date_from_coeditor          ?
_journal_date_accepted     2024-02-18
_journal_date_printers_first         ?
_journal_date_printers_final         ?
_journal_date_proofs_out             ?
_journal_date_proofs_in              ?
_journal_coeditor_name               ?
_journal_coeditor_code      YH5031SUP1
_journal_coeditor_notes
; ?
;
_journal_techeditor_code      B240159
_iucr_compatibility_tag          ACTA95
_journal_techeditor_notes
; ?
;
_journal_coden_ASTM                  ?
_journal_name_full                   ?
_journal_year                        ?
_journal_volume                      ?
_journal_issue                       ?
_journal_page_first                  ?
_journal_page_last                   ?
_journal_paper_category      FA
_journal_suppl_publ_number           ?
_journal_suppl_publ_pages            ?

#==============================================================================

# 3. TITLE AND AUTHOR LIST

_publ_section_title
; 
Thermal Expansion and Phase Transformation in the Rare Earth Di-titanate
(Ln2Ti2O7) System
;
_publ_section_title_footnote
; ?
;         
 
# The loop structure below should contain the names and addresses of all 
# authors, in the required order of publication. Repeat as necessary.

loop_
_publ_author_name
_publ_author_address
_publ_author_footnote
_publ_author_email
'Hulbert, Benjamin'
;
1304 W Green St
Urbana, IL,  61801
USA
;
.
;
bshulbe2@ilinois.edu
;
'Brodecki, Julia'
;
1304 W Green St
Urbana, IL,  61801
USA
;
.
;
juliaeb2@illinois.edu
;
'Kriven, Waltraud M.'
;
1304 W Green St
Urbana, IL,  61801
USA
;
.
;
kriven@illinois.edu
;

#==============================================================================

# 4. TEXT (For Acta Cryst. C and E, include the text of your paper in the CIF)

_publ_section_synopsis
;  ?
;
_publ_section_abstract                         
; ?
;          
_publ_section_comment                          
; ?
;
_publ_section_exptl_prep      # Details of the preparation of the sample(s)
                              # should be given here. 
; ?
;
_publ_section_exptl_refinement                  
; ?
;
_publ_section_references
; ?
;
_publ_section_figure_captions
; ?
;
_publ_section_acknowledgements
; ?
;

#==============================================================================

# If more than one structure is reported, sections 5-10 should be completed 
# per structure. For each data set, replace the '?' in the data_? line below
# by a unique identifier.

#==============================================================================


##########################################################################################################
##########################################################################################################

data_SrZr4PO46
_refine_ls_shift/su_max 0.0041
_computing_structure_refinement TOPAS-V5
_refine_ls_number_parameters 0
_pd_block_id 
JB1008A_14_1400_maskSapphire.xye|overall
_refine_ls_goodness_of_fit_all 18.05177
_pd_proc_ls_prof_R_factor 4.21770
_pd_proc_ls_prof_wR_factor 5.19983
_pd_proc_ls_prof_wR_expected 1.22385
loop_ _pd_phase_block_id
phase_1_R-3c_SrZr4(PO4)6
loop_ _pd_block_diffractogram_id
JB1008A_14_1400_maskSapphire.xye

#######End of overall data loop#######
#######Start of powder structure loop#######
data_phase_1_R-3c_SrZr4PO46
loop_ _pd_block_diffractogram_id
JB1008A_14_1400_maskSapphire.xye

_cell_measurement_temperature 1682(4)
#
##
#
_refine_ls_goodness_of_fit_all 18.05177
_pd_proc_ls_prof_R_factor 4.21770
_pd_proc_ls_prof_wR_factor 5.19983
_pd_proc_ls_prof_wR_expected 1.22385
_refine_ls_R_I_factor 2.44802134
_refine_ls_shift/su_max 0.0041

_diffrn_ambient_temperature   1682(4)
_diffrn_measurement_device_type 'synchrotron: APS 17 BM-B'

_exptl_special_details
; mounted in a sapphire capillary in air
;

# The following item is used to identify the equipment used to record 
# the powder pattern when the diffractogram was measured at a laboratory 
# other than the authors' home institution, e.g. when neutron or synchrotron
# radiation is used.

_pd_instr_location
; Beamline 17 BM-B, Advanced Photon Source, 
Argonne National Laboratory, Lemont, IL, USA
;
_pd_calibration_special_details           # description of the method used
                                          # to calibrate the instrument
; ?
;

_diffrn_source                     'synchrotron'        
_diffrn_source_type               'APS beamline 17 BM-B'
_diffrn_radiation_type            'synchrotron'       
_diffrn_detector                  'area detector'       
_diffrn_detector_type             ''       # make or model of detector

_pd_meas_scan_method              'step'       # options are 'step', 'cont',
                                          # 'tof', 'fixed' or
                                          # 'disp' (= dispersive)
_pd_meas_special_details
;  ?
;

_pd_phase_name  "SrZr4(PO4)6"
#
##
#
_cell_length_a 8.72615(7)
_cell_length_b 8.72615(7)
_cell_length_c 23.4444(4)
_cell_angle_alpha 90
_cell_angle_beta 90
_cell_angle_gamma 120
_cell_volume 1546.02(3)
_space_group_name_H-M_alt R-3c
_symmetry_space_group_name_Hall '-R 3 2"c'
_symmetry_cell_setting         hexagonal
_symmetry_Int_Tables_number           167
_chemical_formula_sum 'O12 P3 Sr0.50 Zr2'
loop_
_space_group_symop_operation_xyz
  'x, y, z '
  '-x, -y, -z '
  '-x+y, -x, z '
  '-x+y, y, z+1/2 '
  '-y, -x, z+1/2 '
  '-y, x-y, z '
  'y, -x+y, -z '
  'y, x, -z+1/2 '
  'x-y, -y, -z+1/2 '
  'x-y, x, -z '
  '-x, -x+y, -z+1/2 '
  'x, x-y, z+1/2 '
  'x-1/3, y+1/3, z+1/3 '
  '-x-1/3, -y+1/3, -z+1/3 '
  '-x+y-1/3, -x+1/3, z+1/3 '
  '-x+y-1/3, y+1/3, z-1/6 '
  '-y-1/3, -x+1/3, z-1/6 '
  '-y-1/3, x-y+1/3, z+1/3 '
  'y-1/3, -x+y+1/3, -z+1/3 '
  'y-1/3, x+1/3, -z-1/6 '
  'x-y-1/3, -y+1/3, -z-1/6 '
  'x-y-1/3, x+1/3, -z+1/3 '
  '-x-1/3, -x+y+1/3, -z-1/6 '
  'x-1/3, x-y+1/3, z-1/6 '
  'x+1/3, y-1/3, z-1/3 '
  '-x+1/3, -y-1/3, -z-1/3 '
  '-x+y+1/3, -x-1/3, z-1/3 '
  '-x+y+1/3, y-1/3, z+1/6 '
  '-y+1/3, -x-1/3, z+1/6 '
  '-y+1/3, x-y-1/3, z-1/3 '
  'y+1/3, -x+y-1/3, -z-1/3 '
  'y+1/3, x-1/3, -z+1/6 '
  'x-y+1/3, -y-1/3, -z+1/6 '
  'x-y+1/3, x-1/3, -z-1/3 '
  '-x+1/3, -x+y-1/3, -z+1/6 '
  'x+1/3, x-y-1/3, z+1/6 '
loop_
_atom_type_symbol
_atom_type_number_in_cell
 Sr1   6
 Zr2  12
 P4  18
 O6  36
 O7  36

loop_
_atom_site_label
_atom_site_type_symbol
_atom_site_fract_x
_atom_site_fract_y
_atom_site_fract_z
_atom_site_occupancy
_atom_site_symmetry_multiplicity
_atom_site_adp_type
_atom_site_U_iso_or_equiv
Sr1 Sr 0 0 0.5 0.5   6 Biso 11.01(17)
Zr2 Zr 0 0 0.14803(5) 1  12 Biso 2.14(5)
P4 P 0.2873(4) 0 0.25 1  18 Biso 2.99(11)
O6 O 0.0376(7) 0.8282(6) 0.6985(2) 1  36 Biso 4.64(12)
O7 O 0.2000(5) 0.1733(6) 0.0939(2) 1  36 Biso 4.64(12)

_exptl_crystal_density_diffrn 3.29422
_cell_formula_units_Z   6
_chemical_formula_weight  511.172083
#3067.03250


loop_
 _geom_bond_atom_site_label_1
 _geom_bond_atom_site_label_2
 _geom_bond_distance
 _geom_bond_site_symmetry_1
 _geom_bond_site_symmetry_2
 Sr1       O7        2.746(4) 1_555   5_555
 Sr1       O7        2.746(4) 1_555   8_555
 Sr1       O7        2.746(4) 1_555   4_555
 Sr1       O7        2.746(4) 1_555   9_555
 Sr1       O7        2.746(4) 1_555  11_555
 Sr1       O7        2.746(4) 1_555  12_555
 Zr2       O6        2.061(6) 1_555   4_444
 Zr2       O6        2.061(6) 1_555   5_654
 Zr2       O6        2.061(6) 1_555  12_564
 Zr2       O7        2.075(4) 1_555   1_555
 Zr2       O7        2.075(4) 1_555   3_555
 Zr2       O7        2.075(4) 1_555   6_555
 P4        O6        1.500(5) 1_555  10_656
 P4        O6        1.500(5) 1_555   5_654
 P4        O7        1.509(4) 1_555  28_555
 P4        O7        1.509(4) 1_555  14_655
 O6        P4        1.500(5) 1_555   5_565
 O6        Zr2       2.061(6) 1_555   4_565
 O6        O7        2.429(7) 1_555  30_566
 O6        O7        2.465(6) 1_555  20_556
 O6        O6        2.480(10) 1_555  11_556
 O6        O6        2.922(11) 1_555   3_465
 O6        O6        2.922(11) 1_555   6_675
 O6        O7        2.927(7) 1_555  12_565
 O6        O7        3.001(7) 1_555   5_565
 O7        P4        1.509(4) 1_555  14_655
 O7        Zr2       2.075(4) 1_555   1_555
 O7        O6        2.429(7) 1_555  15_554
 O7        O6        2.465(6) 1_555  20_556
 O7        O7        2.470(9) 1_555  33_565
 O7        Sr1       2.746(4) 1_555   4_554
 O7        O7        2.843(6) 1_555   3_555
 O7        O7        2.843(6) 1_555   6_555
 O7        O6        2.927(7) 1_555  12_564
 O7        O6        3.001(7) 1_555   5_654
 loop_
  _geom_angle_atom_site_label_1
  _geom_angle_atom_site_label_2
  _geom_angle_atom_site_label_3
  _geom_angle
  _geom_angle_site_symmetry_1
  _geom_angle_site_symmetry_2
  _geom_angle_site_symmetry_3
 O7        Sr1       O7         180.000   8_555 1_555   5_555
 O7        Sr1       O7         117.66(13)  4_555 1_555   8_555
 O7        Sr1       O7         62.34(13)  4_555 1_555   5_555
 O7        Sr1       O7         180.00000000(4)  9_555 1_555   4_555
 O7        Sr1       O7         62.34(13)  9_555 1_555   8_555
 O7        Sr1       O7         117.66(13)  9_555 1_555   5_555
 O7        Sr1       O7         62.34(13) 11_555 1_555   9_555
 O7        Sr1       O7         117.66(13) 11_555 1_555   4_555
 O7        Sr1       O7         62.34(13) 11_555 1_555   8_555
 O7        Sr1       O7         117.66(13) 11_555 1_555   5_555
 O7        Sr1       O7         180.00000000(4) 12_555 1_555  11_555
 O7        Sr1       O7         117.66(13) 12_555 1_555   9_555
 O7        Sr1       O7         62.34(13) 12_555 1_555   4_555
 O7        Sr1       O7         117.66(13) 12_555 1_555   8_555
 O7        Sr1       O7         62.34(13) 12_555 1_555   5_555
 O6        Zr2       O6         90.3(2)  5_654 1_555   4_444
 O6        Zr2       O6         90.3(2) 12_564 1_555   5_654
 O6        Zr2       O6         90.3(2) 12_564 1_555   4_444
 O7        Zr2       O6         90.1(2)  1_555 1_555  12_564
 O7        Zr2       O6         93.06(19)  1_555 1_555   5_654
 O7        Zr2       O6         176.6(2)  1_555 1_555   4_444
 O7        Zr2       O7         86.49(18)  3_555 1_555   1_555
 O7        Zr2       O6         176.6(2)  3_555 1_555  12_564
 O7        Zr2       O6         90.1(2)  3_555 1_555   5_654
 O7        Zr2       O6         93.06(19)  3_555 1_555   4_444
 O7        Zr2       O7         86.49(18)  6_555 1_555   3_555
 O7        Zr2       O7         86.49(18)  6_555 1_555   1_555
 O7        Zr2       O6         93.06(19)  6_555 1_555  12_564
 O7        Zr2       O6         176.6(2)  6_555 1_555   5_654
 O7        Zr2       O6         90.1(2)  6_555 1_555   4_444
 O6        P4        O6         111.5(5)  5_654 1_555  10_656
 O7        P4        O6         107.7(3) 28_555 1_555   5_654
 O7        P4        O6         110.0(2) 28_555 1_555  10_656
 O7        P4        O7         109.9(5) 14_655 1_555  28_555
 O7        P4        O6         110.0(2) 14_655 1_555   5_654
 O7        P4        O6         107.7(3) 14_655 1_555  10_656
 Zr2       O6        P4         152.9(4)  4_565 1_555   5_565
 O7        O6        Zr2        164.8(2) 30_566 1_555   4_565
 O7        O6        P4         36.27(19) 30_566 1_555   5_565
 O7        O6        O7         60.6(3) 20_556 1_555  30_566
 O7        O6        Zr2        134.4(3) 20_556 1_555   4_565
 O7        O6        P4         35.09(15) 20_556 1_555   5_565
 O6        O6        O7         58.8(2) 11_556 1_555  20_556
 O6        O6        O7         60.28(18) 11_556 1_555  30_566
 O6        O6        Zr2        121.8(2) 11_556 1_555   4_565
 O6        O6        P4         34.3(2) 11_556 1_555   5_565
 O6        O6        O6         81.59(17)  3_465 1_555  11_556
 O6        O6        O7         98.5(3)  3_465 1_555  20_556
 O6        O6        O7         141.76(19)  3_465 1_555  30_566
 O6        O6        Zr2        44.85(11)  3_465 1_555   4_565
 O6        O6        P4         108.2(3)  3_465 1_555   5_565
 O6        O6        O6         60.000    6_675 1_555   3_465
 O6        O6        O6         94.56(4)  6_675 1_555  11_556
 O6        O6        O7         149.4(2)  6_675 1_555  20_556
 O6        O6        O7         121.9(2)  6_675 1_555  30_566
 O6        O6        Zr2        44.85(11)  6_675 1_555   4_565
 O6        O6        P4         126.4(2)  6_675 1_555   5_565
 O7        O6        O6         61.74(15) 12_565 1_555   6_675
 O7        O6        O6         89.93(12) 12_565 1_555   3_465
 O7        O6        O6         155.72(17) 12_565 1_555  11_556
 O7        O6        O7         145.4(3) 12_565 1_555  20_556
 O7        O6        O7         126.0(2) 12_565 1_555  30_566
 O7        O6        Zr2        45.13(12) 12_565 1_555   4_565
 O7        O6        P4         161.8(4) 12_565 1_555   5_565
 O7        O6        O7         57.29(17)  5_565 1_555  12_565
 O7        O6        O6         88.50(15)  5_565 1_555   6_675
 O7        O6        O6         59.23(18)  5_565 1_555   3_465
 O7        O6        O6         132.4(3)  5_565 1_555  11_556
 O7        O6        O7         98.7(2)  5_565 1_555  20_556
 O7        O6        O7         148.2(2)  5_565 1_555  30_566
 O7        O6        Zr2        43.65(13)  5_565 1_555   4_565
 O7        O6        P4         133.1(2)  5_565 1_555   5_565
 Zr2       O7        P4         151.7(3)  1_555 1_555  14_655
 O6        O7        Zr2        160.5(3) 15_554 1_555   1_555
 O6        O7        P4         36.04(18) 15_554 1_555  14_655
 O6        O7        O6         60.9(3) 20_556 1_555  15_554
 O6        O7        Zr2        118.4(2) 20_556 1_555   1_555
 O6        O7        P4         34.86(16) 20_556 1_555  14_655
 O7        O7        O6         59.0(2) 33_565 1_555  20_556
 O7        O7        O6         60.42(18) 33_565 1_555  15_554
 O7        O7        Zr2        137.8(2) 33_565 1_555   1_555
 O7        O7        P4         35.1(3) 33_565 1_555  14_655
 Sr1       O7        O7         107.8(2)  4_554 1_555  33_565
 Sr1       O7        O6         148.3(2)  4_554 1_555  20_556
 Sr1       O7        O6         87.4(2)  4_554 1_555  15_554
 Sr1       O7        Zr2        91.01(13)  4_554 1_555   1_555
 Sr1       O7        P4         117.2(2)  4_554 1_555  14_655
 O7        O7        Sr1        58.83(7)  3_555 1_555   4_554
 O7        O7        O7         166.5(2)  3_555 1_555  33_565
 O7        O7        O6         133.4(3)  3_555 1_555  20_556
 O7        O7        O6         117.7(3)  3_555 1_555  15_554
 O7        O7        Zr2        46.76(9)  3_555 1_555   1_555
 O7        O7        P4         150.1(4)  3_555 1_555  14_655
 O7        O7        O7         60.000    6_555 1_555   3_555
 O7        O7        Sr1        58.83(7)  6_555 1_555   4_554
 O7        O7        O7         112.43(19)  6_555 1_555  33_565
 O7        O7        O6         151.1(3)  6_555 1_555  20_556
 O7        O7        O6         142.86(18)  6_555 1_555  15_554
 O7        O7        Zr2        46.76(9)  6_555 1_555   1_555
 O7        O7        P4         147.3(4)  6_555 1_555  14_655
 O6        O7        O7         62.66(16) 12_564 1_555   6_555
 O6        O7        O7         91.50(15) 12_564 1_555   3_555
 O6        O7        Sr1        121.48(18) 12_564 1_555   4_554
 O6        O7        O7         94.4(2) 12_564 1_555  33_565
 O6        O7        O6         89.5(2) 12_564 1_555  20_556
 O6        O7        O6         147.69(18) 12_564 1_555  15_554
 O6        O7        Zr2        44.74(16) 12_564 1_555   1_555
 O6        O7        P4         111.8(3) 12_564 1_555  14_655
 O6        O7        O6         59.0(2)  5_654 1_555  12_564
 O6        O7        O7         89.99(12)  5_654 1_555   6_555
 O6        O7        O7         60.05(14)  5_654 1_555   3_555
 O6        O7        Sr1        118.88(16)  5_654 1_555   4_554
 O6        O7        O7         133.2(3)  5_654 1_555  33_565
 O6        O7        O6         81.3(2)  5_654 1_555  20_556
 O6        O7        O6         122.3(2)  5_654 1_555  15_554
 O6        O7        Zr2        43.29(13)  5_654 1_555   1_555
 O6        O7        P4         115.5(3)  5_654 1_555  14_655
#######End of Structure loop#######
#######Start of powder data loop#######
data_pxrd_JB1008A_14_1400_maskSapphire.xye
_pd_block_id JB1008A_14_1400_maskSapphire.xye
loop_
_pd_phase_id
_pd_phase_block_id
_pd_phase_mass_%
1 phase_1_R-3c_SrZr4(PO4)6 92.02
_exptl_absorpt_coefficient_mu 8.82
_diffrn_radiation_wavelength 0.24117
_diffrn_radiation_probe x-ray
_refine_ls_goodness_of_fit_all 18.05177
_pd_proc_ls_prof_R_factor 4.21770
_pd_proc_ls_prof_wR_factor 5.19983
_pd_proc_ls_prof_wR_expected 1.22385
_pd_calc_method Rietveld
_pd_proc_2theta_range_min     1.50000
_pd_proc_2theta_range_max    12.50000
_pd_proc_2theta_range_inc     0.00100
loop_
_pd_proc_point_id
_pd_meas_2theta_scan
_pd_proc_d_spacing
_pd_proc_intensity_total
_pd_calc_intensity_total
_pd_proc_ls_weight
0     1.49768     9.22655  3063.32846(55)  3195.81510     1.00000
1     1.50240     9.19756  3080.71043(56)  3193.00503     1.00000
2     1.50712     9.16876  3079.14820(55)  3190.20516     1.00000
3     1.51184     9.14014  3047.49420(55)  3187.41547     1.00000
4     1.51656     9.11169  3076.70442(55)  3184.63596     1.00000
5     1.52128     9.08342  3061.39374(55)  3181.86662     1.00000
6     1.52600     9.05533  3051.96472(55)  3179.10743     1.00000
7     1.53072     9.02741  3073.79880(55)  3176.35838     1.00000
8     1.53544     8.99966  3083.99820(56)  3173.61947     1.00000
9     1.54016     8.97208  3075.50097(55)  3170.89069     1.00000
10     1.54488     8.94467  3095.47453(56)  3168.17201     1.00000
11     1.54960     8.91743  3075.45529(55)  3165.46344     1.00000
12     1.55432     8.89035  3084.21880(56)  3162.76496     1.00000
13     1.55904     8.86343  3077.03701(55)  3160.07657     1.00000
14     1.56376     8.83668  3072.83727(55)  3157.39824     1.00000
15     1.56848     8.81009  3109.11608(56)  3154.72998     1.00000
16     1.57320     8.78366  3076.67826(55)  3152.07177     1.00000
17     1.57792     8.75739  3065.82760(55)  3149.42359     1.00000
18     1.58264     8.73127  3085.43457(56)  3146.78545     1.00000
19     1.58736     8.70531  3090.35267(56)  3144.15732     1.00000
20     1.59208     8.67951  3096.65855(56)  3141.53921     1.00000
21     1.59680     8.65385  3104.08333(56)  3138.93109     1.00000
22     1.60152     8.62835  3107.30217(56)  3136.33295     1.00000
23     1.60624     8.60300  3085.24574(56)  3133.74480     1.00000
24     1.61096     8.57779  3125.18687(56)  3131.16661     1.00000
25     1.61568     8.55273  3106.43251(56)  3128.59838     1.00000
26     1.62040     8.52782  3103.95266(56)  3126.04009     1.00000
27     1.62512     8.50306  3109.43526(56)  3123.49173     1.00000
28     1.62984     8.47843  3092.62738(56)  3120.95330     1.00000
29     1.63456     8.45395  3090.86879(56)  3118.42478     1.00000
30     1.63928     8.42961  3116.94362(56)  3115.90617     1.00000
31     1.64400     8.40541  3126.34889(56)  3113.39745     1.00000
32     1.64872     8.38135  3112.53660(56)  3110.89860     1.00000
33     1.65344     8.35743  3087.77196(56)  3108.40963     1.00000
34     1.65816     8.33364  3115.42297(56)  3105.93052     1.00000
35     1.66288     8.30999  3154.41631(56)  3103.46126     1.00000
36     1.66760     8.28647  3133.89515(56)  3101.00183     1.00000
37     1.67232     8.26308  3145.83110(56)  3098.55224     1.00000
38     1.67704     8.23983  3175.48418(56)  3096.11246     1.00000
39     1.68176     8.21670  3128.16971(56)  3093.68248     1.00000
40     1.68648     8.19371  3145.16683(56)  3091.26231     1.00000
41     1.69120     8.17084  3144.57753(56)  3088.85191     1.00000
42     1.69592     8.14810  3139.42252(56)  3086.45130     1.00000
43     1.70064     8.12549  3127.27494(56)  3084.06044     1.00000
44     1.70536     8.10300  3118.22463(56)  3081.67934     1.00000
45     1.71008     8.08064  3133.32348(56)  3079.30798     1.00000
46     1.71480     8.05840  3130.56018(56)  3076.94635     1.00000
47     1.71952     8.03628  3152.50186(56)  3074.59445     1.00000
48     1.72424     8.01428  3130.36097(56)  3072.25225     1.00000
49     1.72896     7.99240  3138.46716(56)  3069.91975     1.00000
50     1.73368     7.97065  3158.97361(56)  3067.59694     1.00000
51     1.73840     7.94901  3154.60106(56)  3065.28381     1.00000
52     1.74312     7.92748  3143.58531(56)  3062.98034     1.00000
53     1.74784     7.90608  3142.50285(56)  3060.68653     1.00000
54     1.75256     7.88479  3129.85958(56)  3058.40236     1.00000
55     1.75728     7.86361  3154.99844(56)  3056.12783     1.00000
56     1.76200     7.84255  3164.15381(56)  3053.86292     1.00000
57     1.76672     7.82160  3183.49647(56)  3051.60763     1.00000
58     1.77144     7.80076  3167.03821(56)  3049.36193     1.00000
59     1.77616     7.78003  3142.54721(56)  3047.12583     1.00000
60     1.78088     7.75941  3119.10960(56)  3044.89931     1.00000
61     1.78560     7.73890  3153.85737(56)  3042.68235     1.00000
62     1.79032     7.71850  3182.20939(56)  3040.47496     1.00000
63     1.79504     7.69821  3145.55801(56)  3038.27711     1.00000
64     1.79976     7.67802  3194.65310(57)  3036.08880     1.00000
65     1.80448     7.65794  3184.08973(56)  3033.91001     1.00000
66     1.80920     7.63796  3149.59912(56)  3031.74074     1.00000
67     1.81392     7.61809  3158.43206(56)  3029.58097     1.00000
68     1.81864     7.59832  3153.62807(56)  3027.43069     1.00000
69     1.82336     7.57865  3145.97205(56)  3025.28990     1.00000
70     1.82808     7.55908  3147.37799(56)  3023.15857     1.00000
71     1.83280     7.53962  3196.43847(57)  3021.03671     1.00000
72     1.83752     7.52025  3166.99109(56)  3018.92429     1.00000
73     1.84224     7.50099  3171.61807(56)  3016.82132     1.00000
74     1.84696     7.48182  3138.29764(56)  3024.37076     1.00000
75     1.85168     7.46275  3142.60267(56)  3022.57049     1.00000
76     1.85640     7.44378  3163.03534(56)  3020.79239     1.00000
77     1.86112     7.42490  3166.15017(56)  3019.03712     1.00000
78     1.86584     7.40612  3139.59673(56)  3017.30551     1.00000
79     1.87056     7.38743  3114.29553(56)  3015.59857     1.00000
80     1.87528     7.36884  3163.65994(56)  3013.91716     1.00000
81     1.88000     7.35034  3156.93684(56)  3012.26226     1.00000
82     1.88472     7.33194  3175.32960(56)  3010.63503     1.00000
83     1.88944     7.31362  3136.31065(56)  3009.03682     1.00000
84     1.89416     7.29540  3144.75519(56)  3007.46876     1.00000
85     1.89888     7.27727  3138.86746(56)  3005.93226     1.00000
86     1.90360     7.25922  3153.16323(56)  3004.42908     1.00000
87     1.90832     7.24127  3150.70762(56)  3002.96081     1.00000
88     1.91304     7.22341  3143.34327(56)  3001.52920     1.00000
89     1.91776     7.20563  3163.30060(56)  3000.13627     1.00000
90     1.92248     7.18794  3146.76731(56)  2998.78458     1.00000
91     1.92720     7.17034  3127.98634(56)  2997.47619     1.00000
92     1.93192     7.15282  3148.80642(56)  2996.21375     1.00000
93     1.93664     7.13539  3141.58375(56)  2995.00042     1.00000
94     1.94136     7.11804  3129.83943(56)  2993.83946     1.00000
95     1.94608     7.10078  3145.42796(56)  2992.73416     1.00000
96     1.95080     7.08360  3109.23171(56)  2991.68842     1.00000
97     1.95552     7.06651  3149.64508(56)  2990.70729     1.00000
98     1.96024     7.04949  3136.75261(56)  2989.79503     1.00000
99     1.96496     7.03256  3105.57809(56)  2988.95696     1.00000
100     1.96968     7.01571  3130.24500(56)  2988.19944     1.00000
101     1.97440     6.99894  3121.18770(56)  2987.52953     1.00000
102     1.97912     6.98225  3088.48468(56)  2986.95418     1.00000
103     1.98384     6.96564  3106.16961(56)  2986.48183     1.00000
104     1.98856     6.94911  3105.97767(56)  2986.12319     1.00000
105     1.99328     6.93265  3092.72048(56)  2985.88837     1.00000
106     1.99800     6.91628  3090.37735(56)  2985.78937     1.00000
107     2.00272     6.89998  3091.88764(56)  2985.84057     1.00000
108     2.00744     6.88376  3093.30197(56)  2986.05914     1.00000
109     2.01216     6.86761  3095.68884(56)  2986.46201     1.00000
110     2.01688     6.85154  3081.01440(56)  2987.07013     1.00000
111     2.02160     6.83555  3099.34627(56)  2987.90978     1.00000
112     2.02632     6.81963  3095.87558(56)  2989.00863     1.00000
113     2.03104     6.80378  3086.71748(56)  2990.39854     1.00000
114     2.03576     6.78801  3079.55059(55)  2992.11826     1.00000
115     2.04048     6.77231  3081.47367(56)  2994.21727     1.00000
116     2.04520     6.75668  3106.73856(56)  2996.74546     1.00000
117     2.04992     6.74112  3067.47233(55)  2999.76639     1.00000
118     2.05464     6.72564  3056.59231(55)  3003.36032     1.00000
119     2.05936     6.71022  3052.80349(55)  3007.62041     1.00000
120     2.06408     6.69488  3057.89616(55)  3012.65483     1.00000
121     2.06880     6.67961  3079.71195(55)  3018.59968     1.00000
122     2.07352     6.66441  3100.91566(56)  3025.63792     1.00000
123     2.07824     6.64927  3058.38205(55)  3033.96937     1.00000
124     2.08296     6.63421  3075.28249(55)  3043.85642     1.00000
125     2.08768     6.61921  3079.20789(55)  3055.64337     1.00000
126     2.09240     6.60428  3078.54506(55)  3069.77391     1.00000
127     2.09712     6.58942  3093.62840(56)  3086.79338     1.00000
128     2.10184     6.57462  3135.77840(56)  3107.43846     1.00000
129     2.10656     6.55989  3131.87754(56)  3132.75440     1.00000
130     2.11128     6.54523  3166.90886(56)  3164.07513     1.00000
131     2.11600     6.53063  3195.33166(57)  3203.26836     1.00000
132     2.12072     6.51609  3230.80489(57)  3253.04719     1.00000
133     2.12544     6.50163  3318.86166(58)  3317.58611     1.00000
134     2.13016     6.48722  3417.02290(58)  3403.71178     1.00000
135     2.13488     6.47288  3619.39845(60)  3527.03613     1.00000
136     2.13960     6.45860  3969.88439(63)  3734.81925     1.00000
137     2.14432     6.44439  4637.56288(68)  4170.64122     1.00000
138     2.14904     6.43024  5915.87423(77)  5197.67110     1.00000
139     2.15376     6.41615  8470.67827(92)  7504.90998     1.00000
140     2.15848     6.40212 13349.47769(116) 11945.78929     1.00000
141     2.16320     6.38815 20409.93739(143) 18695.50007     1.00000
142     2.16792     6.37424 28084.23597(168) 26319.86224     1.00000
143     2.17264     6.36040 32041.44759(179) 31360.14532     1.00000
144     2.17736     6.34661 29475.74221(172) 30315.71756     1.00000
145     2.18208     6.33288 22290.07914(149) 24026.77294     1.00000
146     2.18680     6.31922 14965.21018(122) 16379.51908     1.00000
147     2.19152     6.30561  9472.72828(97) 10292.43213     1.00000
148     2.19624     6.29206  6367.54066(80)  6589.15062     1.00000
149     2.20096     6.27857  4772.72556(69)  4760.13354     1.00000
150     2.20568     6.26513  4031.44830(63)  3973.41933     1.00000
151     2.21040     6.25176  3636.88114(60)  3633.30973     1.00000
152     2.21512     6.23844  3386.61780(58)  3457.64269     1.00000
153     2.21984     6.22517  3243.86278(57)  3345.55273     1.00000
154     2.22456     6.21197  3176.69190(56)  3264.41585     1.00000
155     2.22928     6.19882  3067.52692(55)  3202.15407     1.00000
156     2.23400     6.18572  3048.00606(55)  3153.04625     1.00000
157     2.23872     6.17268  3028.75898(55)  3113.59925     1.00000
158     2.24344     6.15969  2986.70550(55)  3081.43128     1.00000
159     2.24816     6.14676  2936.10539(54)  3054.76986     1.00000
160     2.25288     6.13389  2952.08256(54)  3032.39410     1.00000
161     2.25760     6.12107  2937.99159(54)  3013.42327     1.00000
162     2.26232     6.10830  2908.71196(54)  2997.15603     1.00000
163     2.26704     6.09558  2928.74712(54)  2983.06584     1.00000
164     2.27176     6.08292  2902.64729(54)  2970.75786     1.00000
165     2.27648     6.07031  2881.71668(54)  2959.93260     1.00000
166     2.28120     6.05775  2884.73950(54)  2950.32621     1.00000
167     2.28592     6.04524  2847.29290(53)  2941.74366     1.00000
168     2.29064     6.03279  2857.87615(53)  2934.03221     1.00000
169     2.29536     6.02038  2865.91815(54)  2927.06093     1.00000
170     2.30008     6.00803  2852.96405(53)  2920.72015     1.00000
171     2.30480     5.99573  2853.15309(53)  2914.92335     1.00000
172     2.30952     5.98348  2825.89871(53)  2909.60326     1.00000
173     2.31424     5.97127  2848.36319(53)  2904.69357     1.00000
174     2.31896     5.95912  2825.15738(53)  2900.14341     1.00000
175     2.32368     5.94702  2827.49271(53)  2895.91114     1.00000
176     2.32840     5.93497  2818.64500(53)  2891.96038     1.00000
177     2.33312     5.92296  2806.52745(53)  2888.25755     1.00000
178     2.33784     5.91100  2821.35195(53)  2884.77580     1.00000
179     2.34256     5.89910  2787.40583(53)  2881.49367     1.00000
180     2.34728     5.88724  2800.18327(53)  2878.38925     1.00000
181     2.35200     5.87542  2782.66894(53)  2875.44463     1.00000
182     2.35672     5.86366  2812.17523(53)  2872.64491     1.00000
183     2.36144     5.85194  2801.91556(53)  2869.97727     1.00000
184     2.36616     5.84027  2800.97921(53)  2867.42866     1.00000
185     2.37088     5.82864  2798.66719(53)  2864.98870     1.00000
186     2.37560     5.81706  2792.55845(53)  2862.64886     1.00000
187     2.38032     5.80553  2801.40204(53)  2860.40045     1.00000
188     2.38504     5.79404  2780.89387(53)  2858.23583     1.00000
189     2.38976     5.78260  2809.85340(53)  2856.14860     1.00000
190     2.39448     5.77120  2752.06456(52)  2854.13349     1.00000
191     2.39920     5.75985  2775.24842(53)  2852.18453     1.00000
192     2.40392     5.74854  2739.31158(52)  2850.29704     1.00000
193     2.40864     5.73728  2764.89223(53)  2848.46710     1.00000
194     2.41336     5.72606  2771.98012(53)  2846.69078     1.00000
195     2.41808     5.71488  2768.53942(53)  2844.96435     1.00000
196     2.42280     5.70375  2743.22955(52)  2843.28469     1.00000
197     2.42752     5.69266  2768.26427(53)  2841.64936     1.00000
198     2.43224     5.68162  2783.10860(53)  2840.05531     1.00000
199     2.43696     5.67062  2738.52430(52)  2838.50019     1.00000
200     2.44168     5.65966  2771.76159(53)  2836.98195     1.00000
201     2.44640     5.64874  2753.36613(52)  2835.49869     1.00000
202     2.45112     5.63786  2774.87988(53)  2834.04836     1.00000
203     2.45584     5.62703  2745.04464(52)  2832.62932     1.00000
204     2.46056     5.61624  2741.72095(52)  2831.24026     1.00000
205     2.46528     5.60548  2726.77518(52)  2829.87957     1.00000
206     2.47000     5.59477  2749.29356(52)  2828.54592     1.00000
207     2.47472     5.58411  2753.69489(52)  2827.23816     1.00000
208     2.47944     5.57348  2739.57453(52)  2825.95529     1.00000
209     2.48416     5.56289  2735.89261(52)  2824.69611     1.00000
210     2.48888     5.55234  2724.24516(52)  2823.45969     1.00000
211     2.49360     5.54183  2742.74753(52)  2822.24525     1.00000
212     2.49832     5.53136  2721.67924(52)  2821.05191     1.00000
213     2.50304     5.52094  2720.68686(52)  2816.00602     1.00000
214     2.50776     5.51055  2712.34956(52)  2810.02173     1.00000
215     2.51248     5.50020  2717.53401(52)  2809.93050     1.00000
216     2.51720     5.48988  2742.50689(52)  2809.09672     1.00000
217     2.52192     5.47961  2735.47266(52)  2808.27215     1.00000
218     2.52664     5.46938  2744.48084(52)  2807.45685     1.00000
219     2.53136     5.45918  2730.85740(52)  2806.65090     1.00000
220     2.53608     5.44902  2742.99692(52)  2805.85436     1.00000
221     2.54080     5.43890  2715.92513(52)  2805.06731     1.00000
222     2.54552     5.42882  2731.47971(52)  2804.28985     1.00000
223     2.55024     5.41877  2703.42872(52)  2803.52208     1.00000
224     2.55496     5.40876  2723.74326(52)  2802.76408     1.00000
225     2.55968     5.39879  2716.27952(52)  2802.01596     1.00000
226     2.56440     5.38885  2716.77146(52)  2801.27786     1.00000
227     2.56912     5.37895  2729.81681(52)  2800.54990     1.00000
228     2.57384     5.36909  2714.57690(52)  2799.83221     1.00000
229     2.57856     5.35927  2714.71649(52)  2799.12495     1.00000
230     2.58328     5.34948  2719.00485(52)  2798.42831     1.00000
231     2.58800     5.33972  2718.00368(52)  2797.74243     1.00000
232     2.59272     5.33000  2710.88639(52)  2797.06751     1.00000
233     2.59744     5.32032  2719.81926(52)  2796.40379     1.00000
234     2.60216     5.31067  2715.61195(52)  2795.75149     1.00000
235     2.60688     5.30106  2734.54820(52)  2795.11084     1.00000
236     2.61160     5.29148  2741.12193(52)  2794.48212     1.00000
237     2.61632     5.28193  2720.50820(52)  2793.86569     1.00000
238     2.62104     5.27242  2747.05085(52)  2793.26181     1.00000
239     2.62576     5.26295  2721.07812(52)  2792.67086     1.00000
240     2.63048     5.25350  2716.87817(52)  2792.09325     1.00000
241     2.63520     5.24410  2701.18924(52)  2791.52943     1.00000
242     2.63992     5.23472  2696.34302(52)  2790.97984     1.00000
243     2.64464     5.22538  2692.26737(52)  2790.44500     1.00000
244     2.64936     5.21607  2716.17133(52)  2811.02601     1.00000
245     2.65408     5.20680  2698.45491(52)  2811.13299     1.00000
246     2.65880     5.19756  2715.80763(52)  2811.28343     1.00000
247     2.66352     5.18835  2720.76844(52)  2811.47998     1.00000
248     2.66824     5.17917  2733.04853(52)  2811.72522     1.00000
249     2.67296     5.17003  2725.77645(52)  2812.02176     1.00000
250     2.67768     5.16092  2701.74531(52)  2812.37266     1.00000
251     2.68240     5.15184  2725.14953(52)  2812.78189     1.00000
252     2.68712     5.14279  2708.77289(52)  2813.25264     1.00000
253     2.69184     5.13377  2721.74739(52)  2813.78892     1.00000
254     2.69656     5.12479  2728.39322(52)  2814.39548     1.00000
255     2.70128     5.11584  2724.46413(52)  2815.07753     1.00000
256     2.70600     5.10691  2722.63943(52)  2815.84001     1.00000
257     2.71072     5.09802  2736.56380(52)  2816.68894     1.00000
258     2.71544     5.08916  2747.34293(52)  2817.63194     1.00000
259     2.72016     5.08033  2760.63108(53)  2818.67595     1.00000
260     2.72488     5.07154  2733.48766(52)  2819.82910     1.00000
261     2.72960     5.06277  2730.13470(52)  2821.10112     1.00000
262     2.73432     5.05403  2743.29884(52)  2822.50360     1.00000
263     2.73904     5.04532  2741.11426(52)  2824.04742     1.00000
264     2.74376     5.03664  2757.44725(53)  2825.74620     1.00000
265     2.74848     5.02800  2742.11433(52)  2827.61686     1.00000
266     2.75320     5.01938  2738.92593(52)  2829.67698     1.00000
267     2.75792     5.01079  2763.13792(53)  2831.94637     1.00000
268     2.76264     5.00223  2743.61472(52)  2834.44913     1.00000
269     2.76736     4.99370  2777.57049(53)  2837.21593     1.00000
270     2.77208     4.98520  2736.60368(52)  2840.27728     1.00000
271     2.77680     4.97673  2748.61527(52)  2843.67185     1.00000
272     2.78152     4.96828  2754.91785(52)  2847.44837     1.00000
273     2.78624     4.95987  2771.26460(53)  2851.66421     1.00000
274     2.79096     4.95148  2776.13329(53)  2856.38509     1.00000
275     2.79568     4.94312  2779.62198(53)  2861.69496     1.00000
276     2.80040     4.93479  2797.34231(53)  2867.70677     1.00000
277     2.80512     4.92649  2816.96473(53)  2874.54894     1.00000
278     2.80984     4.91822  2809.29182(53)  2882.39046     1.00000
279     2.81456     4.90997  2810.73558(53)  2891.45813     1.00000
280     2.81928     4.90175  2815.64866(53)  2902.06133     1.00000
281     2.82400     4.89356  2834.78439(53)  2914.59435     1.00000
282     2.82872     4.88540  2850.06502(53)  2930.42770     1.00000
283     2.83344     4.87726  2881.48954(54)  2990.77798     1.00000
284     2.83816     4.86915  2905.15800(54)  3015.79853     1.00000
285     2.84288     4.86107  2962.95902(54)  3050.87669     1.00000
286     2.84760     4.85301  3025.50246(55)  3109.21562     1.00000
287     2.85232     4.84499  3174.73734(56)  3225.48008     1.00000
288     2.85704     4.83698  3408.40507(58)  3468.16154     1.00000
289     2.86176     4.82901  3908.99331(63)  3936.52743     1.00000
290     2.86648     4.82106  4643.95170(68)  4710.86947     1.00000
291     2.87120     4.81313  5657.71612(75)  5743.85292     1.00000
292     2.87592     4.80524  6624.18621(81)  6766.48849     1.00000
293     2.88064     4.79736  7040.25890(84)  7307.29632     1.00000
294     2.88536     4.78952  6667.24878(82)  7007.97437     1.00000
295     2.89008     4.78170  5709.89522(76)  6103.85956     1.00000
296     2.89480     4.77390  4757.88089(69)  5086.43626     1.00000
297     2.89952     4.76613  3989.69020(63)  4285.85295     1.00000
298     2.90424     4.75839  3615.35568(60)  3801.42463     1.00000
299     2.90896     4.75067  3354.43814(58)  3574.44612     1.00000
300     2.91368     4.74298  3294.81382(57)  3505.97797     1.00000
301     2.91840     4.73531  3297.74940(57)  3521.20406     1.00000
302     2.92312     4.72766  3338.84944(58)  3581.79350     1.00000
303     2.92784     4.72004  3443.09721(59)  3676.42007     1.00000
304     2.93256     4.71245  3588.59595(60)  3807.63280     1.00000
305     2.93728     4.70488  3848.25984(62)  3987.67298     1.00000
306     2.94200     4.69733  4245.38398(65)  4246.78646     1.00000
307     2.94672     4.68981  4962.81735(70)  4678.57097     1.00000
308     2.95144     4.68231  6205.32296(79)  5554.36185     1.00000
309     2.95616     4.67483  8744.43809(94)  7587.86546     1.00000
310     2.96088     4.66738 13674.99196(117) 12150.89781     1.00000
311     2.96560     4.65996 22824.99158(151) 21014.67759     1.00000
312     2.97032     4.65255 37679.94288(194) 34942.35586     1.00000
313     2.97504     4.64517 54810.56684(234) 51494.44353     1.00000
314     2.97976     4.63782 65895.57781(257) 64113.57024     1.00000
315     2.98448     4.63048 63835.06549(253) 64689.39968     1.00000
316     2.98920     4.62317 50160.86696(224) 52846.91372     1.00000
317     2.99392     4.61589 32769.92746(181) 36324.98150     1.00000
318     2.99864     4.60862 19684.82206(140) 22032.87340     1.00000
319     3.00336     4.60138 11795.98248(109) 12764.22325     1.00000
320     3.00808     4.59416  7871.05221(89)  7909.09264     1.00000
321     3.01280     4.58697  5771.62147(76)  5734.98677     1.00000
322     3.01752     4.57979  4805.17514(69)  4812.77092     1.00000
323     3.02224     4.57264  4182.04611(65)  4372.73629     1.00000
324     3.02696     4.56551  3850.64416(62)  4114.90196     1.00000
325     3.03168     4.55841  3671.62546(61)  3939.96027     1.00000
326     3.03640     4.55132  3487.39161(59)  3814.25169     1.00000
327     3.04112     4.54426  3442.66367(59)  3722.43985     1.00000
328     3.04584     4.53722  3360.01657(58)  3656.24374     1.00000
329     3.05056     4.53020  3362.52214(58)  3610.32947     1.00000
330     3.05528     4.52321  3283.98312(57)  3581.06148     1.00000
331     3.06000     4.51623  3283.86115(57)  3566.05159     1.00000
332     3.06472     4.50928  3285.74181(57)  3563.89831     1.00000
333     3.06944     4.50234  3283.41800(57)  3573.96045     1.00000
334     3.07416     4.49543  3316.01872(58)  3596.11289     1.00000
335     3.07888     4.48854  3322.98655(58)  3631.01307     1.00000
336     3.08360     4.48167  3378.74777(58)  3679.77525     1.00000
337     3.08832     4.47483  3408.29908(58)  3744.31051     1.00000
338     3.09304     4.46800  3476.82176(59)  3827.52130     1.00000
339     3.09776     4.46119  3551.15189(60)  3933.51772     1.00000
340     3.10248     4.45441  3688.27714(61)  4067.89121     1.00000
341     3.10720     4.44764  3848.36220(62)  4238.65567     1.00000
342     3.11192     4.44090  4085.57147(64)  4458.08076     1.00000
343     3.11664     4.43417  4420.76815(66)  4743.58856     1.00000
344     3.12136     4.42747  4927.79456(70)  5126.13574     1.00000
345     3.12608     4.42079  5841.42132(76)  5678.47709     1.00000
346     3.13080     4.41412  7237.62866(85)  6618.73212     1.00000
347     3.13552     4.40748 10053.04598(100)  8582.30236     1.00000
348     3.14024     4.40086 15413.70999(124) 13133.38324     1.00000
349     3.14496     4.39426 26035.07987(161) 23246.32923     1.00000
350     3.14968     4.38767 45195.49086(213) 42326.94517     1.00000
351     3.15440     4.38111 75092.14120(274) 71178.35136     1.00000
352     3.15912     4.37456 109186.96633(330) 104076.87039     1.00000
353     3.16384     4.36804 128524.59315(359) 126818.68913     1.00000
354     3.16856     4.36153 121064.61722(348) 124531.17969     1.00000
355     3.17328     4.35505 92662.89362(304) 98940.08991     1.00000
356     3.17800     4.34858 59701.20364(244) 65935.16981     1.00000
357     3.18272     4.34213 33647.93919(183) 38498.30286     1.00000
358     3.18744     4.33571 19282.79186(139) 21053.39339     1.00000
359     3.19216     4.32930 11967.02319(109) 12073.72648     1.00000
360     3.19688     4.32291  8344.51012(91)  8110.15264     1.00000
361     3.20160     4.31654  6327.25641(80)  6385.82167     1.00000
362     3.20632     4.31018  5255.71166(72)  5530.77710     1.00000
363     3.21104     4.30385  4588.71507(68)  5008.94965     1.00000
364     3.21576     4.29753  4195.70726(65)  4639.64249     1.00000
365     3.22048     4.29124  3909.70420(63)  4360.20509     1.00000
366     3.22520     4.28496  3726.37554(61)  4142.81607     1.00000
367     3.22992     4.27870  3610.11072(60)  3971.33876     1.00000
368     3.23464     4.27246  3496.74155(59)  3834.18208     1.00000
369     3.23936     4.26623  3443.84126(59)  3723.65631     1.00000
370     3.24408     4.26003  3387.28718(58)  3634.37889     1.00000
371     3.24880     4.25384  3354.86636(58)  3562.45593     1.00000
372     3.25352     4.24767  3323.95477(58)  3504.94691     1.00000
373     3.25824     4.24152  3290.97707(57)  3458.87646     1.00000
374     3.26296     4.23538  3297.70017(57)  3425.66332     1.00000
375     3.26768     4.22927  3270.29266(57)  3403.49087     1.00000
376     3.27240     4.22317  3322.60133(58)  3392.66003     1.00000
377     3.27712     4.21709  3339.87739(58)  3394.55305     1.00000
378     3.28184     4.21103  3377.83380(58)  3412.69465     1.00000
379     3.28656     4.20498  3487.41767(59)  3459.18163     1.00000
380     3.29128     4.19895  3657.94149(60)  3590.62536     1.00000
381     3.29600     4.19294  3997.03315(63)  3825.61497     1.00000
382     3.30072     4.18695  4608.75731(68)  4362.87000     1.00000
383     3.30544     4.18097  5777.77139(76)  5480.71712     1.00000
384     3.31016     4.17501  7769.89743(88)  7476.72813     1.00000
385     3.31488     4.16907 10924.23803(105) 10387.39287     1.00000
386     3.31960     4.16314 14408.04293(120) 13685.42485     1.00000
387     3.32432     4.15723 16753.41570(129) 16197.97625     1.00000
388     3.32904     4.15134 16683.65346(129) 16467.35424     1.00000
389     3.33376     4.14546 14073.29342(119) 14312.85656     1.00000
390     3.33848     4.13960 10531.49278(103) 11023.30996     1.00000
391     3.34320     4.13376  7516.33039(87)  7941.74031     1.00000
392     3.34792     4.12793  5539.19678(74)  5724.04126     1.00000
393     3.35264     4.12212  4462.50815(67)  4416.97894     1.00000
394     3.35736     4.11633  3889.17944(62)  3760.78488     1.00000
395     3.36208     4.11055  3568.50078(60)  3456.89749     1.00000
396     3.36680     4.10479  3406.89462(58)  3310.74115     1.00000
397     3.37152     4.09905  3286.65515(57)  3229.02452     1.00000
398     3.37624     4.09332  3222.16413(57)  3174.89037     1.00000
399     3.38096     4.08760  3187.29388(56)  3134.81677     1.00000
400     3.38568     4.08191  3150.74999(56)  3103.76504     1.00000
401     3.39040     4.07623  3132.90769(56)  3079.24047     1.00000
402     3.39512     4.07056  3121.44190(56)  3059.66905     1.00000
403     3.39984     4.06491  3120.71465(56)  3043.94298     1.00000
404     3.40456     4.05928  3070.51557(55)  3031.29212     1.00000
405     3.40928     4.05366  3099.80437(56)  3021.17197     1.00000
406     3.41400     4.04806  3084.13771(56)  3013.14371     1.00000
407     3.41872     4.04247  3096.25791(56)  3006.89062     1.00000
408     3.42344     4.03690  3059.58831(55)  3002.18140     1.00000
409     3.42816     4.03134  3084.25420(56)  2998.84549     1.00000
410     3.43288     4.02580  3071.61782(55)  2996.74425     1.00000
411     3.43760     4.02027  3085.09913(56)  2995.78151     1.00000
412     3.44232     4.01476  3064.75957(55)  2995.89836     1.00000
413     3.44704     4.00927  3061.89725(55)  2997.05707     1.00000
414     3.45176     4.00379  3090.94290(56)  2999.23539     1.00000
415     3.45648     3.99832  3072.87288(55)  3002.43807     1.00000
416     3.46120     3.99287  3073.00045(55)  3006.69797     1.00000
417     3.46592     3.98743  3091.20676(56)  3012.05928     1.00000
418     3.47064     3.98201  3106.88984(56)  3018.58872     1.00000
419     3.47536     3.97661  3108.03024(56)  3026.38702     1.00000
420     3.48008     3.97122  3101.26255(56)  3035.60044     1.00000
421     3.48480     3.96584  3128.90364(56)  3046.39590     1.00000
422     3.48952     3.96048  3120.88345(56)  3059.02625     1.00000
423     3.49424     3.95513  3147.92227(56)  3073.94227     1.00000
424     3.49896     3.94979  3158.47338(56)  3092.12303     1.00000
425     3.50368     3.94447  3191.36031(56)  3075.11533     1.00000
426     3.50840     3.93917  3230.36502(57)  3112.33774     1.00000
427     3.51312     3.93388  3302.04556(57)  3174.07169     1.00000
428     3.51784     3.92860  3470.78033(59)  3276.32744     1.00000
429     3.52256     3.92334  3692.43419(61)  3427.81256     1.00000
430     3.52728     3.91809  4011.39354(63)  3611.92599     1.00000
431     3.53200     3.91286  4198.19987(65)  3773.91187     1.00000
432     3.53672     3.90764  4244.65928(65)  3841.69759     1.00000
433     3.54144     3.90243  4057.81357(64)  3798.96118     1.00000
434     3.54616     3.89724  3876.36156(62)  3711.21312     1.00000
435     3.55088     3.89206  3687.05696(61)  3647.86451     1.00000
436     3.55560     3.88689  3604.48348(60)  3642.18818     1.00000
437     3.56032     3.88174  3634.78549(60)  3697.67851     1.00000
438     3.56504     3.87661  3724.17630(61)  3804.93149     1.00000
439     3.56976     3.87148  3854.93543(62)  3957.63132     1.00000
440     3.57448     3.86637  4035.34402(64)  4159.26033     1.00000
441     3.57920     3.86127  4394.37708(66)  4425.34944     1.00000
442     3.58392     3.85619  4898.63147(70)  4792.57445     1.00000
443     3.58864     3.85112  5784.14648(76)  5361.64624     1.00000
444     3.59336     3.84606  7381.64758(86)  6434.46779     1.00000
445     3.59808     3.84102 10325.62111(102)  8858.42947     1.00000
446     3.60280     3.83599 16224.89699(127) 14388.95181     1.00000
447     3.60752     3.83097 27348.40630(165) 25622.92049     1.00000
448     3.61224     3.82597 47131.30412(217) 44564.84948     1.00000
449     3.61696     3.82098 74126.42600(272) 69560.40079     1.00000
450     3.62168     3.81600 97117.99362(312) 92820.77168     1.00000
451     3.62640     3.81103 103223.92842(321) 101929.90177     1.00000
452     3.63112     3.80608 88119.75402(297) 90075.03978     1.00000
453     3.63584     3.80114 61571.35706(248) 65843.41249     1.00000
454     3.64056     3.79621 37452.87962(194) 41402.07654     1.00000
455     3.64528     3.79130 21365.05402(146) 23566.45374     1.00000
456     3.65000     3.78640 13006.09604(114) 13331.11740     1.00000
457     3.65472     3.78151  8660.56901(93)  8405.51639     1.00000
458     3.65944     3.77664  6494.08192(81)  6264.96556     1.00000
459     3.66416     3.77177  5323.87629(73)  5305.12553     1.00000
460     3.66888     3.76692  4671.50383(68)  4787.23587     1.00000
461     3.67360     3.76208  4277.90968(65)  4451.27790     1.00000
462     3.67832     3.75726  4027.07105(63)  4213.62478     1.00000
463     3.68304     3.75244  3918.01873(63)  4050.01147     1.00000
464     3.68776     3.74764  3882.80250(62)  3960.50402     1.00000
465     3.69248     3.74285  3976.92448(63)  3978.66050     1.00000
466     3.69720     3.73808  4174.41741(65)  4172.54908     1.00000
467     3.70192     3.73331  4635.93872(68)  4620.19673     1.00000
468     3.70664     3.72856  5381.73639(73)  5347.06765     1.00000
469     3.71136     3.72382  6220.28050(79)  6239.98680     1.00000
470     3.71608     3.71909  6942.90774(83)  7005.41744     1.00000
471     3.72080     3.71438  7084.82601(84)  7227.60545     1.00000
472     3.72552     3.70967  6608.63643(81)  6733.62650     1.00000
473     3.73024     3.70498  5701.22596(76)  5804.15515     1.00000
474     3.73496     3.70030  4847.37563(70)  4844.31330     1.00000
475     3.73968     3.69563  4155.02068(64)  4094.58087     1.00000
476     3.74440     3.69097  3742.00168(61)  3615.23085     1.00000
477     3.74912     3.68633  3505.40636(59)  3353.77647     1.00000
478     3.75384     3.68170  3350.24838(58)  3221.38882     1.00000
479     3.75856     3.67707  3286.40429(57)  3152.68525     1.00000
480     3.76328     3.67246  3206.54722(57)  3111.86670     1.00000
481     3.76800     3.66786  3185.45378(56)  3083.25108     1.00000
482     3.77272     3.66328  3151.73366(56)  3060.96699     1.00000
483     3.77744     3.65870  3143.42019(56)  3042.83540     1.00000
484     3.78216     3.65414  3121.01150(56)  3027.89534     1.00000
485     3.78688     3.64958  3120.79044(56)  3015.56749     1.00000
486     3.79160     3.64504  3134.15627(56)  3005.53528     1.00000
487     3.79632     3.64051  3104.70859(56)  2997.70305     1.00000
488     3.80104     3.63599  3118.42685(56)  2992.35282     1.00000
489     3.80576     3.63149  3110.09813(56)  2990.79410     1.00000
490     3.81048     3.62699  3124.58149(56)  2997.26251     1.00000
491     3.81520     3.62250  3134.67298(56)  3022.74192     1.00000
492     3.81992     3.61803  3169.77988(56)  3087.06054     1.00000
493     3.82464     3.61357  3280.24277(57)  3213.52135     1.00000
494     3.82936     3.60911  3401.98402(58)  3409.39766     1.00000
495     3.83408     3.60467  3558.77995(60)  3637.34932     1.00000
496     3.83880     3.60024  3659.91074(60)  3803.48912     1.00000
497     3.84352     3.59582  3654.73938(60)  3801.64090     1.00000
498     3.84824     3.59141  3538.53100(59)  3628.96983     1.00000
499     3.85296     3.58702  3391.04242(58)  3393.89262     1.00000
500     3.85768     3.58263  3275.49325(57)  3189.88079     1.00000
501     3.86240     3.57825  3224.44796(57)  3054.67967     1.00000
502     3.86712     3.57389  3212.24717(57)  2982.09856     1.00000
503     3.87184     3.56953  3200.12750(57)  2947.86828     1.00000
504     3.87656     3.56519  3187.12778(56)  2931.88077     1.00000
505     3.88128     3.56085  3147.19873(56)  2923.57617     1.00000
506     3.88600     3.55653  3148.53822(56)  2918.19464     1.00000
507     3.89072     3.55222  3117.28236(56)  2914.18555     1.00000
508     3.89544     3.54791  3118.52410(56)  2911.01760     1.00000
509     3.90016     3.54362  3086.20768(56)  2908.46238     1.00000
510     3.90488     3.53934  3108.25787(56)  2906.37874     1.00000
511     3.90960     3.53507  3104.17989(56)  2904.67706     1.00000
512     3.91432     3.53081  3094.33012(56)  2903.29516     1.00000
513     3.91904     3.52656  3088.89757(56)  2902.18671     1.00000
514     3.92376     3.52232  3108.63800(56)  2901.31604     1.00000
515     3.92848     3.51809  3097.87928(56)  2900.65890     1.00000
516     3.93320     3.51387  3071.15684(55)  2900.19865     1.00000
517     3.93792     3.50966  3129.90984(56)  2899.92149     1.00000
518     3.94264     3.50546  3088.94389(56)  2899.81912     1.00000
519     3.94736     3.50127  3127.34595(56)  2899.88853     1.00000
520     3.95208     3.49709  3125.90421(56)  2900.12925     1.00000
521     3.95680     3.49292  3131.44445(56)  2900.54339     1.00000
522     3.96152     3.48876  3154.99950(56)  2901.13851     1.00000
523     3.96624     3.48461  3201.88562(57)  2869.43851     1.00000
524     3.97096     3.48047  3204.25503(57)  2871.31597     1.00000
525     3.97568     3.47634  3222.34199(57)  2873.38679     1.00000
526     3.98040     3.47221  3183.76467(56)  2875.68398     1.00000
527     3.98512     3.46810  3152.67304(56)  2878.24528     1.00000
528     3.98984     3.46400  3133.11415(56)  2881.12083     1.00000
529     3.99456     3.45991  3102.63156(56)  2884.37814     1.00000
530     3.99928     3.45583  3089.40623(56)  2888.10687     1.00000
531     4.00400     3.45176  3095.41840(56)  2892.41870     1.00000
532     4.00872     3.44769  3091.34593(56)  2915.23072     1.00000
533     4.01344     3.44364  3085.56441(56)  2921.73877     1.00000
534     4.01816     3.43960  3102.22057(56)  2929.52451     1.00000
535     4.02288     3.43556  3135.16830(56)  2939.04559     1.00000
536     4.02760     3.43154  3140.39220(56)  2951.15164     1.00000
537     4.03232     3.42752  3210.53127(57)  2967.89655     1.00000
538     4.03704     3.42352  3240.04523(57)  2994.71189     1.00000
539     4.04176     3.41952  3338.60922(58)  3045.74766     1.00000
540     4.04648     3.41554  3438.95714(59)  3153.24587     1.00000
541     4.05120     3.41156  3697.00767(61)  3373.53715     1.00000
542     4.05592     3.40759  4064.36110(64)  3774.70469     1.00000
543     4.06064     3.40363  4614.16220(68)  4395.07156     1.00000
544     4.06536     3.39968  5318.94295(73)  5177.70130     1.00000
545     4.07008     3.39574  5943.89882(77)  5915.26325     1.00000
546     4.07480     3.39181  6228.86586(79)  6286.11938     1.00000
547     4.07952     3.38788  6000.75357(77)  6063.19617     1.00000
548     4.08424     3.38397  5448.19017(74)  5389.59371     1.00000
549     4.08896     3.38007  4727.72270(69)  4597.28169     1.00000
550     4.09368     3.37617  4153.35001(64)  3927.03022     1.00000
551     4.09840     3.37228  3739.53547(61)  3475.09708     1.00000
552     4.10312     3.36841  3497.57674(59)  3219.19872     1.00000
553     4.10784     3.36454  3366.33198(58)  3092.60334     1.00000
554     4.11256     3.36068  3236.78904(57)  3034.14777     1.00000
555     4.11728     3.35683  3195.15679(57)  3007.19716     1.00000
556     4.12200     3.35298  3133.04383(56)  2992.80454     1.00000
557     4.12672     3.34915  3150.56926(56)  2984.00473     1.00000
558     4.13144     3.34533  3102.01622(56)  2978.24842     1.00000
559     4.13616     3.34151  3089.73337(56)  2974.48399     1.00000
560     4.14088     3.33770  3102.16529(56)  2972.19128     1.00000
561     4.14560     3.33391  3088.31035(56)  2971.05273     1.00000
562     4.15032     3.33012  3113.65938(56)  2970.85384     1.00000
563     4.15504     3.32633  3084.12939(56)  2971.43440     1.00000
564     4.15976     3.32256  3121.03679(56)  2972.68537     1.00000
565     4.16448     3.31880  3096.32712(56)  2974.53406     1.00000
566     4.16920     3.31504  3111.51989(56)  2976.92949     1.00000
567     4.17392     3.31129  3111.19197(56)  2979.83862     1.00000
568     4.17864     3.30756  3094.33012(56)  2983.24442     1.00000
569     4.18336     3.30383  3114.45824(56)  2986.85020     1.00000
570     4.18808     3.30010  3101.02532(56)  2991.26554     1.00000
571     4.19280     3.29639  3129.99432(56)  2996.20252     1.00000
572     4.19752     3.29269  3102.69582(56)  3001.69180     1.00000
573     4.20224     3.28899  3112.98120(56)  3007.77737     1.00000
574     4.20696     3.28530  3119.75067(56)  3014.51372     1.00000
575     4.21168     3.28162  3145.85712(56)  3021.96379     1.00000
576     4.21640     3.27795  3120.48303(56)  3030.20964     1.00000
577     4.22112     3.27428  3136.33571(56)  3039.36043     1.00000
578     4.22584     3.27063  3141.12337(56)  3049.53105     1.00000
579     4.23056     3.26698  3127.60904(56)  3060.86717     1.00000
580     4.23528     3.26334  3164.53309(56)  3073.55312     1.00000
581     4.24000     3.25971  3165.59873(56)  3087.81874     1.00000
582     4.24472     3.25609  3178.30840(56)  3103.92183     1.00000
583     4.24944     3.25247  3177.41787(56)  3122.19503     1.00000
584     4.25416     3.24887  3200.51997(57)  3143.08014     1.00000
585     4.25888     3.24527  3206.85782(57)  3167.09344     1.00000
586     4.26360     3.24168  3211.91023(57)  3194.89065     1.00000
587     4.26832     3.23809  3238.22752(57)  3227.33459     1.00000
588     4.27304     3.23452  3279.27285(57)  3265.60133     1.00000
589     4.27776     3.23095  3313.61866(58)  3311.11137     1.00000
590     4.28248     3.22739  3354.70663(58)  3365.82611     1.00000
591     4.28720     3.22384  3425.23395(59)  3432.52276     1.00000
592     4.29192     3.22030  3492.78237(59)  3514.96232     1.00000
593     4.29664     3.21676  3582.59025(60)  3618.43166     1.00000
594     4.30136     3.21323  3736.83540(61)  3752.20179     1.00000
595     4.30608     3.20971  3962.37186(63)  3930.55426     1.00000
596     4.31080     3.20620  4341.17971(66)  4192.95337     1.00000
597     4.31552     3.20269  4971.14944(71)  4654.00830     1.00000
598     4.32024     3.19920  6144.34780(78)  5637.30345     1.00000
599     4.32496     3.19571  8398.43414(92)  7890.63362     1.00000
600     4.32968     3.19222 12961.95816(114) 12646.29904     1.00000
601     4.33440     3.18875 21194.88824(146) 21162.39663     1.00000
602     4.33912     3.18528 33937.18796(184) 33481.86913     1.00000
603     4.34384     3.18182 47706.65983(218) 46797.13285     1.00000
604     4.34856     3.17837 55403.60369(235) 55318.41774     1.00000
605     4.35328     3.17493 52273.16857(229) 53471.61811     1.00000
606     4.35800     3.17149 40508.77446(201) 42572.74328     1.00000
607     4.36272     3.16806 26748.78891(164) 29083.46106     1.00000
608     4.36744     3.16464 16486.18527(128) 17874.14337     1.00000
609     4.37216     3.16122 10052.45764(100) 10704.54889     1.00000
610     4.37688     3.15782  6958.67200(83)  6948.27677     1.00000
611     4.38160     3.15442  5408.10881(74)  5234.97933     1.00000
612     4.38632     3.15102  4603.93150(68)  4482.72732     1.00000
613     4.39104     3.14764  4145.94189(64)  4112.81621     1.00000
614     4.39576     3.14426  3853.38335(62)  3888.30871     1.00000
615     4.40048     3.14089  3690.62516(61)  3764.27991     1.00000
616     4.40520     3.13753  3555.42169(60)  3652.24307     1.00000
617     4.40992     3.13417  3511.89836(59)  3560.11447     1.00000
618     4.41464     3.13082  3430.03442(59)  3487.01980     1.00000
619     4.41936     3.12748  3397.86410(58)  3428.25422     1.00000
620     4.42408     3.12414  3364.19013(58)  3380.58291     1.00000
621     4.42880     3.12081  3324.20688(58)  3341.43796     1.00000
622     4.43352     3.11749  3324.61231(58)  3309.04835     1.00000
623     4.43824     3.11418  3320.00982(58)  3282.10500     1.00000
624     4.44296     3.11087  3277.22249(57)  3259.58092     1.00000
625     4.44768     3.10757  3298.58827(57)  3240.66057     1.00000
626     4.45240     3.10428  3270.15367(57)  3224.73610     1.00000
627     4.45712     3.10100  3261.96110(57)  3211.34753     1.00000
628     4.46184     3.09772  3252.01166(57)  3200.08456     1.00000
629     4.46656     3.09444  3254.16307(57)  3190.63840     1.00000
630     4.47128     3.09118  3245.54542(57)  3181.76229     1.00000
631     4.47600     3.08792  3256.68423(57)  3175.28991     1.00000
632     4.48072     3.08467  3238.33930(57)  3170.01639     1.00000
633     4.48544     3.08143  3227.33573(57)  3165.80945     1.00000
634     4.49016     3.07819  3250.82413(57)  3162.56480     1.00000
635     4.49488     3.07496  3250.58877(57)  3160.18599     1.00000
636     4.49960     3.07173  3243.31660(57)  3158.59791     1.00000
637     4.50432     3.06852  3257.09644(57)  3157.74358     1.00000
638     4.50904     3.06531  3255.49220(57)  3157.57733     1.00000
639     4.51376     3.06210  3273.58356(57)  3158.05649     1.00000
640     4.51848     3.05891  3266.42361(57)  3159.15524     1.00000
641     4.52320     3.05572  3264.73276(57)  3160.85540     1.00000
642     4.52792     3.05253  3265.73783(57)  3166.58838     1.00000
643     4.53264     3.04935  3275.44864(57)  3169.55133     1.00000
644     4.53736     3.04618  3277.13321(57)  3173.10301     1.00000
645     4.54208     3.04302  3268.27789(57)  3177.25086     1.00000
646     4.54680     3.03986  3280.34697(57)  3182.00636     1.00000
647     4.55152     3.03671  3290.96610(57)  3187.39398     1.00000
648     4.55624     3.03357  3298.07503(57)  3193.44370     1.00000
649     4.56096     3.03043  3308.58572(58)  3200.18909     1.00000
650     4.56568     3.02730  3324.16147(58)  3207.67354     1.00000
651     4.57040     3.02417  3327.76848(58)  3215.95938     1.00000
652     4.57512     3.02106  3339.07245(58)  3225.10611     1.00000
653     4.57984     3.01794  3363.37561(58)  3235.18845     1.00000
654     4.58456     3.01484  3387.60540(58)  3246.33438     1.00000
655     4.58928     3.01174  3437.46310(59)  3258.59059     1.00000
656     4.59400     3.00865  3460.17961(59)  3272.10922     1.00000
657     4.59872     3.00556  3519.58755(59)  3287.03804     1.00000
658     4.60344     3.00248  3551.23708(60)  3303.56963     1.00000
659     4.60816     2.99941  3530.11784(59)  3321.90747     1.00000
660     4.61288     2.99634  3505.71353(59)  3342.29759     1.00000
661     4.61760     2.99328  3479.68010(59)  3365.04828     1.00000
662     4.62232     2.99022  3485.70913(59)  3390.54425     1.00000
663     4.62704     2.98718  3469.30626(59)  3419.21175     1.00000
664     4.63176     2.98413  3508.95491(59)  3451.66614     1.00000
665     4.63648     2.98110  3507.99391(59)  3488.47062     1.00000
666     4.64120     2.97807  3539.05125(59)  3530.54604     1.00000
667     4.64592     2.97504  3564.52428(60)  3578.94384     1.00000
668     4.65064     2.97202  3621.92088(60)  3635.07376     1.00000
669     4.65536     2.96901  3640.34278(60)  3700.98150     1.00000
670     4.66008     2.96601  3705.03141(61)  3779.73745     1.00000
671     4.66480     2.96301  3802.60624(62)  3877.33323     1.00000
672     4.66952     2.96001  3909.69274(63)  4006.94582     1.00000
673     4.67424     2.95703  4061.70305(64)  4197.52545     1.00000
674     4.67896     2.95405  4325.76709(66)  4501.75357     1.00000
675     4.68368     2.95107  4719.78036(69)  4996.09012     1.00000
676     4.68840     2.94810  5337.14446(73)  5756.37155     1.00000
677     4.69312     2.94514  6301.58977(79)  6794.29631     1.00000
678     4.69784     2.94218  7576.29651(87)  7991.78387     1.00000
679     4.70256     2.93923  8889.01761(94)  9134.21268     1.00000
680     4.70728     2.93628  9941.61346(100)  9954.08109     1.00000
681     4.71200     2.93334 11113.77617(105) 10627.26979     1.00000
682     4.71672     2.93041 13205.95821(115) 12187.78635     1.00000
683     4.72144     2.92748 18134.99531(135) 16769.99884     1.00000
684     4.72616     2.92456 28456.15693(169) 27447.76712     1.00000
685     4.73088     2.92164 48233.93851(220) 47022.72514     1.00000
686     4.73560     2.91873 77955.36756(279) 75217.04772     1.00000
687     4.74032     2.91583 110405.68407(332) 105361.04920     1.00000
688     4.74504     2.91293 127974.58021(358) 124026.36036     1.00000
689     4.74976     2.91004 120205.85188(347) 119084.26339     1.00000
690     4.75448     2.90715 92947.81552(305) 93880.79093     1.00000
691     4.75920     2.90427 60983.97190(247) 63055.84621     1.00000
692     4.76392     2.90139 35096.13924(187) 37509.04838     1.00000
693     4.76864     2.89852 20321.80663(143) 21057.66429     1.00000
694     4.77336     2.89566 12565.44258(112) 12430.30038     1.00000
695     4.77808     2.89280  8766.55440(94)  8462.84032     1.00000
696     4.78280     2.88995  6777.85092(82)  6706.91563     1.00000
697     4.78752     2.88710  5641.75698(75)  5843.80044     1.00000
698     4.79224     2.88426  4961.85207(70)  5325.05508     1.00000
699     4.79696     2.88142  4527.51283(67)  4962.35607     1.00000
700     4.80168     2.87859  4283.83874(65)  4690.73585     1.00000
701     4.80640     2.87576  4080.71896(64)  4482.45092     1.00000
702     4.81112     2.87295  3951.25608(63)  4320.77288     1.00000
703     4.81584     2.87013  3850.72831(62)  4195.64501     1.00000
704     4.82056     2.86732  3810.83038(62)  4100.62995     1.00000
705     4.82528     2.86452  3753.71857(61)  4031.97317     1.00000
706     4.83000     2.86172  3752.40350(61)  3989.30567     1.00000
707     4.83472     2.85893  3777.23713(61)  3980.48279     1.00000
708     4.83944     2.85614  3898.39427(62)  4034.60999     1.00000
709     4.84416     2.85336  4127.60632(64)  4231.55774     1.00000
710     4.84888     2.85059  4633.89720(68)  4742.51736     1.00000
711     4.85360     2.84782  5639.40423(75)  5821.33315     1.00000
712     4.85832     2.84505  7436.56108(86)  7659.64552     1.00000
713     4.86304     2.84229  9899.90537(99) 10130.62821     1.00000
714     4.86776     2.83954 12334.41156(111) 12538.54938     1.00000
715     4.87248     2.83679 13336.30694(115) 13685.73071     1.00000
716     4.87720     2.83404 12287.10527(111) 12781.26043     1.00000
717     4.88192     2.83130  9935.00608(100) 10433.75843     1.00000
718     4.88664     2.82857  7468.81033(86)  7870.06279     1.00000
719     4.89136     2.82584  5528.21978(74)  5872.43001     1.00000
720     4.89608     2.82312  4479.16270(67)  4639.90045     1.00000
721     4.90080     2.82040  3936.84803(63)  4011.04441     1.00000
722     4.90552     2.81769  3671.03319(61)  3722.36825     1.00000
723     4.91024     2.81499  3515.50807(59)  3588.57060     1.00000
724     4.91496     2.81228  3425.02927(59)  3516.67965     1.00000
725     4.91968     2.80959  3387.34946(58)  3469.82289     1.00000
726     4.92440     2.80690  3338.78055(58)  3435.22179     1.00000
727     4.92912     2.80421  3314.21135(58)  3408.37305     1.00000
728     4.93384     2.80153  3270.69002(57)  3387.23759     1.00000
729     4.93856     2.79885  3287.51517(57)  3370.66626     1.00000
730     4.94328     2.79618  3257.59591(57)  3358.24281     1.00000
731     4.94800     2.79352  3247.22566(57)  3350.64813     1.00000
732     4.95272     2.79086  3244.55739(57)  3350.50924     1.00000
733     4.95744     2.78820  3262.83194(57)  3362.93123     1.00000
734     4.96216     2.78555  3246.20424(57)  3393.96287     1.00000
735     4.96688     2.78290  3253.89689(57)  3446.16258     1.00000
736     4.97160     2.78026  3276.93893(57)  3512.01124     1.00000
737     4.97632     2.77763  3281.49391(57)  3570.14796     1.00000
738     4.98104     2.77500  3290.59201(57)  3594.68024     1.00000
739     4.98576     2.77237  3302.41959(57)  3579.84435     1.00000
740     4.99048     2.76975  3278.76127(57)  3541.39059     1.00000
741     4.99520     2.76714  3263.80635(57)  3494.25551     1.00000
742     4.99992     2.76453  3268.46812(57)  3450.11116     1.00000
743     5.00464     2.76192  3292.32105(57)  3418.44443     1.00000
744     5.00936     2.75932  3296.31751(57)  3403.21448     1.00000
745     5.01408     2.75672  3325.43680(58)  3406.48345     1.00000
746     5.01880     2.75413  3394.73302(58)  3433.64416     1.00000
747     5.02352     2.75155  3484.17454(59)  3504.69221     1.00000
748     5.02824     2.74897  3691.62205(61)  3675.35460     1.00000
749     5.03296     2.74639  4120.15620(64)  4066.87522     1.00000
750     5.03768     2.74382  4905.70040(70)  4842.46294     1.00000
751     5.04240     2.74125  6305.56657(79)  6129.02510     1.00000
752     5.04712     2.73869  8264.15014(91)  7821.91101     1.00000
753     5.05184     2.73613 10077.71297(100)  9441.19950     1.00000
754     5.05656     2.73358 10760.70886(104) 10171.71034     1.00000
755     5.06128     2.73103  9975.07730(100)  9520.81868     1.00000
756     5.06600     2.72849  8193.92590(91)  7935.24068     1.00000
757     5.07072     2.72595  6247.37574(79)  6224.82917     1.00000
758     5.07544     2.72342  4854.68131(70)  4904.69448     1.00000
759     5.08016     2.72089  4041.81804(64)  4095.97969     1.00000
760     5.08488     2.71836  3641.50035(60)  3684.52068     1.00000
761     5.08960     2.71585  3447.32017(59)  3500.11051     1.00000
762     5.09432     2.71333  3331.37444(58)  3376.89184     1.00000
763     5.09904     2.71082  3271.26887(57)  3335.13677     1.00000
764     5.10376     2.70832  3242.22136(57)  3310.40361     1.00000
765     5.10848     2.70581  3223.81239(57)  3292.28359     1.00000
766     5.11320     2.70332  3197.49058(57)  3277.63812     1.00000
767     5.11792     2.70083  3186.01838(56)  3267.38157     1.00000
768     5.12264     2.69834  3166.34457(56)  3259.52629     1.00000
769     5.12736     2.69586  3178.76204(56)  3253.47055     1.00000
770     5.13208     2.69338  3184.03217(56)  3248.81034     1.00000
771     5.13680     2.69091  3175.40527(56)  3260.46397     1.00000
772     5.14152     2.68844  3174.00143(56)  3258.21365     1.00000
773     5.14624     2.68597  3171.93328(56)  3256.69454     1.00000
774     5.15096     2.68351  3175.69016(56)  3255.78246     1.00000
775     5.15568     2.68106  3169.37169(56)  3255.38538     1.00000
776     5.16040     2.67861  3160.98054(56)  3255.42464     1.00000
777     5.16512     2.67616  3168.55475(56)  3255.84236     1.00000
778     5.16984     2.67372  3179.67770(56)  3256.59372     1.00000
779     5.17456     2.67128  3207.95033(57)  3257.64430     1.00000
780     5.17928     2.66885  3192.12735(56)  3258.96501     1.00000
781     5.18400     2.66642  3209.77283(57)  3260.53511     1.00000
782     5.18872     2.66400  3201.30451(57)  3262.33962     1.00000
783     5.19344     2.66158  3229.44708(57)  3264.36650     1.00000
784     5.19816     2.65916  3224.34595(57)  3266.60923     1.00000
785     5.20288     2.65675  3221.95220(57)  3269.06321     1.00000
786     5.20760     2.65435  3211.67703(57)  3271.72837     1.00000
787     5.21232     2.65195  3221.43231(57)  3274.60680     1.00000
788     5.21704     2.64955  3237.87391(57)  3277.70447     1.00000
789     5.22176     2.64715  3253.11867(57)  3277.66178     1.00000
790     5.22648     2.64477  3257.87672(57)  3281.31361     1.00000
791     5.23120     2.64238  3254.85563(57)  3285.21687     1.00000
792     5.23592     2.64000  3253.60829(57)  3289.38882     1.00000
793     5.24064     2.63762  3275.38173(57)  3293.85221     1.00000
794     5.24536     2.63525  3281.82718(57)  3298.63523     1.00000
795     5.25008     2.63289  3301.74577(57)  3303.77343     1.00000
796     5.25480     2.63052  3285.26390(57)  3309.30417     1.00000
797     5.25952     2.62816  3310.31139(58)  3315.27519     1.00000
798     5.26424     2.62581  3320.68950(58)  3321.74850     1.00000
799     5.26896     2.62346  3367.04917(58)  3328.79211     1.00000
800     5.27368     2.62111  3358.04778(58)  3336.48872     1.00000
801     5.27840     2.61877  3396.94642(58)  3344.94262     1.00000
802     5.28312     2.61643  3423.13617(59)  3354.28957     1.00000
803     5.28784     2.61410  3445.55590(59)  3364.67961     1.00000
804     5.29256     2.61177  3462.75770(59)  3376.30968     1.00000
805     5.29728     2.60944  3421.77133(58)  3389.44204     1.00000
806     5.30200     2.60712  3425.86248(59)  3404.39955     1.00000
807     5.30672     2.60480  3442.97142(59)  3421.59167     1.00000
808     5.31144     2.60249  3463.23629(59)  3441.60492     1.00000
809     5.31616     2.60018  3452.96094(59)  3465.39886     1.00000
810     5.32088     2.59788  3478.85475(59)  3493.50529     1.00000
811     5.32560     2.59558  3529.98241(59)  3527.57954     1.00000
812     5.33032     2.59328  3578.70178(60)  3569.71780     1.00000
813     5.33504     2.59099  3621.65451(60)  3623.81721     1.00000
814     5.33976     2.58870  3736.29573(61)  3698.15019     1.00000
815     5.34448     2.58641  3907.54322(63)  3816.41845     1.00000
816     5.34920     2.58413  4241.54463(65)  4046.79991     1.00000
817     5.35392     2.58186  4804.50295(69)  4552.71793     1.00000
818     5.35864     2.57958  5883.72720(77)  5635.73276     1.00000
819     5.36336     2.57732  7843.87267(89)  7680.66186     1.00000
820     5.36808     2.57505 11269.00520(106) 10880.09440     1.00000
821     5.37280     2.57279 15477.61668(124) 14797.30894     1.00000
822     5.37752     2.57053 18889.78399(137) 18145.78573     1.00000
823     5.38224     2.56828 19620.11862(140) 19090.97951     1.00000
824     5.38696     2.56603 17481.00227(132) 16993.52899     1.00000
825     5.39168     2.56379 13584.27485(117) 13241.59600     1.00000
826     5.39640     2.56155  9717.69700(99)  9548.06151     1.00000
827     5.40112     2.55931  6919.71437(83)  6861.39351     1.00000
828     5.40584     2.55708  5411.17434(74)  5296.01627     1.00000
829     5.41056     2.55485  4695.40721(69)  4540.53306     1.00000
830     5.41528     2.55262  4387.96656(66)  4233.37968     1.00000
831     5.42000     2.55040  4179.97457(65)  4126.99740     1.00000
832     5.42472     2.54818  4085.82200(64)  4107.73234     1.00000
833     5.42944     2.54597  4066.03729(64)  4135.52396     1.00000
834     5.43416     2.54376  4101.58104(64)  4201.47056     1.00000
835     5.43888     2.54155  4206.16078(65)  4310.11710     1.00000
836     5.44360     2.53935  4412.67726(66)  4482.55032     1.00000
837     5.44832     2.53715  4796.67116(69)  4784.49506     1.00000
838     5.45304     2.53496  5541.63281(74)  5410.36504     1.00000
839     5.45776     2.53277  6898.28301(83)  6822.60096     1.00000
840     5.46248     2.53058  9710.08028(99)  9879.50043     1.00000
841     5.46720     2.52840 14871.65160(122) 15697.16267     1.00000
842     5.47192     2.52622 23515.88136(153) 24813.92309     1.00000
843     5.47664     2.52404 34362.51058(185) 36031.20426     1.00000
844     5.48136     2.52187 43289.43671(208) 45717.08931     1.00000
845     5.48608     2.51970 45559.04857(213) 48615.93195     1.00000
846     5.49080     2.51754 40349.88459(201) 42878.62504     1.00000
847     5.49552     2.51538 30652.14655(175) 32423.30504     1.00000
848     5.50024     2.51322 21067.48138(145) 22262.13626     1.00000
849     5.50496     2.51107 14380.32353(120) 15160.42538     1.00000
850     5.50968     2.50892 11364.08812(107) 11396.55702     1.00000
851     5.51440     2.50677 10261.03021(101)  9856.15780     1.00000
852     5.51912     2.50463  9712.77886(99)  9149.37523     1.00000
853     5.52384     2.50249  8818.32231(94)  8367.78645     1.00000
854     5.52856     2.50036  7614.02608(87)  7337.58290     1.00000
855     5.53328     2.49823  6340.04772(80)  6256.47185     1.00000
856     5.53800     2.49610  5258.56434(73)  5335.08916     1.00000
857     5.54272     2.49398  4593.04725(68)  4668.15477     1.00000
858     5.54744     2.49186  4123.04908(64)  4244.93758     1.00000
859     5.55216     2.48974  3912.68755(63)  4000.49318     1.00000
860     5.55688     2.48763  3727.68749(61)  3860.99141     1.00000
861     5.56160     2.48552  3656.44387(60)  3776.44962     1.00000
862     5.56632     2.48341  3585.78050(60)  3719.24468     1.00000
863     5.57104     2.48131  3548.28219(60)  3676.34984     1.00000
864     5.57576     2.47921  3518.25420(59)  3642.23072     1.00000
865     5.58048     2.47711  3495.15409(59)  3614.04641     1.00000
866     5.58520     2.47502  3442.85250(59)  3590.58735     1.00000
867     5.58992     2.47293  3444.22110(59)  3570.90773     1.00000
868     5.59464     2.47085  3424.16738(59)  3554.34379     1.00000
869     5.59936     2.46877  3423.67399(59)  3540.41814     1.00000
870     5.60408     2.46669  3426.07751(59)  3528.78614     1.00000
871     5.60880     2.46462  3399.53047(58)  3519.17252     1.00000
872     5.61352     2.46255  3390.82568(58)  3513.22904     1.00000
873     5.61824     2.46048  3376.51229(58)  3507.40525     1.00000
874     5.62296     2.45842  3393.82694(58)  3503.72479     1.00000
875     5.62768     2.45635  3396.52679(58)  3503.31259     1.00000
876     5.63240     2.45430  3398.35555(58)  3509.75234     1.00000
877     5.63712     2.45224  3434.99160(59)  3531.61364     1.00000
878     5.64184     2.45019  3455.45079(59)  3584.68700     1.00000
879     5.64656     2.44815  3535.32215(59)  3689.13529     1.00000
880     5.65128     2.44611  3688.34481(61)  3854.44904     1.00000
881     5.65600     2.44407  3836.26677(62)  4057.76041     1.00000
882     5.66072     2.44203  3992.91559(63)  4231.96940     1.00000
883     5.66544     2.44000  4032.45418(64)  4280.64268     1.00000
884     5.67016     2.43797  3961.44006(63)  4169.86119     1.00000
885     5.67488     2.43594  3777.16661(61)  3970.49131     1.00000
886     5.67960     2.43392  3647.41639(60)  3772.65319     1.00000
887     5.68432     2.43190  3540.90236(60)  3626.90936     1.00000
888     5.68904     2.42988  3478.16743(59)  3540.41868     1.00000
889     5.69376     2.42787  3484.49243(59)  3497.40238     1.00000
890     5.69848     2.42586  3429.47069(59)  3478.62448     1.00000
891     5.70320     2.42385  3413.14254(58)  3470.74837     1.00000
892     5.70792     2.42185  3364.30113(58)  3467.53312     1.00000
893     5.71264     2.41985  3402.30431(58)  3466.69104     1.00000
894     5.71736     2.41786  3412.05186(58)  3467.73858     1.00000
895     5.72208     2.41586  3422.53788(59)  3471.31055     1.00000
896     5.72680     2.41387  3444.35654(59)  3479.77087     1.00000
897     5.73152     2.41189  3437.99466(59)  3497.53452     1.00000
898     5.73624     2.40991  3489.73198(59)  3532.38830     1.00000
899     5.74096     2.40793  3572.64755(60)  3606.15810     1.00000
900     5.74568     2.40595  3639.17922(60)  3728.20999     1.00000
901     5.75040     2.40398  3836.65391(62)  3899.62321     1.00000
902     5.75512     2.40201  3964.93300(63)  4098.22083     1.00000
903     5.75984     2.40004  4178.94150(65)  4271.81180     1.00000
904     5.76456     2.39808  4309.96874(66)  4349.91558     1.00000
905     5.76928     2.39612  4258.31553(65)  4291.74237     1.00000
906     5.77400     2.39416  4115.53485(64)  4128.76888     1.00000
907     5.77872     2.39220  3902.99229(62)  3931.23207     1.00000
908     5.78344     2.39025  3713.29837(61)  3780.80130     1.00000
909     5.78816     2.38831  3620.94281(60)  3653.66021     1.00000
910     5.79288     2.38636  3535.67197(59)  3576.04880     1.00000
911     5.79760     2.38442  3501.90194(59)  3535.19160     1.00000
912     5.80232     2.38248  3486.48737(59)  3516.25298     1.00000
913     5.80704     2.38055  3431.60465(59)  3508.52643     1.00000
914     5.81176     2.37862  3434.64817(59)  3505.95639     1.00000
915     5.81648     2.37669  3423.42398(59)  3506.92080     1.00000
916     5.82120     2.37476  3443.57971(59)  3508.11886     1.00000
917     5.82592     2.37284  3430.75121(59)  3511.45694     1.00000
918     5.83064     2.37092  3445.94813(59)  3513.97713     1.00000
919     5.83536     2.36901  3432.84807(59)  3517.09217     1.00000
920     5.84008     2.36709  3459.03741(59)  3506.02790     1.00000
921     5.84480     2.36518  3470.59452(59)  3510.55314     1.00000
922     5.84952     2.36328  3455.79880(59)  3515.58874     1.00000
923     5.85424     2.36137  3463.12090(59)  3521.16099     1.00000
924     5.85896     2.35947  3443.43708(59)  3527.30898     1.00000
925     5.86368     2.35757  3444.95470(59)  3534.08454     1.00000
926     5.86840     2.35568  3457.64665(59)  3541.55885     1.00000
927     5.87312     2.35379  3476.27921(59)  3549.83270     1.00000
928     5.87784     2.35190  3489.18423(59)  3559.01549     1.00000
929     5.88256     2.35001  3479.71189(59)  3569.25208     1.00000
930     5.88728     2.34813  3505.86605(59)  3580.73325     1.00000
931     5.89200     2.34625  3499.02826(59)  3593.69876     1.00000
932     5.89672     2.34438  3526.23699(59)  3608.43927     1.00000
933     5.90144     2.34250  3527.39113(59)  3625.34179     1.00000
934     5.90616     2.34063  3543.05445(60)  3644.95035     1.00000
935     5.91088     2.33876  3559.96248(60)  3667.93883     1.00000
936     5.91560     2.33690  3580.20351(60)  3695.27485     1.00000
937     5.92032     2.33504  3625.20564(60)  3728.52963     1.00000
938     5.92504     2.33318  3693.18604(61)  3770.92539     1.00000
939     5.92976     2.33132  3753.43534(61)  3830.51468     1.00000
940     5.93448     2.32947  3883.78575(62)  3929.03528     1.00000
941     5.93920     2.32762  4089.46045(64)  4119.65800     1.00000
942     5.94392     2.32578  4509.68081(67)  4500.78189     1.00000
943     5.94864     2.32393  5251.25894(72)  5202.12616     1.00000
944     5.95336     2.32209  6494.80951(81)  6301.07300     1.00000
945     5.95808     2.32025  8153.88283(90)  7691.60308     1.00000
946     5.96280     2.31842  9616.50715(98)  8984.10799     1.00000
947     5.96752     2.31659 10302.13105(101)  9608.90200     1.00000
948     5.97224     2.31476 10047.32560(100)  9317.45668     1.00000
949     5.97696     2.31293  9391.43903(97)  8689.90250     1.00000
950     5.98168     2.31111  9234.60810(96)  8728.23998     1.00000
951     5.98640     2.30929 10819.17033(104) 10492.41496     1.00000
952     5.99112     2.30747 15368.61690(124) 14961.98476     1.00000
953     5.99584     2.30565 23657.43011(154) 22429.54550     1.00000
954     6.00056     2.30384 33180.82144(182) 31817.20617     1.00000
955     6.00528     2.30203 40642.87352(202) 40241.69517     1.00000
956     6.01000     2.30023 42892.24355(207) 43823.52257     1.00000
957     6.01472     2.29842 39839.97893(200) 40544.73624     1.00000
958     6.01944     2.29662 32076.72434(179) 32192.79614     1.00000
959     6.02416     2.29482 22151.44933(149) 22556.88435     1.00000
960     6.02888     2.29303 13652.34792(117) 14601.31297     1.00000
961     6.03360     2.29124  8635.19762(93)  9373.38932     1.00000
962     6.03832     2.28945  6203.33211(79)  6517.36178     1.00000
963     6.04304     2.28766  5044.20399(71)  5164.17558     1.00000
964     6.04776     2.28588  4450.52121(67)  4560.59111     1.00000
965     6.05248     2.28410  4192.97284(65)  4281.64412     1.00000
966     6.05720     2.28232  3976.58856(63)  4132.38079     1.00000
967     6.06192     2.28054  3878.21492(62)  4036.27684     1.00000
968     6.06664     2.27877  3790.17554(62)  3966.54881     1.00000
969     6.07136     2.27700  3773.22308(61)  3913.19556     1.00000
970     6.07608     2.27523  3742.78763(61)  3871.61995     1.00000
971     6.08080     2.27347  3722.11755(61)  3838.95139     1.00000
972     6.08552     2.27171  3713.68284(61)  3813.38469     1.00000
973     6.09024     2.26995  3694.07876(61)  3793.68884     1.00000
974     6.09496     2.26819  3691.38416(61)  3778.96551     1.00000
975     6.09968     2.26644  3684.13764(61)  3768.61588     1.00000
976     6.10440     2.26469  3667.97621(61)  3762.33439     1.00000
977     6.10912     2.26294  3682.05093(61)  3760.05283     1.00000
978     6.11384     2.26119  3686.13968(61)  3761.89313     1.00000
979     6.11856     2.25945  3676.25513(61)  3768.31334     1.00000
980     6.12328     2.25771  3700.81893(61)  3780.30226     1.00000
981     6.12800     2.25597  3722.10542(61)  3799.83729     1.00000
982     6.13272     2.25424  3781.95258(61)  3832.02871     1.00000
983     6.13744     2.25251  3822.57885(62)  3891.45017     1.00000
984     6.14216     2.25078  3945.39323(63)  4016.37173     1.00000
985     6.14688     2.24905  4171.34476(65)  4289.45916     1.00000
986     6.15160     2.24733  4597.72148(68)  4850.91314     1.00000
987     6.15632     2.24561  5373.23986(73)  5873.35681     1.00000
988     6.16104     2.24389  6602.30075(81)  7428.25525     1.00000
989     6.16576     2.24217  8245.79788(91)  9334.29113     1.00000
990     6.17048     2.24046  9778.41025(99) 11045.12798     1.00000
991     6.17520     2.23875 10579.79426(103) 11806.65600     1.00000
992     6.17992     2.23704 10270.12953(101) 11235.47524     1.00000
993     6.18464     2.23533  9024.01989(95)  9604.49856     1.00000
994     6.18936     2.23363  7351.94185(86)  7665.32965     1.00000
995     6.19408     2.23193  5862.16158(77)  6038.40781     1.00000
996     6.19880     2.23023  4855.35545(70)  4950.42983     1.00000
997     6.20352     2.22854  4305.34153(66)  4349.31459     1.00000
998     6.20824     2.22684  4052.01040(64)  4068.83969     1.00000
999     6.21296     2.22515  3935.61482(63)  3954.85876     1.00000
1000     6.21768     2.22347  3856.96019(62)  3914.40390     1.00000
1001     6.22240     2.22178  3829.90554(62)  3899.59917     1.00000
1002     6.22712     2.22010  3797.97793(62)  3884.54471     1.00000
1003     6.23184     2.21842  3770.44415(61)  3859.61359     1.00000
1004     6.23656     2.21674  3762.07778(61)  3826.72063     1.00000
1005     6.24128     2.21507  3748.46461(61)  3768.55779     1.00000
1006     6.24600     2.21340  3733.30518(61)  3741.55909     1.00000
1007     6.25072     2.21173  3749.40483(61)  3722.94123     1.00000
1008     6.25544     2.21006  3742.72511(61)  3712.75713     1.00000
1009     6.26016     2.20839  3716.33205(61)  3709.54031     1.00000
1010     6.26488     2.20673  3761.82881(61)  3711.50477     1.00000
1011     6.26960     2.20507  3752.25017(61)  3717.25896     1.00000
1012     6.27432     2.20341  3748.50786(61)  3726.50508     1.00000
1013     6.27904     2.20176  3764.05505(61)  3739.44118     1.00000
1014     6.28376     2.20011  3806.57319(62)  3756.89609     1.00000
1015     6.28848     2.19846  3808.68665(62)  3780.76052     1.00000
1016     6.29320     2.19681  3887.54462(62)  3815.52465     1.00000
1017     6.29792     2.19517  3968.00060(63)  3873.98126     1.00000
1018     6.30264     2.19352  4080.18940(64)  3991.66399     1.00000
1019     6.30736     2.19188  4324.96678(66)  4250.79877     1.00000
1020     6.31208     2.19025  4798.44854(69)  4793.85318     1.00000
1021     6.31680     2.18861  5650.30105(75)  5788.82746     1.00000
1022     6.32152     2.18698  7084.40953(84)  7309.67710     1.00000
1023     6.32624     2.18535  8869.12389(94)  9135.27480     1.00000
1024     6.33096     2.18372 10288.05896(101) 10684.22699     1.00000
1025     6.33568     2.18210 10767.00342(104) 11169.94700     1.00000
1026     6.34040     2.18047 10213.44686(101) 10345.14681     1.00000
1027     6.34512     2.17885  8973.47725(95)  8856.33872     1.00000
1028     6.34984     2.17724  7747.17689(88)  7437.70072     1.00000
1029     6.35456     2.17562  6844.21878(83)  6425.79060     1.00000
1030     6.35928     2.17401  6231.65363(79)  5749.69635     1.00000
1031     6.36400     2.17240  5714.48060(76)  5215.36339     1.00000
1032     6.36872     2.17079  5185.12581(72)  4750.38441     1.00000
1033     6.37344     2.16918  4681.09958(68)  4374.08039     1.00000
1034     6.37816     2.16758  4318.84646(66)  4106.90390     1.00000
1035     6.38288     2.16598  4114.03782(64)  3943.21518     1.00000
1036     6.38760     2.16438  3999.56481(63)  3855.30420     1.00000
1037     6.39232     2.16278  3934.95148(63)  3810.55955     1.00000
1038     6.39704     2.16119  3897.33565(62)  3791.24049     1.00000
1039     6.40176     2.15960  3890.66480(62)  3777.82819     1.00000
1040     6.40648     2.15801  3874.93288(62)  3769.54653     1.00000
1041     6.41120     2.15642  3867.07832(62)  3764.49186     1.00000
1042     6.41592     2.15483  3853.67056(62)  3761.87821     1.00000
1043     6.42064     2.15325  3898.69623(62)  3761.42380     1.00000
1044     6.42536     2.15167  3909.20613(63)  3762.74631     1.00000
1045     6.43008     2.15009  3897.53817(62)  3765.58741     1.00000
1046     6.43480     2.14852  3883.14803(62)  3770.28291     1.00000
1047     6.43952     2.14695  3907.14045(63)  3776.75033     1.00000
1048     6.44424     2.14537  3897.47388(62)  3785.15629     1.00000
1049     6.44896     2.14381  3923.03667(63)  3795.73859     1.00000
1050     6.45368     2.14224  3940.21726(63)  3808.86962     1.00000
1051     6.45840     2.14068  3974.04313(63)  3825.09315     1.00000
1052     6.46312     2.13911  3986.09872(63)  3845.16873     1.00000
1053     6.46784     2.13755  4056.84526(64)  3870.12625     1.00000
1054     6.47256     2.13600  4064.13790(64)  3901.48304     1.00000
1055     6.47728     2.13444  4129.58070(64)  3941.74901     1.00000
1056     6.48200     2.13289  4225.04283(65)  3995.53406     1.00000
1057     6.48672     2.13134  4348.72894(66)  4074.40780     1.00000
1058     6.49144     2.12979  4560.43631(68)  4211.40023     1.00000
1059     6.49616     2.12825  4861.48789(70)  4496.11198     1.00000
1060     6.50088     2.12670  5464.50871(74)  5121.37843     1.00000
1061     6.50560     2.12516  6702.41757(82)  6404.82609     1.00000
1062     6.51032     2.12362  8914.65850(94)  8694.44874     1.00000
1063     6.51504     2.12209 12443.02960(112) 12040.92688     1.00000
1064     6.51976     2.12055 16603.72803(129) 15852.51405     1.00000
1065     6.52448     2.11902 19617.18551(140) 18754.31610     1.00000
1066     6.52920     2.11749 19926.58494(141) 19082.86182     1.00000
1067     6.53392     2.11596 17823.60822(134) 16644.37431     1.00000
1068     6.53864     2.11443 14057.46715(119) 12906.80687     1.00000
1069     6.54336     2.11291 10228.64505(101)  9407.37847     1.00000
1070     6.54808     2.11139  7407.31470(86)  6930.14450     1.00000
1071     6.55280     2.10987  5956.40716(77)  5553.03177     1.00000
1072     6.55752     2.10835  5358.21025(73)  5010.13430     1.00000
1073     6.56224     2.10684  5328.67016(73)  4992.79897     1.00000
1074     6.56696     2.10533  5578.67757(75)  5251.21543     1.00000
1075     6.57168     2.10382  5897.36167(77)  5570.45774     1.00000
1076     6.57640     2.10231  6027.11334(78)  5729.78000     1.00000
1077     6.58112     2.10080  5861.94171(77)  5576.80867     1.00000
1078     6.58584     2.09930  5515.91879(74)  5187.81426     1.00000
1079     6.59056     2.09780  5080.96380(71)  4755.62646     1.00000
1080     6.59528     2.09630  4704.63222(69)  4419.88905     1.00000
1081     6.60000     2.09480  4536.87258(67)  4238.07414     1.00000
1082     6.60472     2.09330  4502.72162(67)  4199.95360     1.00000
1083     6.60944     2.09181  4556.35218(68)  4259.69135     1.00000
1084     6.61416     2.09032  4606.98680(68)  4354.52463     1.00000
1085     6.61888     2.08883  4658.58342(68)  4412.27743     1.00000
1086     6.62360     2.08734  4622.42981(68)  4383.84897     1.00000
1087     6.62832     2.08586  4523.20062(67)  4291.32238     1.00000
1088     6.63304     2.08437  4380.87299(66)  4196.64939     1.00000
1089     6.63776     2.08289  4323.99485(66)  4148.42408     1.00000
1090     6.64248     2.08142  4326.43474(66)  4166.43194     1.00000
1091     6.64720     2.07994  4394.41539(66)  4228.14113     1.00000
1092     6.65192     2.07847  4485.90818(67)  4303.76528     1.00000
1093     6.65664     2.07699  4568.52209(68)  4352.42181     1.00000
1094     6.66136     2.07552  4571.62870(68)  4350.39089     1.00000
1095     6.66608     2.07406  4547.94785(67)  4315.09308     1.00000
1096     6.67080     2.07259  4556.49109(68)  4299.38724     1.00000
1097     6.67552     2.07113  4634.16679(68)  4372.59894     1.00000
1098     6.68024     2.06966  4904.43966(70)  4600.92443     1.00000
1099     6.68496     2.06820  5464.32445(74)  5007.70846     1.00000
1100     6.68968     2.06675  6172.58175(79)  5527.79261     1.00000
1101     6.69440     2.06529  6796.47820(82)  5981.87077     1.00000
1102     6.69912     2.06384  6975.65157(84)  6131.37964     1.00000
1103     6.70384     2.06239  6711.53145(82)  5893.81359     1.00000
1104     6.70856     2.06094  6112.98815(78)  5420.13329     1.00000
1105     6.71328     2.05949  5474.84201(74)  4955.10788     1.00000
1106     6.71800     2.05804  5015.06603(71)  4644.57121     1.00000
1107     6.72272     2.05660  4886.67152(70)  4557.36621     1.00000
1108     6.72744     2.05516  5061.00494(71)  4763.92052     1.00000
1109     6.73216     2.05372  5693.55390(75)  5417.50641     1.00000
1110     6.73688     2.05228  6945.08033(83)  6759.92344     1.00000
1111     6.74160     2.05085  9257.81326(96)  8978.86041     1.00000
1112     6.74632     2.04941 12450.41954(112) 11909.15663     1.00000
1113     6.75104     2.04798 15662.15983(125) 14783.71256     1.00000
1114     6.75576     2.04655 17145.87034(131) 16314.94097     1.00000
1115     6.76048     2.04513 16540.57595(129) 15508.85795     1.00000
1116     6.76520     2.04370 14077.45249(119) 12921.55524     1.00000
1117     6.76992     2.04228 10788.26477(104)  9889.59168     1.00000
1118     6.77464     2.04086  7883.45632(89)  7379.92738     1.00000
1119     6.77936     2.03944  6058.34668(78)  5741.60897     1.00000
1120     6.78408     2.03802  5091.97439(71)  4849.61668     1.00000
1121     6.78880     2.03661  4649.25485(68)  4426.54914     1.00000
1122     6.79352     2.03519  4371.33713(66)  4237.96949     1.00000
1123     6.79824     2.03378  4255.01208(65)  4147.57680     1.00000
1124     6.80296     2.03237  4198.27866(65)  4096.81836     1.00000
1125     6.80768     2.03096  4128.25466(64)  4064.59832     1.00000
1126     6.81240     2.02956  4094.88089(64)  4043.01557     1.00000
1127     6.81712     2.02816  4090.45703(64)  4029.53762     1.00000
1128     6.82184     2.02675  4061.19638(64)  4023.71798     1.00000
1129     6.82656     2.02535  4065.60601(64)  4027.18760     1.00000
1130     6.83128     2.02396  4065.50621(64)  4044.16114     1.00000
1131     6.83600     2.02256  4083.06272(64)  4081.61295     1.00000
1132     6.84072     2.02117  4131.13862(64)  4147.77561     1.00000
1133     6.84544     2.01977  4220.08719(65)  4246.46973     1.00000
1134     6.85016     2.01838  4293.68576(66)  4371.65164     1.00000
1135     6.85488     2.01700  4438.26734(67)  4502.64307     1.00000
1136     6.85960     2.01561  4513.60516(67)  4604.38263     1.00000
1137     6.86432     2.01423  4546.56603(67)  4641.80033     1.00000
1138     6.86904     2.01284  4522.50549(67)  4607.82990     1.00000
1139     6.87376     2.01146  4444.25962(67)  4531.90501     1.00000
1140     6.87848     2.01008  4380.27948(66)  4454.57246     1.00000
1141     6.88320     2.00871  4315.15656(66)  4405.01702     1.00000
1142     6.88792     2.00733  4323.06239(66)  4393.90190     1.00000
1143     6.89264     2.00596  4373.26678(66)  4445.15500     1.00000
1144     6.89736     2.00459  4492.69682(67)  4558.17158     1.00000
1145     6.90208     2.00322  4729.60415(69)  4776.83615     1.00000
1146     6.90680     2.00185  5219.88371(72)  5239.02133     1.00000
1147     6.91152     2.00049  6185.36156(79)  6242.16110     1.00000
1148     6.91624     1.99912  7977.10895(89)  8280.90475     1.00000
1149     6.92096     1.99776 11579.25412(108) 11935.98724     1.00000
1150     6.92568     1.99640 17292.89030(132) 17429.24122     1.00000
1151     6.93040     1.99504 24329.79592(156) 24064.75651     1.00000
1152     6.93512     1.99369 29419.43431(172) 29885.44626     1.00000
1153     6.93984     1.99233 31278.61382(177) 32238.19403     1.00000
1154     6.94456     1.99098 29364.00197(171) 29852.43832     1.00000
1155     6.94928     1.98963 24546.89268(157) 24139.98004     1.00000
1156     6.95400     1.98828 17876.09023(134) 17637.58614     1.00000
1157     6.95872     1.98693 12193.83126(110) 12249.72123     1.00000
1158     6.96344     1.98559  8336.26313(91)  8671.98033     1.00000
1159     6.96816     1.98425  6579.76501(81)  6730.58911     1.00000
1160     6.97288     1.98290  5933.82521(77)  5971.71993     1.00000
1161     6.97760     1.98156  6059.96234(78)  6082.98381     1.00000
1162     6.98232     1.98023  6907.89649(83)  7030.42720     1.00000
1163     6.98704     1.97889  8852.68711(94)  8904.18765     1.00000
1164     6.99176     1.97756 11783.55416(109) 11583.24809     1.00000
1165     6.99648     1.97622 14996.90974(122) 14433.87719     1.00000
1166     7.00120     1.97489 16958.78155(130) 16276.54790     1.00000
1167     7.00592     1.97356 16813.70856(130) 15957.03303     1.00000
1168     7.01064     1.97224 14736.66201(121) 13681.88359     1.00000
1169     7.01536     1.97091 11633.58867(108) 10696.51442     1.00000
1170     7.02008     1.96959  8590.98440(93)  8064.24100     1.00000
1171     7.02480     1.96827  6523.55282(81)  6257.59011     1.00000
1172     7.02952     1.96695  5355.62221(73)  5238.57818     1.00000
1173     7.03424     1.96563  4831.83483(70)  4759.84154     1.00000
1174     7.03896     1.96431  4610.54287(68)  4586.55804     1.00000
1175     7.04368     1.96300  4565.73564(68)  4581.08773     1.00000
1176     7.04840     1.96168  4642.09665(68)  4702.31017     1.00000
1177     7.05312     1.96037  4927.58029(70)  4958.88738     1.00000
1178     7.05784     1.95906  5424.98314(74)  5363.42903     1.00000
1179     7.06256     1.95776  6117.28801(78)  5880.20422     1.00000
1180     7.06728     1.95645  6895.50971(83)  6392.94014     1.00000
1181     7.07200     1.95515  7302.76976(85)  6694.39345     1.00000
1182     7.07672     1.95384  7313.62036(86)  6585.36649     1.00000
1183     7.08144     1.95254  6742.95580(82)  6091.29904     1.00000
1184     7.08616     1.95124  5937.29134(77)  5453.25129     1.00000
1185     7.09088     1.94995  5171.43652(72)  4890.30704     1.00000
1186     7.09560     1.94865  4612.71893(68)  4497.18941     1.00000
1187     7.10032     1.94736  4315.90178(66)  4270.10384     1.00000
1188     7.10504     1.94607  4148.48979(64)  4157.00601     1.00000
1189     7.10976     1.94478  4074.04363(64)  4104.59078     1.00000
1190     7.11448     1.94349  4041.05089(64)  4079.89585     1.00000
1191     7.11920     1.94220  4008.01173(63)  4063.06809     1.00000
1192     7.12392     1.94092  3972.65349(63)  4056.10749     1.00000
1193     7.12864     1.93963  3968.41425(63)  4052.63955     1.00000
1194     7.13336     1.93835  3986.21493(63)  4051.85134     1.00000
1195     7.13808     1.93707  3985.44211(63)  4053.39536     1.00000
1196     7.14280     1.93579  3966.37351(63)  4057.09192     1.00000
1197     7.14752     1.93452  3961.57068(63)  4062.89223     1.00000
1198     7.15224     1.93324  3966.14371(63)  4070.85658     1.00000
1199     7.15696     1.93197  3965.12397(63)  4081.14308     1.00000
1200     7.16168     1.93070  3999.69488(63)  4093.97809     1.00000
1201     7.16640     1.92943  4019.21906(63)  4109.71361     1.00000
1202     7.17112     1.92816  4028.14269(63)  4128.87392     1.00000
1203     7.17584     1.92689  4021.21827(63)  4152.19528     1.00000
1204     7.18056     1.92563  4067.13664(64)  4180.51990     1.00000
1205     7.18528     1.92436  4079.89444(64)  4202.20322     1.00000
1206     7.19000     1.92310  4141.61617(64)  4246.96248     1.00000
1207     7.19472     1.92184  4166.88274(65)  4305.69378     1.00000
1208     7.19944     1.92058  4264.79830(65)  4386.12476     1.00000
1209     7.20416     1.91933  4391.54016(66)  4499.19563     1.00000
1210     7.20888     1.91807  4565.59716(68)  4656.85236     1.00000
1211     7.21360     1.91682  4840.75882(70)  4873.30025     1.00000
1212     7.21832     1.91557  5224.61973(72)  5183.50200     1.00000
1213     7.22304     1.91432  5862.29531(77)  5704.22249     1.00000
1214     7.22776     1.91307  6885.88170(83)  6746.08908     1.00000
1215     7.23248     1.91182  8926.92657(94)  8910.10890     1.00000
1216     7.23720     1.91058 12587.32470(112) 12979.13878     1.00000
1217     7.24192     1.90933 19042.30982(138) 19381.56810     1.00000
1218     7.24664     1.90809 27842.74580(167) 27444.08433     1.00000
1219     7.25136     1.90685 35787.07039(189) 34909.54765     1.00000
1220     7.25608     1.90561 39273.77195(198) 38199.64359     1.00000
1221     7.26080     1.90437 37141.52787(193) 35244.15499     1.00000
1222     7.26552     1.90314 30443.60204(174) 27937.58481     1.00000
1223     7.27024     1.90190 21964.37195(148) 19787.09826     1.00000
1224     7.27496     1.90067 14365.89426(120) 13205.26498     1.00000
1225     7.27968     1.89944  9608.93776(98)  8932.49029     1.00000
1226     7.28440     1.89821  7020.03860(84)  6606.50178     1.00000
1227     7.28912     1.89698  5729.98233(76)  5499.12228     1.00000
1228     7.29384     1.89576  5085.14360(71)  4986.77901     1.00000
1229     7.29856     1.89453  4694.81203(69)  4729.58515     1.00000
1230     7.30328     1.89331  4479.05019(67)  4574.75314     1.00000
1231     7.30800     1.89209  4329.42610(66)  4470.05160     1.00000
1232     7.31272     1.89087  4237.49522(65)  4391.88247     1.00000
1233     7.31744     1.88965  4157.92630(64)  4331.35223     1.00000
1234     7.32216     1.88844  4148.02100(64)  4284.11319     1.00000
1235     7.32688     1.88722  4082.82200(64)  4246.45502     1.00000
1236     7.33160     1.88601  4054.29033(64)  4216.55504     1.00000
1237     7.33632     1.88480  4049.17807(64)  4192.97401     1.00000
1238     7.34104     1.88359  4043.53330(64)  4174.66939     1.00000
1239     7.34576     1.88238  4036.23029(64)  4160.91000     1.00000
1240     7.35048     1.88117  3991.07434(63)  4151.30275     1.00000
1241     7.35520     1.87996  4001.43581(63)  4145.67969     1.00000
1242     7.35992     1.87876  4000.77851(63)  4144.16651     1.00000
1243     7.36464     1.87756  4012.97212(63)  4147.20294     1.00000
1244     7.36936     1.87636  4024.75859(63)  4154.13252     1.00000
1245     7.37408     1.87516  4039.94086(64)  4179.10955     1.00000
1246     7.37880     1.87396  4164.91108(65)  4236.72886     1.00000
1247     7.38352     1.87276  4290.38817(66)  4366.75983     1.00000
1248     7.38824     1.87157  4550.78892(67)  4635.98826     1.00000
1249     7.39296     1.87038  5118.88494(72)  5112.36287     1.00000
1250     7.39768     1.86918  5962.47904(77)  5811.50479     1.00000
1251     7.40240     1.86799  7004.44110(84)  6626.86583     1.00000
1252     7.40712     1.86681  7799.09399(88)  7294.00577     1.00000
1253     7.41184     1.86562  8083.90373(90)  7498.13756     1.00000
1254     7.41656     1.86443  7726.45035(88)  7186.01887     1.00000
1255     7.42128     1.86325  7075.75222(84)  6665.11084     1.00000
1256     7.42600     1.86207  6404.13632(80)  6283.25578     1.00000
1257     7.43072     1.86088  6095.18908(78)  6198.73680     1.00000
1258     7.43544     1.85970  6210.37150(79)  6367.37026     1.00000
1259     7.44016     1.85853  6453.77019(80)  6597.80135     1.00000
1260     7.44488     1.85735  6604.84406(81)  6665.83911     1.00000
1261     7.44960     1.85617  6445.85483(80)  6447.01331     1.00000
1262     7.45432     1.85500  6025.66154(78)  6002.08680     1.00000
1263     7.45904     1.85383  5459.33946(74)  5477.21013     1.00000
1264     7.46376     1.85266  4912.55216(70)  4996.82924     1.00000
1265     7.46848     1.85149  4551.82234(67)  4629.98504     1.00000
1266     7.47320     1.85032  4273.81039(65)  4387.18483     1.00000
1267     7.47792     1.84916  4184.97123(65)  4245.25426     1.00000
1268     7.48264     1.84799  4100.22388(64)  4170.47726     1.00000
1269     7.48736     1.84683  4059.99100(64)  4133.43642     1.00000
1270     7.49208     1.84567  4011.47465(63)  4115.30619     1.00000
1271     7.49680     1.84450  3985.01817(63)  4106.32121     1.00000
1272     7.50152     1.84335  3981.56392(63)  4102.05421     1.00000
1273     7.50624     1.84219  3952.81056(63)  4100.63784     1.00000
1274     7.51096     1.84103  3959.80250(63)  4101.24816     1.00000
1275     7.51568     1.83988  3938.07008(63)  4103.83697     1.00000
1276     7.52040     1.83872  3928.34897(63)  4108.20280     1.00000
1277     7.52512     1.83757  3951.13076(63)  4114.33913     1.00000
1278     7.52984     1.83642  3948.20580(63)  4122.33550     1.00000
1279     7.53456     1.83527  3933.78506(63)  4132.37872     1.00000
1280     7.53928     1.83413  3933.87817(63)  4144.72965     1.00000
1281     7.54400     1.83298  3970.23565(63)  4159.74647     1.00000
1282     7.54872     1.83184  3949.13134(63)  4177.93286     1.00000
1283     7.55344     1.83069  3993.08430(63)  4200.02413     1.00000
1284     7.55816     1.82955  3990.42550(63)  4226.91134     1.00000
1285     7.56288     1.82841  4041.90977(64)  4259.85938     1.00000
1286     7.56760     1.82727  4073.68594(64)  4300.67994     1.00000
1287     7.57232     1.82614  4105.08971(64)  4351.98326     1.00000
1288     7.57704     1.82500  4210.15912(65)  4417.80942     1.00000
1289     7.58176     1.82387  4307.23125(66)  4506.18328     1.00000
1290     7.58648     1.82273  4456.20218(67)  4637.98803     1.00000
1291     7.59120     1.82160  4726.92803(69)  4869.98179     1.00000
1292     7.59592     1.82047  5197.02650(72)  5347.19126     1.00000
1293     7.60064     1.81934  6155.30424(78)  6379.55218     1.00000
1294     7.60536     1.81821  7844.57581(89)  8476.72098     1.00000
1295     7.61008     1.81709 11054.49109(105) 12150.90053     1.00000
1296     7.61480     1.81596 16079.85742(127) 17498.02428     1.00000
1297     7.61952     1.81484 22246.20777(149) 23655.24288     1.00000
1298     7.62424     1.81372 27003.28903(164) 28511.59012     1.00000
1299     7.62896     1.81260 28218.29191(168) 29526.68728     1.00000
1300     7.63368     1.81148 25696.03256(160) 26016.28755     1.00000
1301     7.63840     1.81036 20531.49703(143) 20081.68037     1.00000
1302     7.64312     1.80924 14619.42005(121) 14227.00348     1.00000
1303     7.64784     1.80813  9946.35209(100)  9819.73846     1.00000
1304     7.65256     1.80702  7195.79767(85)  7128.91698     1.00000
1305     7.65728     1.80590  5772.45790(76)  5742.69309     1.00000
1306     7.66200     1.80479  5131.25108(72)  5123.18836     1.00000
1307     7.66672     1.80368  4844.36157(70)  4896.18078     1.00000
1308     7.67144     1.80258  4804.81971(69)  4869.32472     1.00000
1309     7.67616     1.80147  4986.38337(71)  4948.39559     1.00000
1310     7.68088     1.80036  5184.63890(72)  5060.68241     1.00000
1311     7.68560     1.79926  5304.60966(73)  5118.98076     1.00000
1312     7.69032     1.79816  5239.67540(72)  5051.53833     1.00000
1313     7.69504     1.79706  5056.83668(71)  4871.46013     1.00000
1314     7.69976     1.79596  4755.11988(69)  4656.14098     1.00000
1315     7.70448     1.79486  4446.37500(67)  4469.66497     1.00000
1316     7.70920     1.79376  4240.60089(65)  4339.09665     1.00000
1317     7.71392     1.79266  4136.06654(64)  4262.61244     1.00000
1318     7.71864     1.79157  4090.39379(64)  4223.82367     1.00000
1319     7.72336     1.79048  4080.23188(64)  4208.61052     1.00000
1320     7.72808     1.78938  4095.16933(64)  4210.08869     1.00000
1321     7.73280     1.78829  4142.46413(64)  4227.65112     1.00000
1322     7.73752     1.78720  4224.95546(65)  4263.43903     1.00000
1323     7.74224     1.78612  4396.14490(66)  4322.46440     1.00000
1324     7.74696     1.78503  4540.81340(67)  4405.67439     1.00000
1325     7.75168     1.78394  4700.06962(69)  4536.26589     1.00000
1326     7.75640     1.78286  4866.06884(70)  4767.81435     1.00000
1327     7.76112     1.78178  5140.69871(72)  5186.22116     1.00000
1328     7.76584     1.78070  5688.60866(75)  5850.36629     1.00000
1329     7.77056     1.77962  6390.42359(80)  6690.60597     1.00000
1330     7.77528     1.77854  7118.72228(84)  7464.34600     1.00000
1331     7.78000     1.77746  7419.72566(86)  7793.38982     1.00000
1332     7.78472     1.77638  7232.18947(85)  7461.92264     1.00000
1333     7.78944     1.77531  6655.91423(82)  6681.19571     1.00000
1334     7.79416     1.77424  5885.07334(77)  5820.79122     1.00000
1335     7.79888     1.77316  5165.18065(72)  5131.91791     1.00000
1336     7.80360     1.77209  4696.30104(69)  4687.10802     1.00000
1337     7.80832     1.77102  4454.08040(67)  4441.68384     1.00000
1338     7.81304     1.76996  4248.28627(65)  4314.91269     1.00000
1339     7.81776     1.76889  4169.10378(65)  4243.44133     1.00000
1340     7.82248     1.76782  4091.31088(64)  4195.57681     1.00000
1341     7.82720     1.76676  4044.27574(64)  4160.05501     1.00000
1342     7.83192     1.76570  4029.23453(63)  4133.56596     1.00000
1343     7.83664     1.76463  4008.87602(63)  4114.58604     1.00000
1344     7.84136     1.76357  3965.87765(63)  4101.52940     1.00000
1345     7.84608     1.76251  3961.77840(63)  4092.62318     1.00000
1346     7.85080     1.76146  3965.36661(63)  4086.40811     1.00000
1347     7.85552     1.76040  3950.21214(63)  4081.87465     1.00000
1348     7.86024     1.75934  3961.05257(63)  4078.44729     1.00000
1349     7.86496     1.75829  3964.49236(63)  4075.73360     1.00000
1350     7.86968     1.75724  3972.13246(63)  4073.57491     1.00000
1351     7.87440     1.75619  3982.01090(63)  4071.85998     1.00000
1352     7.87912     1.75513  3942.66266(63)  4070.51389     1.00000
1353     7.88384     1.75409  3976.28943(63)  4069.48233     1.00000
1354     7.88856     1.75304  3952.60882(63)  4068.72239     1.00000
1355     7.89328     1.75199  4006.17914(63)  4068.22451     1.00000
1356     7.89800     1.75095  4018.84486(63)  4067.58261     1.00000
1357     7.90272     1.74990  4071.13206(64)  4067.49904     1.00000
1358     7.90744     1.74886  4072.06671(64)  4067.59996     1.00000
1359     7.91216     1.74782  4065.07636(64)  4067.87712     1.00000
1360     7.91688     1.74678  4034.34100(64)  4068.32742     1.00000
1361     7.92160     1.74574  4009.95364(63)  4068.95156     1.00000
1362     7.92632     1.74470  3980.15763(63)  4069.75634     1.00000
1363     7.93104     1.74366  3949.13907(63)  4070.75586     1.00000
1364     7.93576     1.74263  3937.41964(63)  4071.97072     1.00000
1365     7.94048     1.74159  3943.13890(63)  4073.43554     1.00000
1366     7.94520     1.74056  3896.40855(62)  4078.93242     1.00000
1367     7.94992     1.73953  3915.62541(63)  4081.23297     1.00000
1368     7.95464     1.73850  3915.37170(63)  4084.27748     1.00000
1369     7.95936     1.73747  3932.50129(63)  4088.91077     1.00000
1370     7.96408     1.73644  3898.70358(62)  4097.28888     1.00000
1371     7.96880     1.73541  3938.81339(63)  4113.74650     1.00000
1372     7.97352     1.73439  3965.42646(63)  4144.81594     1.00000
1373     7.97824     1.73336  4021.58000(63)  4196.73021     1.00000
1374     7.98296     1.73234  4108.47268(64)  4269.48203     1.00000
1375     7.98768     1.73132  4251.42370(65)  4349.74265     1.00000
1376     7.99240     1.73030  4334.17216(66)  4409.75853     1.00000
1377     7.99712     1.72928  4339.00416(66)  4409.51969     1.00000
1378     8.00184     1.72826  4288.75459(65)  4362.62946     1.00000
1379     8.00656     1.72724  4185.67742(65)  4289.78779     1.00000
1380     8.01128     1.72623  4053.22136(64)  4221.81494     1.00000
1381     8.01600     1.72521  3968.11456(63)  4180.08483     1.00000
1382     8.02072     1.72420  3912.36431(63)  4153.31103     1.00000
1383     8.02544     1.72319  3918.05240(63)  4142.99552     1.00000
1384     8.03016     1.72217  3885.39000(62)  4142.61772     1.00000
1385     8.03488     1.72116  3895.35334(62)  4147.66314     1.00000
1386     8.03960     1.72016  3911.26110(63)  4156.08247     1.00000
1387     8.04432     1.71915  3885.72137(62)  4167.34405     1.00000
1388     8.04904     1.71814  3912.98792(63)  4181.62496     1.00000
1389     8.05376     1.71714  3981.03009(63)  4199.44290     1.00000
1390     8.05848     1.71613  3983.39456(63)  4221.67594     1.00000
1391     8.06320     1.71513  4014.72122(63)  4251.38003     1.00000
1392     8.06792     1.71413  4090.96118(64)  4295.59318     1.00000
1393     8.07264     1.71313  4139.20999(64)  4374.15425     1.00000
1394     8.07736     1.71213  4290.90096(66)  4533.75662     1.00000
1395     8.08208     1.71113  4592.76674(68)  4867.33251     1.00000
1396     8.08680     1.71013  5131.21821(72)  5520.33712     1.00000
1397     8.09152     1.70914  6109.00077(78)  6631.59759     1.00000
1398     8.09624     1.70814  7622.68750(87)  8203.87001     1.00000
1399     8.10096     1.70715  9461.84073(97)  9968.97737     1.00000
1400     8.10568     1.70616 10876.68692(104) 11317.06910     1.00000
1401     8.11040     1.70516 11266.97968(106) 11532.70709     1.00000
1402     8.11512     1.70417 10503.01041(102) 10489.12981     1.00000
1403     8.11984     1.70319  9024.35369(95)  8810.95522     1.00000
1404     8.12456     1.70220  7281.25110(85)  7213.53005     1.00000
1405     8.12928     1.70121  5961.06268(77)  6099.17984     1.00000
1406     8.13400     1.70023  5275.90095(73)  5553.21219     1.00000
1407     8.13872     1.69924  5057.21104(71)  5467.70785     1.00000
1408     8.14344     1.69826  5151.24064(72)  5659.66894     1.00000
1409     8.14816     1.69728  5395.98142(73)  5949.71390     1.00000
1410     8.15288     1.69629  5652.80909(75)  6174.51654     1.00000
1411     8.15760     1.69531  5749.28789(76)  6208.18649     1.00000
1412     8.16232     1.69434  5620.50265(75)  6011.09067     1.00000
1413     8.16704     1.69336  5368.26463(73)  5658.20089     1.00000
1414     8.17176     1.69238  4983.26650(71)  5260.03940     1.00000
1415     8.17648     1.69141  4658.75907(68)  4902.45960     1.00000
1416     8.18120     1.69043  4384.22875(66)  4631.62173     1.00000
1417     8.18592     1.68946  4246.55714(65)  4451.63677     1.00000
1418     8.19064     1.68849  4137.55886(64)  4345.87286     1.00000
1419     8.19536     1.68752  4075.85547(64)  4290.80809     1.00000
1420     8.20008     1.68655  4025.92435(63)  4264.02034     1.00000
1421     8.20480     1.68558  4006.19822(63)  4252.41531     1.00000
1422     8.20952     1.68461  4006.52875(63)  4248.75604     1.00000
1423     8.21424     1.68364  4001.97251(63)  4249.78861     1.00000
1424     8.21896     1.68268  4026.37624(63)  4254.35976     1.00000
1425     8.22368     1.68172  4002.86402(63)  4262.70693     1.00000
1426     8.22840     1.68075  4004.94163(63)  4276.77864     1.00000
1427     8.23312     1.67979  4029.52691(63)  4301.91858     1.00000
1428     8.23784     1.67883  4089.79840(64)  4349.66503     1.00000
1429     8.24256     1.67787  4139.81798(64)  4439.90405     1.00000
1430     8.24728     1.67691  4289.11795(65)  4594.32434     1.00000
1431     8.25200     1.67595  4514.45039(67)  4820.83366     1.00000
1432     8.25672     1.67500  4776.37450(69)  5092.98527     1.00000
1433     8.26144     1.67404  5028.52224(71)  5335.96563     1.00000
1434     8.26616     1.67309  5160.62265(72)  5447.93157     1.00000
1435     8.27088     1.67214  5180.71553(72)  5386.36758     1.00000
1436     8.27560     1.67118  5076.49098(71)  5231.32283     1.00000
1437     8.28032     1.67023  5008.89437(71)  5122.31872     1.00000
1438     8.28504     1.66928  5092.56188(71)  5207.21945     1.00000
1439     8.28976     1.66833  5498.37762(74)  5664.32517     1.00000
1440     8.29448     1.66739  6530.24638(81)  6712.35604     1.00000
1441     8.29920     1.66644  8431.17968(92)  8522.90161     1.00000
1442     8.30392     1.66549 11309.28139(106) 11010.10994     1.00000
1443     8.30864     1.66455 14530.23282(121) 13652.43932     1.00000
1444     8.31336     1.66361 16721.98637(129) 15436.14856     1.00000
1445     8.31808     1.66266 17029.16511(130) 15373.26813     1.00000
1446     8.32280     1.66172 15368.42057(124) 13537.00144     1.00000
1447     8.32752     1.66078 12594.11622(112) 10950.71127     1.00000
1448     8.33224     1.65984  9617.34789(98)  8584.19639     1.00000
1449     8.33696     1.65890  7329.68672(86)  6910.11634     1.00000
1450     8.34168     1.65797  6130.52479(78)  5976.59848     1.00000
1451     8.34640     1.65703  5634.44396(75)  5644.12516     1.00000
1452     8.35112     1.65610  5697.26784(75)  5819.75720     1.00000
1453     8.35584     1.65516  6259.60327(79)  6629.48682     1.00000
1454     8.36056     1.65423  7591.51060(87)  8438.19945     1.00000
1455     8.36528     1.65330 10201.12488(101) 11687.19278     1.00000
1456     8.37000     1.65237 14560.42160(121) 16483.72428     1.00000
1457     8.37472     1.65144 19980.76418(141) 22085.47495     1.00000
1458     8.37944     1.65051 24572.28552(157) 26716.01129     1.00000
1459     8.38416     1.64958 26165.44312(162) 28010.76273     1.00000
1460     8.38888     1.64866 24431.80047(156) 25147.58130     1.00000
1461     8.39360     1.64773 20163.74866(142) 19851.02764     1.00000
1462     8.39832     1.64681 14833.39624(122) 14382.53706     1.00000
1463     8.40304     1.64588 10358.45430(102) 10138.01750     1.00000
1464     8.40776     1.64496  7473.24813(86)  7451.09479     1.00000
1465     8.41248     1.64404  5973.47577(77)  6016.50837     1.00000
1466     8.41720     1.64312  5261.35072(73)  5354.79284     1.00000
1467     8.42192     1.64220  4970.26052(71)  5096.07235     1.00000
1468     8.42664     1.64128  4936.02711(70)  5072.47617     1.00000
1469     8.43136     1.64036  5150.01418(72)  5271.24379     1.00000
1470     8.43608     1.63945  5667.28896(75)  5759.20385     1.00000
1471     8.44080     1.63853  6690.78326(82)  6591.06847     1.00000
1472     8.44552     1.63762  8171.38770(90)  7685.89919     1.00000
1473     8.45024     1.63671  9666.35039(98)  8756.46767     1.00000
1474     8.45496     1.63579 10500.56712(102)  9330.18162     1.00000
1475     8.45968     1.63488 10367.93189(102)  9040.90458     1.00000
1476     8.46440     1.63397  9378.58878(97)  8070.66612     1.00000
1477     8.46912     1.63306  7866.90374(89)  6904.00331     1.00000
1478     8.47384     1.63216  6417.83092(80)  5931.66112     1.00000
1479     8.47856     1.63125  5445.48630(74)  5313.38191     1.00000
1480     8.48328     1.63034  4964.57151(70)  5048.22131     1.00000
1481     8.48800     1.62944  4884.00970(70)  5050.02518     1.00000
1482     8.49272     1.62853  4972.54382(71)  5197.53586     1.00000
1483     8.49744     1.62763  5116.66494(72)  5358.82800     1.00000
1484     8.50216     1.62673  5185.35271(72)  5406.82056     1.00000
1485     8.50688     1.62583  5083.38684(71)  5279.33637     1.00000
1486     8.51160     1.62493  4869.85426(70)  5036.98251     1.00000
1487     8.51632     1.62403  4591.05684(68)  4780.80498     1.00000
1488     8.52104     1.62313  4389.45388(66)  4576.84077     1.00000
1489     8.52576     1.62223  4243.18209(65)  4447.57360     1.00000
1490     8.53048     1.62134  4142.43825(64)  4384.16807     1.00000
1491     8.53520     1.62044  4154.41943(64)  4373.98349     1.00000
1492     8.53992     1.61955  4177.24776(65)  4419.00025     1.00000
1493     8.54464     1.61866  4284.96421(65)  4541.81815     1.00000
1494     8.54936     1.61776  4483.76132(67)  4776.12283     1.00000
1495     8.55408     1.61687  4834.68479(70)  5138.27084     1.00000
1496     8.55880     1.61598  5321.70528(73)  5582.31654     1.00000
1497     8.56352     1.61509  5762.80242(76)  5980.59873     1.00000
1498     8.56824     1.61421  5966.56329(77)  6145.97604     1.00000
1499     8.57296     1.61332  5851.76354(76)  5972.42254     1.00000
1500     8.57768     1.61243  5514.35283(74)  5569.30940     1.00000
1501     8.58240     1.61155  5049.79478(71)  5123.17327     1.00000
1502     8.58712     1.61066  4646.20914(68)  4759.41158     1.00000
1503     8.59184     1.60978  4372.12748(66)  4521.71795     1.00000
1504     8.59656     1.60890  4214.41088(65)  4392.91136     1.00000
1505     8.60128     1.60802  4152.67123(64)  4335.74174     1.00000
1506     8.60600     1.60714  4135.00766(64)  4320.04705     1.00000
1507     8.61072     1.60626  4141.97829(64)  4332.04743     1.00000
1508     8.61544     1.60538  4179.52434(65)  4375.47144     1.00000
1509     8.62016     1.60450  4242.80394(65)  4467.14871     1.00000
1510     8.62488     1.60363  4348.55419(66)  4632.62600     1.00000
1511     8.62960     1.60275  4540.37524(67)  4895.44499     1.00000
1512     8.63432     1.60188  4858.93183(70)  5260.34074     1.00000
1513     8.63904     1.60100  5337.89290(73)  5697.21894     1.00000
1514     8.64376     1.60013  5881.40569(77)  6129.82492     1.00000
1515     8.64848     1.59926  6327.58649(80)  6443.03018     1.00000
1516     8.65320     1.59839  6544.00928(81)  6523.82603     1.00000
1517     8.65792     1.59752  6465.08360(80)  6340.49784     1.00000
1518     8.66264     1.59665  6102.13027(78)  5973.68861     1.00000
1519     8.66736     1.59578  5617.32228(75)  5552.68132     1.00000
1520     8.67208     1.59491  5140.85645(72)  5188.93477     1.00000
1521     8.67680     1.59405  4859.80132(70)  4967.05497     1.00000
1522     8.68152     1.59318  4802.40678(69)  4952.38683     1.00000
1523     8.68624     1.59232  4985.70514(71)  5202.61451     1.00000
1524     8.69096     1.59146  5397.60413(73)  5746.02159     1.00000
1525     8.69568     1.59059  6185.33003(79)  6533.77591     1.00000
1526     8.70040     1.58973  7051.27399(84)  7362.50884     1.00000
1527     8.70512     1.58887  7617.13232(87)  7894.07126     1.00000
1528     8.70984     1.58801  7671.11993(88)  7810.10565     1.00000
1529     8.71456     1.58715  7173.73131(85)  7163.21507     1.00000
1530     8.71928     1.58630  6383.23733(80)  6295.11742     1.00000
1531     8.72400     1.58544  5529.57534(74)  5508.91895     1.00000
1532     8.72872     1.58458  4900.04361(70)  4952.39899     1.00000
1533     8.73344     1.58373  4520.51644(67)  4620.75410     1.00000
1534     8.73816     1.58288  4317.35552(66)  4452.33601     1.00000
1535     8.74288     1.58202  4256.20142(65)  4375.78368     1.00000
1536     8.74760     1.58117  4176.52174(65)  4341.92368     1.00000
1537     8.75232     1.58032  4177.58203(65)  4326.46412     1.00000
1538     8.75704     1.57947  4140.49258(64)  4311.80504     1.00000
1539     8.76176     1.57862  4172.76537(65)  4310.24114     1.00000
1540     8.76648     1.57777  4162.07222(65)  4312.58075     1.00000
1541     8.77120     1.57693  4178.39349(65)  4318.52336     1.00000
1542     8.77592     1.57608  4190.84371(65)  4328.11897     1.00000
1543     8.78064     1.57523  4200.30810(65)  4341.70624     1.00000
1544     8.78536     1.57439  4213.83112(65)  4359.96317     1.00000
1545     8.79008     1.57354  4255.97237(65)  4383.94897     1.00000
1546     8.79480     1.57270  4285.86325(65)  4415.30420     1.00000
1547     8.79952     1.57186  4389.79436(66)  4457.15951     1.00000
1548     8.80424     1.57102  4466.16065(67)  4516.84582     1.00000
1549     8.80896     1.57018  4572.55892(68)  4613.54871     1.00000
1550     8.81368     1.56934  4736.45970(69)  4798.27476     1.00000
1551     8.81840     1.56850  5064.41969(71)  5190.56816     1.00000
1552     8.82312     1.56766  5701.91808(76)  6013.33626     1.00000
1553     8.82784     1.56683  6937.74706(83)  7558.39649     1.00000
1554     8.83256     1.56599  9060.81092(95) 10037.56406     1.00000
1555     8.83728     1.56516 12316.60856(111) 13321.77577     1.00000
1556     8.84200     1.56432 15811.13237(126) 16659.58490     1.00000
1557     8.84672     1.56349 18073.81158(134) 18739.35924     1.00000
1558     8.85144     1.56266 18261.83652(135) 18368.91052     1.00000
1559     8.85616     1.56183 16397.20998(128) 15778.14399     1.00000
1560     8.86088     1.56100 13321.74735(115) 12346.66757     1.00000
1561     8.86560     1.56017  9916.96659(100)  9247.64673     1.00000
1562     8.87032     1.55934  7468.45352(86)  7044.30837     1.00000
1563     8.87504     1.55851  6017.03607(78)  5741.45926     1.00000
1564     8.87976     1.55768  5279.15687(73)  5075.07478     1.00000
1565     8.88448     1.55686  4850.57889(70)  4764.78197     1.00000
1566     8.88920     1.55603  4641.30081(68)  4620.74940     1.00000
1567     8.89392     1.55521  4500.27065(67)  4545.80043     1.00000
1568     8.89864     1.55439  4425.69006(67)  4501.40287     1.00000
1569     8.90336     1.55356  4400.97900(66)  4473.87977     1.00000
1570     8.90808     1.55274  4380.64138(66)  4458.62975     1.00000
1571     8.91280     1.55192  4399.62127(66)  4455.40254     1.00000
1572     8.91752     1.55110  4403.36725(66)  4469.01819     1.00000
1573     8.92224     1.55028  4448.97289(67)  4514.85066     1.00000
1574     8.92696     1.54946  4607.87841(68)  4629.85043     1.00000
1575     8.93168     1.54865  4861.00425(70)  4877.66779     1.00000
1576     8.93640     1.54783  5321.58845(73)  5337.90136     1.00000
1577     8.94112     1.54702  6157.28213(78)  6058.66244     1.00000
1578     8.94584     1.54620  7322.19927(86)  6979.55250     1.00000
1579     8.95056     1.54539  8555.30229(92)  7877.46250     1.00000
1580     8.95528     1.54457  9246.26143(96)  8394.75757     1.00000
1581     8.96000     1.54376  9215.61148(96)  8260.44304     1.00000
1582     8.96472     1.54295  8597.33836(93)  7619.66346     1.00000
1583     8.96944     1.54214  7609.95672(87)  6829.97518     1.00000
1584     8.97416     1.54133  6620.02095(81)  6150.78784     1.00000
1585     8.97888     1.54052  5926.76217(77)  5665.33474     1.00000
1586     8.98360     1.53972  5516.04330(74)  5329.92557     1.00000
1587     8.98832     1.53891  5288.56157(73)  5094.09764     1.00000
1588     8.99304     1.53810  5177.95704(72)  4951.14326     1.00000
1589     8.99776     1.53730  5174.17989(72)  4931.18245     1.00000
1590     9.00248     1.53649  5202.41271(72)  5109.39151     1.00000
1591     9.00720     1.53569  5599.83513(75)  5617.42424     1.00000
1592     9.01192     1.53489  6527.17201(81)  6607.94632     1.00000
1593     9.01664     1.53408  8069.36955(90)  8149.01911     1.00000
1594     9.02136     1.53328 10257.72843(101) 10076.87470     1.00000
1595     9.02608     1.53248 12409.11480(111) 11869.89444     1.00000
1596     9.03080     1.53168 13529.87112(116) 12737.00033     1.00000
1597     9.03552     1.53089 13339.24314(115) 12169.86988     1.00000
1598     9.04024     1.53009 11904.01246(109) 10526.26301     1.00000
1599     9.04496     1.52929  9821.10114(99)  8616.19962     1.00000
1600     9.04968     1.52850  7756.54952(88)  7028.08797     1.00000
1601     9.05440     1.52770  6414.35119(80)  5991.21048     1.00000
1602     9.05912     1.52691  5722.38460(76)  5471.93831     1.00000
1603     9.06384     1.52611  5444.58282(74)  5325.31507     1.00000
1604     9.06856     1.52532  5473.18583(74)  5477.14135     1.00000
1605     9.07328     1.52453  5835.27092(76)  6010.70078     1.00000
1606     9.07800     1.52374  6716.05135(82)  7171.85579     1.00000
1607     9.08272     1.52295  8435.23129(92)  9252.43384     1.00000
1608     9.08744     1.52216 11311.75739(106) 12312.49086     1.00000
1609     9.09216     1.52137 15111.81769(123) 15879.69286     1.00000
1610     9.09688     1.52058 18367.61590(136) 18840.37801     1.00000
1611     9.10160     1.51979 19690.51719(140) 19707.78471     1.00000
1612     9.10632     1.51901 18736.82415(137) 17960.35959     1.00000
1613     9.11104     1.51822 15929.97866(126) 14633.34867     1.00000
1614     9.11576     1.51744 12300.04651(111) 11139.85826     1.00000
1615     9.12048     1.51666  9047.69572(95)  8370.18713     1.00000
1616     9.12520     1.51587  6862.85675(83)  6561.86764     1.00000
1617     9.12992     1.51509  5722.35296(76)  5547.96801     1.00000
1618     9.13464     1.51431  5123.73256(72)  5032.68413     1.00000
1619     9.13936     1.51353  4810.35789(69)  4770.67180     1.00000
1620     9.14408     1.51275  4591.09784(68)  4624.94863     1.00000
1621     9.14880     1.51197  4502.84682(67)  4533.36357     1.00000
1622     9.15352     1.51119  4411.08098(66)  4470.37328     1.00000
1623     9.15824     1.51042  4353.39664(66)  4424.79810     1.00000
1624     9.16296     1.50964  4305.96468(66)  4390.82839     1.00000
1625     9.16768     1.50886  4281.21184(65)  4364.82183     1.00000
1626     9.17240     1.50809  4277.17789(65)  4344.43131     1.00000
1627     9.17712     1.50731  4225.27380(65)  4328.21001     1.00000
1628     9.18184     1.50654  4234.08085(65)  4315.30817     1.00000
1629     9.18656     1.50577  4230.62194(65)  4305.33501     1.00000
1630     9.19128     1.50500  4236.34927(65)  4298.58162     1.00000
1631     9.19600     1.50423  4247.07363(65)  4297.75389     1.00000
1632     9.20072     1.50346  4237.62716(65)  4299.84418     1.00000
1633     9.20544     1.50269  4225.55288(65)  4309.07149     1.00000
1634     9.21016     1.50192  4277.31645(65)  4326.60017     1.00000
1635     9.21488     1.50115  4282.42957(65)  4351.42324     1.00000
1636     9.21960     1.50038  4334.47483(66)  4380.85999     1.00000
1637     9.22432     1.49962  4359.30926(66)  4412.67198     1.00000
1638     9.22904     1.49885  4409.59493(66)  4451.69309     1.00000
1639     9.23376     1.49809  4471.40879(67)  4529.20625     1.00000
1640     9.23848     1.49732  4546.17503(67)  4664.96137     1.00000
1641     9.24320     1.49656  4751.93817(69)  4869.30572     1.00000
1642     9.24792     1.49580  4954.48925(70)  5124.11320     1.00000
1643     9.25264     1.49504  5175.08075(72)  5375.99244     1.00000
1644     9.25736     1.49428  5348.99004(73)  5563.40423     1.00000
1645     9.26208     1.49352  5434.71571(74)  5648.60315     1.00000
1646     9.26680     1.49276  5394.47501(73)  5591.10786     1.00000
1647     9.27152     1.49200  5234.05337(72)  5377.53912     1.00000
1648     9.27624     1.49124  4986.29445(71)  5078.46203     1.00000
1649     9.28096     1.49049  4748.39585(69)  4787.83563     1.00000
1650     9.28568     1.48973  4518.16022(67)  4563.57506     1.00000
1651     9.29040     1.48897  4383.26777(66)  4418.54754     1.00000
1652     9.29512     1.48822  4313.81600(66)  4338.54988     1.00000
1653     9.29984     1.48747  4263.42297(65)  4300.01807     1.00000
1654     9.30456     1.48671  4265.66253(65)  4283.40117     1.00000
1655     9.30928     1.48596  4240.48245(65)  4277.06259     1.00000
1656     9.31400     1.48521  4227.39277(65)  4275.68570     1.00000
1657     9.31872     1.48446  4235.50939(65)  4277.24814     1.00000
1658     9.32344     1.48371  4236.64586(65)  4281.09115     1.00000
1659     9.32816     1.48296  4254.12892(65)  4287.13147     1.00000
1660     9.33288     1.48221  4258.34358(65)  4294.26779     1.00000
1661     9.33760     1.48146  4314.01511(66)  4305.48092     1.00000
1662     9.34232     1.48072  4295.64257(66)  4320.04926     1.00000
1663     9.34704     1.47997  4317.11402(66)  4338.99034     1.00000
1664     9.35176     1.47923  4359.83134(66)  4364.36607     1.00000
1665     9.35648     1.47848  4400.99547(66)  4401.00904     1.00000
1666     9.36120     1.47774  4504.40423(67)  4461.91733     1.00000
1667     9.36592     1.47700  4611.28690(68)  4579.87306     1.00000
1668     9.37064     1.47625  4853.51716(70)  4825.95105     1.00000
1669     9.37536     1.47551  5274.60399(73)  5316.71428     1.00000
1670     9.38008     1.47477  6047.22533(78)  6188.37967     1.00000
1671     9.38480     1.47403  7368.65193(86)  7514.72695     1.00000
1672     9.38952     1.47329  9170.97410(96)  9163.19598     1.00000
1673     9.39424     1.47255 10982.27624(105) 10725.50640     1.00000
1674     9.39896     1.47181 12039.90669(110) 11575.88159     1.00000
1675     9.40368     1.47108 12053.80529(110) 11293.39843     1.00000
1676     9.40840     1.47034 11115.75537(105) 10156.41991     1.00000
1677     9.41312     1.46961  9655.08938(98)  8786.13273     1.00000
1678     9.41784     1.46887  8166.56475(90)  7646.79101     1.00000
1679     9.42256     1.46814  7203.31224(85)  6946.98376     1.00000
1680     9.42728     1.46740  6843.29071(83)  6732.06122     1.00000
1681     9.43200     1.46667  7001.14309(84)  6973.12164     1.00000
1682     9.43672     1.46594  7675.73584(88)  7568.35727     1.00000
1683     9.44144     1.46521  8554.42508(92)  8292.37767     1.00000
1684     9.44616     1.46448  9256.10611(96)  8770.82502     1.00000
1685     9.45088     1.46375  9320.53747(97)  8645.09265     1.00000
1686     9.45560     1.46302  8748.48397(94)  7913.58042     1.00000
1687     9.46032     1.46229  7756.42650(88)  6921.28231     1.00000
1688     9.46504     1.46156  6676.77025(82)  6013.87647     1.00000
1689     9.46976     1.46084  5809.33078(76)  5372.42307     1.00000
1690     9.47448     1.46011  5310.36338(73)  5041.99244     1.00000
1691     9.47920     1.45938  5199.59825(72)  5007.37700     1.00000
1692     9.48392     1.45866  5366.72064(73)  5290.85419     1.00000
1693     9.48864     1.45794  5856.30533(77)  5938.13258     1.00000
1694     9.49336     1.45721  6797.52069(82)  6971.59066     1.00000
1695     9.49808     1.45649  8155.35191(90)  8272.62256     1.00000
1696     9.50280     1.45577  9540.91016(98)  9489.47133     1.00000
1697     9.50752     1.45505 10317.84975(102) 10097.79556     1.00000
1698     9.51224     1.45433 10286.23121(101)  9737.08836     1.00000
1699     9.51696     1.45361  9429.89880(97)  8625.43823     1.00000
1700     9.52168     1.45289  8176.49606(90)  7306.11034     1.00000
1701     9.52640     1.45217  6783.27558(82)  6182.55621     1.00000
1702     9.53112     1.45145  5873.22055(77)  5431.48312     1.00000
1703     9.53584     1.45074  5385.98960(73)  5050.45101     1.00000
1704     9.54056     1.45002  5251.00962(72)  4992.63577     1.00000
1705     9.54528     1.44930  5450.33715(74)  5232.57159     1.00000
1706     9.55000     1.44859  5926.32316(77)  5858.72735     1.00000
1707     9.55472     1.44788  6988.07471(84)  6971.52346     1.00000
1708     9.55944     1.44716  8740.58403(93)  8562.62567     1.00000
1709     9.56416     1.44645 10914.53547(104) 10362.16197     1.00000
1710     9.56888     1.44574 12768.15992(113) 11778.53599     1.00000
1711     9.57360     1.44503 13449.89393(116) 12107.99908     1.00000
1712     9.57832     1.44432 12861.55695(113) 11141.90077     1.00000
1713     9.58304     1.44361 11231.88933(106)  9460.30080     1.00000
1714     9.58776     1.44290  9172.43539(96)  7787.73240     1.00000
1715     9.59248     1.44219  7361.14534(86)  6572.88613     1.00000
1716     9.59720     1.44148  6274.03286(79)  5959.32365     1.00000
1717     9.60192     1.44077  5821.52126(76)  5833.32828     1.00000
1718     9.60664     1.44007  5753.77032(76)  5965.78080     1.00000
1719     9.61136     1.43936  5750.65978(76)  6093.75899     1.00000
1720     9.61608     1.43866  5671.25355(75)  6010.63976     1.00000
1721     9.62080     1.43795  5517.23276(74)  5701.54385     1.00000
1722     9.62552     1.43725  5293.31653(73)  5297.14639     1.00000
1723     9.63024     1.43655  5023.27046(71)  4927.36717     1.00000
1724     9.63496     1.43585  4844.80272(70)  4658.67180     1.00000
1725     9.63968     1.43514  4754.16000(69)  4500.06981     1.00000
1726     9.64440     1.43444  4732.30886(69)  4431.64242     1.00000
1727     9.64912     1.43374  4713.64778(69)  4431.54437     1.00000
1728     9.65384     1.43304  4786.31963(69)  4487.51733     1.00000
1729     9.65856     1.43235  4859.30906(70)  4588.62160     1.00000
1730     9.66328     1.43165  5025.55092(71)  4711.31743     1.00000
1731     9.66800     1.43095  5153.74582(72)  4812.30906     1.00000
1732     9.67272     1.43025  5237.45592(72)  4837.19529     1.00000
1733     9.67744     1.42956  5249.84487(72)  4767.07538     1.00000
1734     9.68216     1.42886  5223.36561(72)  4640.17638     1.00000
1735     9.68688     1.42817  5100.13557(71)  4508.10056     1.00000
1736     9.69160     1.42747  4928.74856(70)  4403.92889     1.00000
1737     9.69632     1.42678  4899.82611(70)  4336.83351     1.00000
1738     9.70104     1.42609  4778.33209(69)  4300.65852     1.00000
1739     9.70576     1.42540  4743.90271(69)  4284.25343     1.00000
1740     9.71048     1.42471  4760.32796(69)  4278.28571     1.00000
1741     9.71520     1.42402  4737.33983(69)  4277.74885     1.00000
1742     9.71992     1.42333  4739.22228(69)  4281.15208     1.00000
1743     9.72464     1.42264  4726.21557(69)  4289.56743     1.00000
1744     9.72936     1.42195  4766.81253(69)  4305.98962     1.00000
1745     9.73408     1.42126  4767.57593(69)  4334.66887     1.00000
1746     9.73880     1.42057  4814.13360(69)  4378.61599     1.00000
1747     9.74352     1.41989  4911.17026(70)  4436.29457     1.00000
1748     9.74824     1.41920  4998.04635(71)  4497.18550     1.00000
1749     9.75296     1.41851  5044.52612(71)  4544.40583     1.00000
1750     9.75768     1.41783  5022.78593(71)  4561.61176     1.00000
1751     9.76240     1.41715  5075.06278(71)  4553.24347     1.00000
1752     9.76712     1.41646  4987.06325(71)  4539.07249     1.00000
1753     9.77184     1.41578  5005.05266(71)  4538.41307     1.00000
1754     9.77656     1.41510  4981.22238(71)  4567.66085     1.00000
1755     9.78128     1.41442  5045.36759(71)  4642.85465     1.00000
1756     9.78600     1.41374  5176.09972(72)  4802.66348     1.00000
1757     9.79072     1.41306  5325.31569(73)  5112.06585     1.00000
1758     9.79544     1.41238  5815.52464(76)  5680.57804     1.00000
1759     9.80016     1.41170  6584.50432(81)  6643.39578     1.00000
1760     9.80488     1.41102  8069.50229(90)  8083.80117     1.00000
1761     9.80960     1.41034 10180.72364(101)  9946.17606     1.00000
1762     9.81432     1.40967 12347.58074(111) 11934.78918     1.00000
1763     9.81904     1.40899 13876.00693(118) 13449.94610     1.00000
1764     9.82376     1.40832 14240.89199(119) 13794.84909     1.00000
1765     9.82848     1.40764 13758.83153(117) 12796.30866     1.00000
1766     9.83320     1.40697 12195.66325(110) 11024.49197     1.00000
1767     9.83792     1.40629 10163.30854(101)  9184.86227     1.00000
1768     9.84264     1.40562  8068.09896(90)  7681.05332     1.00000
1769     9.84736     1.40495  6851.05914(83)  6638.80577     1.00000
1770     9.85208     1.40428  6201.08650(79)  5987.66003     1.00000
1771     9.85680     1.40361  5832.73164(76)  5579.55089     1.00000
1772     9.86152     1.40294  5675.34986(75)  5294.19286     1.00000
1773     9.86624     1.40227  5385.62306(73)  5071.75914     1.00000
1774     9.87096     1.40160  5312.82454(73)  4892.05804     1.00000
1775     9.87568     1.40093  5112.35733(72)  4755.57960     1.00000
1776     9.88040     1.40026  5010.06819(71)  4668.69575     1.00000
1777     9.88512     1.39960  5024.51811(71)  4642.56925     1.00000
1778     9.88984     1.39893  5027.81344(71)  4702.94746     1.00000
1779     9.89456     1.39826  5221.31407(72)  4911.25006     1.00000
1780     9.89928     1.39760  5442.42612(74)  5353.94322     1.00000
1781     9.90400     1.39693  6165.74699(79)  6116.93350     1.00000
1782     9.90872     1.39627  6992.06820(84)  7191.95063     1.00000
1783     9.91344     1.39561  8238.75579(91)  8400.33098     1.00000
1784     9.91816     1.39495  9319.08433(97)  9355.58543     1.00000
1785     9.92288     1.39428  9711.06773(99)  9594.33558     1.00000
1786     9.92760     1.39362  9901.35768(100)  8996.18136     1.00000
1787     9.93232     1.39296  8688.62189(93)  7912.09086     1.00000
1788     9.93704     1.39230  7673.29565(88)  6827.87097     1.00000
1789     9.94176     1.39164  6706.44885(82)  6088.42908     1.00000
1790     9.94648     1.39098  6368.45972(80)  5847.73989     1.00000
1791     9.95120     1.39033  6642.02397(81)  6103.40070     1.00000
1792     9.95592     1.38967  7199.42898(85)  6723.14942     1.00000
1793     9.96064     1.38901  8173.26852(90)  7459.47228     1.00000
1794     9.96536     1.38835  8723.68747(93)  7971.36581     1.00000
1795     9.97008     1.38770  9031.16129(95)  7972.01438     1.00000
1796     9.97480     1.38704  8480.83172(92)  7502.78427     1.00000
1797     9.97952     1.38639  7874.17081(89)  6857.48921     1.00000
1798     9.98424     1.38574  7383.58501(86)  6279.66714     1.00000
1799     9.98896     1.38508  6288.05376(79)  5867.04177     1.00000
1800     9.99368     1.38443  6048.86052(78)  5583.65997     1.00000
1801     9.99840     1.38378  5568.10209(75)  5353.01044     1.00000
1802    10.00312     1.38313  5520.55267(74)  5130.18198     1.00000
1803    10.00784     1.38248  5167.23459(72)  4910.06014     1.00000
1804    10.01256     1.38183  5125.75893(72)  4709.04526     1.00000
1805    10.01728     1.38118  4836.30152(70)  4543.81688     1.00000
1806    10.02200     1.38053  4793.74887(69)  4421.67154     1.00000
1807    10.02672     1.37988  4722.18702(69)  4340.05244     1.00000
1808    10.03144     1.37923  4597.83715(68)  4289.82026     1.00000
1809    10.03616     1.37859  4659.69441(68)  4260.43709     1.00000
1810    10.04088     1.37794  4519.77648(67)  4243.74885     1.00000
1811    10.04560     1.37729  4634.01613(68)  4234.29203     1.00000
1812    10.05032     1.37665  4491.97339(67)  4228.94955     1.00000
1813    10.05504     1.37600  4546.16229(67)  4226.09147     1.00000
1814    10.05976     1.37536  4584.86816(68)  4225.51161     1.00000
1815    10.06448     1.37472  4461.84425(67)  4226.91638     1.00000
1816    10.06920     1.37407  4569.68377(68)  4230.49070     1.00000
1817    10.07392     1.37343  4437.36689(67)  4238.08398     1.00000
1818    10.07864     1.37279  4563.43684(68)  4249.96904     1.00000
1819    10.08336     1.37215  4479.91075(67)  4269.04069     1.00000
1820    10.08808     1.37151  4548.02850(67)  4305.85719     1.00000
1821    10.09280     1.37087  4591.28105(68)  4379.43933     1.00000
1822    10.09752     1.37023  4664.47570(68)  4521.07050     1.00000
1823    10.10224     1.36959  4913.85271(70)  4767.59133     1.00000
1824    10.10696     1.36895  5171.95140(72)  5132.04010     1.00000
1825    10.11168     1.36832  5701.67952(76)  5614.51648     1.00000
1826    10.11640     1.36768  6111.67629(78)  6128.13006     1.00000
1827    10.12112     1.36704  6530.58090(81)  6560.84514     1.00000
1828    10.12584     1.36641  6731.19476(82)  6850.02807     1.00000
1829    10.13056     1.36577  6835.17162(83)  7065.14652     1.00000
1830    10.13528     1.36514  7017.85337(84)  7343.94475     1.00000
1831    10.14000     1.36450  7155.91976(85)  7689.83765     1.00000
1832    10.14472     1.36387  7350.20159(86)  7900.51951     1.00000
1833    10.14944     1.36324  7222.62090(85)  7711.68893     1.00000
1834    10.15416     1.36261  6934.49309(83)  7091.42009     1.00000
1835    10.15888     1.36197  6278.42002(79)  6278.90495     1.00000
1836    10.16360     1.36134  5638.28407(75)  5527.79063     1.00000
1837    10.16832     1.36071  5109.26198(71)  4972.47804     1.00000
1838    10.17304     1.36008  4752.10318(69)  4638.87468     1.00000
1839    10.17776     1.35946  4630.06695(68)  4487.87521     1.00000
1840    10.18248     1.35883  4540.96239(67)  4473.23882     1.00000
1841    10.18720     1.35820  4665.81071(68)  4571.02012     1.00000
1842    10.19192     1.35757  4815.90532(69)  4763.57875     1.00000
1843    10.19664     1.35694  5046.16351(71)  5018.91136     1.00000
1844    10.20136     1.35632  5400.90415(73)  5265.27619     1.00000
1845    10.20608     1.35569  5525.77722(74)  5394.86935     1.00000
1846    10.21080     1.35507  5592.85631(75)  5326.27187     1.00000
1847    10.21552     1.35444  5353.15625(73)  5098.18703     1.00000
1848    10.22024     1.35382  5117.87778(72)  4817.33254     1.00000
1849    10.22496     1.35320  4791.39497(69)  4572.14600     1.00000
1850    10.22968     1.35257  4595.91031(68)  4400.84517     1.00000
1851    10.23440     1.35195  4449.01186(67)  4305.77803     1.00000
1852    10.23912     1.35133  4352.15262(66)  4268.71822     1.00000
1853    10.24384     1.35071  4369.16727(66)  4270.79421     1.00000
1854    10.24856     1.35009  4329.87589(66)  4297.55025     1.00000
1855    10.25328     1.34947  4386.75344(66)  4339.23852     1.00000
1856    10.25800     1.34885  4398.00346(66)  4387.05819     1.00000
1857    10.26272     1.34823  4458.73494(67)  4433.02045     1.00000
1858    10.26744     1.34761  4543.99083(67)  4470.68914     1.00000
1859    10.27216     1.34699  4579.76426(68)  4496.03688     1.00000
1860    10.27688     1.34638  4688.23184(68)  4508.65157     1.00000
1861    10.28160     1.34576  4671.80108(68)  4506.26648     1.00000
1862    10.28632     1.34515  4697.07234(69)  4484.22399     1.00000
1863    10.29104     1.34453  4639.42154(68)  4443.33452     1.00000
1864    10.29576     1.34392  4566.47295(68)  4389.74125     1.00000
1865    10.30048     1.34330  4472.30477(67)  4329.44708     1.00000
1866    10.30520     1.34269  4377.38490(66)  4269.67049     1.00000
1867    10.30992     1.34207  4320.02526(66)  4221.61489     1.00000
1868    10.31464     1.34146  4204.19063(65)  4187.57404     1.00000
1869    10.31936     1.34085  4229.38281(65)  4166.19972     1.00000
1870    10.32408     1.34024  4133.52288(64)  4154.23584     1.00000
1871    10.32880     1.33963  4163.50509(65)  4148.19226     1.00000
1872    10.33352     1.33902  4132.16496(64)  4145.43162     1.00000
1873    10.33824     1.33841  4145.69744(64)  4144.38199     1.00000
1874    10.34296     1.33780  4142.56502(64)  4144.27770     1.00000
1875    10.34768     1.33719  4140.08747(64)  4144.80213     1.00000
1876    10.35240     1.33658  4145.30646(64)  4144.58966     1.00000
1877    10.35712     1.33598  4118.96922(64)  4146.24192     1.00000
1878    10.36184     1.33537  4152.10730(64)  4148.45041     1.00000
1879    10.36656     1.33476  4129.23717(64)  4151.26878     1.00000
1880    10.37128     1.33416  4107.46340(64)  4154.78278     1.00000
1881    10.37600     1.33355  4123.26119(64)  4159.10492     1.00000
1882    10.38072     1.33295  4103.86700(64)  4164.38462     1.00000
1883    10.38544     1.33234  4134.55097(64)  4170.83899     1.00000
1884    10.39016     1.33174  4116.19097(64)  4178.97156     1.00000
1885    10.39488     1.33114  4155.42090(64)  4188.68505     1.00000
1886    10.39960     1.33053  4159.68952(64)  4200.72699     1.00000
1887    10.40432     1.32993  4162.98551(65)  4215.87455     1.00000
1888    10.40904     1.32933  4184.87647(65)  4235.42661     1.00000
1889    10.41376     1.32873  4175.17943(65)  4262.16198     1.00000
1890    10.41848     1.32813  4276.05810(65)  4302.71013     1.00000
1891    10.42320     1.32753  4297.61773(66)  4375.71847     1.00000
1892    10.42792     1.32693  4473.54603(67)  4524.15372     1.00000
1893    10.43264     1.32633  4694.14781(69)  4831.35399     1.00000
1894    10.43736     1.32573  5122.13398(72)  5423.16326     1.00000
1895    10.44208     1.32513  5959.23362(77)  6423.47781     1.00000
1896    10.44680     1.32454  7267.58248(85)  7842.82723     1.00000
1897    10.45152     1.32394  9086.54621(95)  9474.13344     1.00000
1898    10.45624     1.32335 10711.64431(103) 10828.44445     1.00000
1899    10.46096     1.32275 11559.23818(108) 11272.39768     1.00000
1900    10.46568     1.32216 11303.90059(106) 10546.89101     1.00000
1901    10.47040     1.32156 10171.02056(101)  9065.58740     1.00000
1902    10.47512     1.32097  8432.92838(92)  7458.66340     1.00000
1903    10.47984     1.32037  6793.20388(82)  6144.23760     1.00000
1904    10.48456     1.31978  5607.09170(75)  5263.76429     1.00000
1905    10.48928     1.31919  4914.83947(70)  4767.97206     1.00000
1906    10.49400     1.31860  4606.10923(68)  4526.45788     1.00000
1907    10.49872     1.31801  4412.66103(66)  4426.55275     1.00000
1908    10.50344     1.31742  4337.72854(66)  4402.24297     1.00000
1909    10.50816     1.31683  4349.44031(66)  4425.43023     1.00000
1910    10.51288     1.31624  4346.62740(66)  4486.55620     1.00000
1911    10.51760     1.31565  4492.82878(67)  4580.10702     1.00000
1912    10.52232     1.31506  4604.25796(68)  4692.11217     1.00000
1913    10.52704     1.31447  4770.58175(69)  4800.36908     1.00000
1914    10.53176     1.31388  4847.51206(70)  4881.25376     1.00000
1915    10.53648     1.31330  4905.84202(70)  4932.57127     1.00000
1916    10.54120     1.31271  4922.72876(70)  4995.02636     1.00000
1917    10.54592     1.31212  4951.62952(70)  5152.42928     1.00000
1918    10.55064     1.31154  5136.11222(72)  5519.12588     1.00000
1919    10.55536     1.31095  5552.15960(75)  6190.45152     1.00000
1920    10.56008     1.31037  6342.13769(80)  7153.94328     1.00000
1921    10.56480     1.30979  7306.37941(85)  8228.18676     1.00000
1922    10.56952     1.30920  8218.05580(91)  9041.39680     1.00000
1923    10.57424     1.30862  8567.72306(93)  9181.32021     1.00000
1924    10.57896     1.30804  8338.16165(91)  8599.92310     1.00000
1925    10.58368     1.30746  7680.86643(88)  7694.13250     1.00000
1926    10.58840     1.30687  6831.87268(83)  6938.85822     1.00000
1927    10.59312     1.30629  6295.09912(79)  6632.31960     1.00000
1928    10.59784     1.30571  6233.27614(79)  6834.44090     1.00000
1929    10.60256     1.30513  6618.48134(81)  7382.90209     1.00000
1930    10.60728     1.30455  7084.66603(84)  7947.35973     1.00000
1931    10.61200     1.30398  7379.57270(86)  8173.52978     1.00000
1932    10.61672     1.30340  7318.80309(86)  7918.07017     1.00000
1933    10.62144     1.30282  6921.84880(83)  7283.51448     1.00000
1934    10.62616     1.30224  6253.81289(79)  6471.69038     1.00000
1935    10.63088     1.30167  5544.97287(74)  5697.14125     1.00000
1936    10.63560     1.30109  5013.71876(71)  5098.02961     1.00000
1937    10.64032     1.30052  4571.45075(68)  4701.86055     1.00000
1938    10.64504     1.29994  4337.74193(66)  4473.69636     1.00000
1939    10.64976     1.29937  4184.29872(65)  4358.36120     1.00000
1940    10.65448     1.29879  4132.14519(64)  4305.77250     1.00000
1941    10.65920     1.29822  4146.61406(64)  4282.52111     1.00000
1942    10.66392     1.29765  4075.70730(64)  4268.83417     1.00000
1943    10.66864     1.29707  4088.18135(64)  4254.20156     1.00000
1944    10.67336     1.29650  4081.35635(64)  4234.97278     1.00000
1945    10.67808     1.29593  4046.69489(64)  4212.36487     1.00000
1946    10.68280     1.29536  4070.35895(64)  4189.16740     1.00000
1947    10.68752     1.29479  4021.37760(63)  4167.94886     1.00000
1948    10.69224     1.29422  4043.56847(64)  4150.45011     1.00000
1949    10.69696     1.29365  3983.87744(63)  4137.26086     1.00000
1950    10.70168     1.29308  3994.19621(63)  4127.76290     1.00000
1951    10.70640     1.29251  3983.10179(63)  4121.26050     1.00000
1952    10.71112     1.29194  3986.16437(63)  4116.93361     1.00000
1953    10.71584     1.29138  3962.03411(63)  4114.14099     1.00000
1954    10.72056     1.29081  3978.34085(63)  4112.51398     1.00000
1955    10.72528     1.29024  3978.34750(63)  4111.95421     1.00000
1956    10.73000     1.28968  3969.96954(63)  4112.71941     1.00000
1957    10.73472     1.28911  3970.58317(63)  4115.82403     1.00000
1958    10.73944     1.28855  3987.32629(63)  4123.98720     1.00000
1959    10.74416     1.28798  3987.91964(63)  4143.16230     1.00000
1960    10.74888     1.28742  4008.15877(63)  4184.08408     1.00000
1961    10.75360     1.28686  4051.95183(64)  4260.41023     1.00000
1962    10.75832     1.28629  4130.88764(64)  4381.64339     1.00000
1963    10.76304     1.28573  4229.48105(65)  4541.69832     1.00000
1964    10.76776     1.28517  4389.53667(66)  4708.60432     1.00000
1965    10.77248     1.28461  4518.75746(67)  4822.99905     1.00000
1966    10.77720     1.28405  4545.08189(67)  4827.55181     1.00000
1967    10.78192     1.28348  4509.12904(67)  4722.13028     1.00000
1968    10.78664     1.28293  4397.08554(66)  4563.61813     1.00000
1969    10.79136     1.28237  4277.46218(65)  4410.06718     1.00000
1970    10.79608     1.28181  4153.08351(64)  4291.57710     1.00000
1971    10.80080     1.28125  4062.83396(64)  4213.52191     1.00000
1972    10.80552     1.28069  4021.28053(63)  4166.87610     1.00000
1973    10.81024     1.28013  3996.95838(63)  4139.77084     1.00000
1974    10.81496     1.27958  3974.17754(63)  4122.81006     1.00000
1975    10.81968     1.27902  3979.06413(63)  4111.69173     1.00000
1976    10.82440     1.27846  3962.60753(63)  4104.30092     1.00000
1977    10.82912     1.27791  3969.98181(63)  4099.70717     1.00000
1978    10.83384     1.27735  3994.33848(63)  4097.33013     1.00000
1979    10.83856     1.27680  3987.34094(63)  4096.73677     1.00000
1980    10.84328     1.27624  3982.97491(63)  4097.76951     1.00000
1981    10.84800     1.27569  3975.55494(63)  4098.31195     1.00000
1982    10.85272     1.27514  3979.87923(63)  4104.58241     1.00000
1983    10.85744     1.27458  3980.70378(63)  4117.78959     1.00000
1984    10.86216     1.27403  3991.11146(63)  4144.73365     1.00000
1985    10.86688     1.27348  4047.49531(64)  4195.20561     1.00000
1986    10.87160     1.27293  4112.52015(64)  4278.53306     1.00000
1987    10.87632     1.27238  4195.54916(65)  4394.93365     1.00000
1988    10.88104     1.27183  4288.77883(65)  4527.69469     1.00000
1989    10.88576     1.27128  4387.06232(66)  4640.54641     1.00000
1990    10.89048     1.27073  4491.07414(67)  4688.09226     1.00000
1991    10.89520     1.27018  4466.91015(67)  4657.96683     1.00000
1992    10.89992     1.26963  4446.80449(67)  4586.90797     1.00000
1993    10.90464     1.26908  4373.06525(66)  4523.05320     1.00000
1994    10.90936     1.26854  4335.34329(66)  4494.71196     1.00000
1995    10.91408     1.26799  4320.50879(66)  4503.64279     1.00000
1996    10.91880     1.26744  4345.95830(66)  4531.62581     1.00000
1997    10.92352     1.26690  4387.63627(66)  4553.09230     1.00000
1998    10.92824     1.26635  4405.88682(66)  4548.62486     1.00000
1999    10.93296     1.26581  4422.34370(67)  4516.21452     1.00000
2000    10.93768     1.26526  4360.18899(66)  4470.06132     1.00000
2001    10.94240     1.26472  4351.47569(66)  4431.86871     1.00000
2002    10.94712     1.26417  4341.56904(66)  4430.11134     1.00000
2003    10.95184     1.26363  4370.27503(66)  4508.10638     1.00000
2004    10.95656     1.26309  4517.81360(67)  4728.99684     1.00000
2005    10.96128     1.26255  4789.62504(69)  5179.14553     1.00000
2006    10.96600     1.26200  5339.35322(73)  5931.94534     1.00000
2007    10.97072     1.26146  6230.32031(79)  6973.86947     1.00000
2008    10.97544     1.26092  7323.90378(86)  8147.81866     1.00000
2009    10.98016     1.26038  8375.76413(92)  9122.63825     1.00000
2010    10.98488     1.25984  9041.60522(95)  9517.14252     1.00000
2011    10.98960     1.25930  9111.28573(95)  9213.12160     1.00000
2012    10.99432     1.25876  8689.61832(93)  8431.45249     1.00000
2013    10.99904     1.25822  7845.76732(89)  7444.21997     1.00000
2014    11.00376     1.25769  6821.57916(83)  6468.49704     1.00000
2015    11.00848     1.25715  5954.30831(77)  5668.68968     1.00000
2016    11.01320     1.25661  5277.31579(73)  5124.55061     1.00000
2017    11.01792     1.25608  4819.15695(69)  4831.43540     1.00000
2018    11.02264     1.25554  4599.02680(68)  4749.58945     1.00000
2019    11.02736     1.25500  4548.13418(67)  4821.96828     1.00000
2020    11.03208     1.25447  4636.64126(68)  4978.77008     1.00000
2021    11.03680     1.25393  4712.24453(69)  5139.87162     1.00000
2022    11.04152     1.25340  4817.92007(69)  5238.40731     1.00000
2023    11.04624     1.25286  4826.06348(69)  5256.29869     1.00000
2024    11.05096     1.25233  4881.44244(70)  5227.65200     1.00000
2025    11.05568     1.25180  4920.45250(70)  5189.48431     1.00000
2026    11.06040     1.25127  4941.75901(70)  5160.72072     1.00000
2027    11.06512     1.25073  4979.65341(71)  5133.40551     1.00000
2028    11.06984     1.25020  4927.85680(70)  5077.65869     1.00000
2029    11.07456     1.24967  4824.48786(69)  4977.11978     1.00000
2030    11.07928     1.24914  4669.35601(68)  4848.86983     1.00000
2031    11.08400     1.24861  4485.98898(67)  4708.35823     1.00000
2032    11.08872     1.24808  4337.07681(66)  4561.82595     1.00000
2033    11.09344     1.24755  4181.65899(65)  4424.22081     1.00000
2034    11.09816     1.24702  4139.18985(64)  4312.08994     1.00000
2035    11.10288     1.24649  4091.60435(64)  4233.67433     1.00000
2036    11.10760     1.24597  4090.36953(64)  4192.89977     1.00000
2037    11.11232     1.24544  4092.27760(64)  4191.67970     1.00000
2038    11.11704     1.24491  4102.99860(64)  4233.62592     1.00000
2039    11.12176     1.24438  4175.65437(65)  4322.47711     1.00000
2040    11.12648     1.24386  4258.38018(65)  4453.63207     1.00000
2041    11.13120     1.24333  4412.94447(66)  4602.58997     1.00000
2042    11.13592     1.24281  4545.22749(67)  4721.60253     1.00000
2043    11.14064     1.24228  4629.99186(68)  4754.64619     1.00000
2044    11.14536     1.24176  4588.47395(68)  4682.90163     1.00000
2045    11.15008     1.24123  4499.55562(67)  4551.07585     1.00000
2046    11.15480     1.24071  4383.85409(66)  4415.08154     1.00000
2047    11.15952     1.24019  4271.45052(65)  4313.83603     1.00000
2048    11.16424     1.23966  4234.45526(65)  4263.59170     1.00000
2049    11.16896     1.23914  4217.68219(65)  4268.53169     1.00000
2050    11.17368     1.23862  4277.52747(65)  4332.04670     1.00000
2051    11.17840     1.23810  4423.58897(67)  4460.04383     1.00000
2052    11.18312     1.23758  4604.72795(68)  4652.07954     1.00000
2053    11.18784     1.23706  4938.06287(70)  4884.67792     1.00000
2054    11.19256     1.23654  5250.39674(72)  5095.79914     1.00000
2055    11.19728     1.23602  5445.49283(74)  5194.83670     1.00000
2056    11.20200     1.23550  5479.82038(74)  5121.50560     1.00000
2057    11.20672     1.23498  5303.40362(73)  4914.94994     1.00000
2058    11.21144     1.23446  4996.92348(71)  4672.90412     1.00000
2059    11.21616     1.23394  4686.74376(68)  4469.53909     1.00000
2060    11.22088     1.23343  4408.83955(66)  4346.52133     1.00000
2061    11.22560     1.23291  4245.05608(65)  4278.94035     1.00000
2062    11.23032     1.23239  4204.43872(65)  4248.45705     1.00000
2063    11.23504     1.23188  4150.21610(64)  4226.17163     1.00000
2064    11.23976     1.23136  4125.69374(64)  4197.87083     1.00000
2065    11.24448     1.23085  4105.20483(64)  4165.71386     1.00000
2066    11.24920     1.23033  4079.48715(64)  4136.60665     1.00000
2067    11.25392     1.22982  4063.39765(64)  4115.43088     1.00000
2068    11.25864     1.22930  4059.74574(64)  4103.55107     1.00000
2069    11.26336     1.22879  4084.38970(64)  4100.02598     1.00000
2070    11.26808     1.22828  4073.43793(64)  4103.51162     1.00000
2071    11.27280     1.22776  4063.04968(64)  4113.19034     1.00000
2072    11.27752     1.22725  4077.02510(64)  4128.69080     1.00000
2073    11.28224     1.22674  4093.30008(64)  4149.34402     1.00000
2074    11.28696     1.22623  4100.40186(64)  4174.15869     1.00000
2075    11.29168     1.22572  4154.86475(64)  4200.47572     1.00000
2076    11.29640     1.22521  4179.55712(65)  4225.31546     1.00000
2077    11.30112     1.22470  4200.30021(65)  4247.58921     1.00000
2078    11.30584     1.22419  4225.10275(65)  4272.75411     1.00000
2079    11.31056     1.22368  4250.79149(65)  4319.45229     1.00000
2080    11.31528     1.22317  4337.24623(66)  4424.05017     1.00000
2081    11.32000     1.22266  4479.94093(67)  4637.96719     1.00000
2082    11.32472     1.22215  4711.70951(69)  5008.06286     1.00000
2083    11.32944     1.22165  5082.70347(71)  5541.44913     1.00000
2084    11.33416     1.22114  5741.45322(76)  6163.50294     1.00000
2085    11.33888     1.22063  6314.76172(79)  6694.72638     1.00000
2086    11.34360     1.22013  6676.67711(82)  6902.42989     1.00000
2087    11.34832     1.21962  6651.14054(82)  6674.18739     1.00000
2088    11.35304     1.21911  6342.69541(80)  6159.30387     1.00000
2089    11.35776     1.21861  5836.48159(76)  5611.51869     1.00000
2090    11.36248     1.21810  5325.04104(73)  5216.24345     1.00000
2091    11.36720     1.21760  4972.87920(71)  5053.19777     1.00000
2092    11.37192     1.21710  4909.06308(70)  5096.74827     1.00000
2093    11.37664     1.21659  5007.48237(71)  5248.06964     1.00000
2094    11.38136     1.21609  5103.10029(71)  5373.98600     1.00000
2095    11.38608     1.21559  5126.56001(72)  5359.10779     1.00000
2096    11.39080     1.21509  5072.02977(71)  5193.21065     1.00000
2097    11.39552     1.21458  4951.13582(70)  4967.15191     1.00000
2098    11.40024     1.21408  4796.23100(69)  4786.84742     1.00000
2099    11.40496     1.21358  4687.09156(68)  4736.44701     1.00000
2100    11.40968     1.21308  4726.23195(69)  4879.30858     1.00000
2101    11.41440     1.21258  4939.30201(70)  5255.57331     1.00000
2102    11.41912     1.21208  5357.18674(73)  5857.17760     1.00000
2103    11.42384     1.21158  5998.34885(77)  6584.53233     1.00000
2104    11.42856     1.21108  6687.28981(82)  7230.52844     1.00000
2105    11.43328     1.21059  7132.77574(84)  7513.55418     1.00000
2106    11.43800     1.21009  7157.88207(85)  7280.35784     1.00000
2107    11.44272     1.20959  6811.07048(83)  6682.49985     1.00000
2108    11.44744     1.20909  6248.94238(79)  6002.32805     1.00000
2109    11.45216     1.20860  5636.65871(75)  5466.17815     1.00000
2110    11.45688     1.20810  5225.49877(72)  5201.00878     1.00000
2111    11.46160     1.20761  5103.69584(71)  5269.96530     1.00000
2112    11.46632     1.20711  5322.10726(73)  5704.78924     1.00000
2113    11.47104     1.20661  5755.40807(76)  6498.86955     1.00000
2114    11.47576     1.20612  6701.81410(82)  7559.95968     1.00000
2115    11.48048     1.20563  7710.70399(88)  8651.67889     1.00000
2116    11.48520     1.20513  8567.13175(93)  9422.91650     1.00000
2117    11.48992     1.20464  8959.05226(95)  9608.99610     1.00000
2118    11.49464     1.20415  8974.83420(95)  9372.39484     1.00000
2119    11.49936     1.20365  8786.56871(94)  9227.19371     1.00000
2120    11.50408     1.20316  9004.41963(95)  9625.50086     1.00000
2121    11.50880     1.20267 10003.94225(100) 10742.54243     1.00000
2122    11.51352     1.20218 11628.37520(108) 12389.02482     1.00000
2123    11.51824     1.20169 13201.67665(115) 14012.20846     1.00000
2124    11.52296     1.20120 14269.55492(119) 14807.70557     1.00000
2125    11.52768     1.20071 14207.20494(119) 14321.37517     1.00000
2126    11.53240     1.20022 13425.79048(116) 12869.58651     1.00000
2127    11.53712     1.19973 11595.65946(108) 11076.92366     1.00000
2128    11.54184     1.19924  9456.78662(97)  9350.75940     1.00000
2129    11.54656     1.19875  7697.79390(88)  7855.12826     1.00000
2130    11.55128     1.19826  6436.56722(80)  6678.82943     1.00000
2131    11.55600     1.19777  5644.24039(75)  5842.12907     1.00000
2132    11.56072     1.19729  5168.35549(72)  5295.00744     1.00000
2133    11.56544     1.19680  4888.95898(70)  4959.57946     1.00000
2134    11.57016     1.19631  4718.17834(69)  4750.24419     1.00000
2135    11.57488     1.19583  4600.73908(68)  4604.13753     1.00000
2136    11.57960     1.19534  4487.21053(67)  4486.87167     1.00000
2137    11.58432     1.19486  4432.98786(67)  4391.29447     1.00000
2138    11.58904     1.19437  4328.48049(66)  4316.25839     1.00000
2139    11.59376     1.19389  4282.00478(65)  4260.11632     1.00000
2140    11.59848     1.19340  4264.75071(65)  4219.94250     1.00000
2141    11.60320     1.19292  4225.51515(65)  4190.98523     1.00000
2142    11.60792     1.19243  4198.55526(65)  4169.37316     1.00000
2143    11.61264     1.19195  4199.89597(65)  4152.46075     1.00000
2144    11.61736     1.19147  4197.09776(65)  4138.86986     1.00000
2145    11.62208     1.19099  4162.96790(65)  4128.07157     1.00000
2146    11.62680     1.19050  4169.51534(65)  4120.07958     1.00000
2147    11.63152     1.19002  4171.59531(65)  4115.45295     1.00000
2148    11.63624     1.18954  4168.53232(65)  4114.97589     1.00000
2149    11.64096     1.18906  4140.13070(64)  4119.46398     1.00000
2150    11.64568     1.18858  4162.11099(65)  4129.08857     1.00000
2151    11.65040     1.18810  4175.58251(65)  4142.54835     1.00000
2152    11.65512     1.18762  4203.12914(65)  4156.61764     1.00000
2153    11.65984     1.18714  4203.53960(65)  4166.22632     1.00000
2154    11.66456     1.18666  4213.12145(65)  4166.27066     1.00000
2155    11.66928     1.18619  4200.89449(65)  4155.46690     1.00000
2156    11.67400     1.18571  4201.94871(65)  4137.00618     1.00000
2157    11.67872     1.18523  4146.81115(64)  4115.92821     1.00000
2158    11.68344     1.18475  4164.89513(65)  4096.23976     1.00000
2159    11.68816     1.18428  4154.72767(64)  4080.14815     1.00000
2160    11.69288     1.18380  4131.24526(64)  4068.48014     1.00000
2161    11.69760     1.18332  4164.65934(65)  4060.36713     1.00000
2162    11.70232     1.18285  4121.30931(64)  4055.81808     1.00000
2163    11.70704     1.18237  4116.17619(64)  4052.81744     1.00000
2164    11.71176     1.18190  4099.25304(64)  4051.30855     1.00000
2165    11.71648     1.18142  4102.87036(64)  4050.83226     1.00000
2166    11.72120     1.18095  4110.28702(64)  4051.20007     1.00000
2167    11.72592     1.18048  4142.01752(64)  4052.40714     1.00000
2168    11.73064     1.18000  4118.56158(64)  4057.28370     1.00000
2169    11.73536     1.17953  4128.52163(64)  4061.33458     1.00000
2170    11.74008     1.17906  4127.61731(64)  4068.23761     1.00000
2171    11.74480     1.17859  4166.98882(65)  4083.85038     1.00000
2172    11.74952     1.17811  4169.01697(65)  4116.30874     1.00000
2173    11.75424     1.17764  4213.92636(65)  4179.67807     1.00000
2174    11.75896     1.17717  4297.30851(66)  4290.37311     1.00000
2175    11.76368     1.17670  4413.65039(66)  4457.84216     1.00000
2176    11.76840     1.17623  4631.07507(68)  4669.32447     1.00000
2177    11.77312     1.17576  4841.08997(70)  4879.32530     1.00000
2178    11.77784     1.17529  5080.53629(71)  5012.80364     1.00000
2179    11.78256     1.17482  5114.87606(72)  5001.17161     1.00000
2180    11.78728     1.17435  5071.88415(71)  4853.57824     1.00000
2181    11.79200     1.17388  4931.47157(70)  4642.97413     1.00000
2182    11.79672     1.17342  4687.56420(68)  4439.87935     1.00000
2183    11.80144     1.17295  4494.52964(67)  4284.06393     1.00000
2184    11.80616     1.17248  4352.76660(66)  4183.20572     1.00000
2185    11.81088     1.17201  4271.73427(65)  4126.83789     1.00000
2186    11.81560     1.17155  4220.53596(65)  4099.42182     1.00000
2187    11.82032     1.17108  4205.90681(65)  4088.36493     1.00000
2188    11.82504     1.17062  4197.04112(65)  4087.28788     1.00000
2189    11.82976     1.17015  4172.69250(65)  4085.21967     1.00000
2190    11.83448     1.16969  4196.55936(65)  4106.59708     1.00000
2191    11.83920     1.16922  4227.89850(65)  4147.14625     1.00000
2192    11.84392     1.16876  4327.77153(66)  4212.68359     1.00000
2193    11.84864     1.16829  4409.17634(66)  4301.35181     1.00000
2194    11.85336     1.16783  4500.25157(67)  4401.64211     1.00000
2195    11.85808     1.16737  4650.03592(68)  4489.40939     1.00000
2196    11.86280     1.16690  4689.17616(68)  4536.93908     1.00000
2197    11.86752     1.16644  4753.28555(69)  4539.41350     1.00000
2198    11.87224     1.16598  4711.59438(69)  4516.78390     1.00000
2199    11.87696     1.16552  4700.65390(69)  4487.12654     1.00000
2200    11.88168     1.16506  4681.96255(68)  4454.52592     1.00000
2201    11.88640     1.16459  4716.52675(69)  4425.43810     1.00000
2202    11.89112     1.16413  4785.21906(69)  4404.50285     1.00000
2203    11.89584     1.16367  4753.45056(69)  4393.95385     1.00000
2204    11.90056     1.16321  4729.28934(69)  4391.49834     1.00000
2205    11.90528     1.16275  4668.78454(68)  4396.62138     1.00000
2206    11.91000     1.16229  4611.83672(68)  4418.62747     1.00000
2207    11.91472     1.16184  4636.44930(68)  4483.36594     1.00000
2208    11.91944     1.16138  4708.89436(69)  4636.16662     1.00000
2209    11.92416     1.16092  4908.85068(70)  4937.11803     1.00000
2210    11.92888     1.16046  5273.72836(73)  5441.17422     1.00000
2211    11.93360     1.16000  5919.91997(77)  6166.70867     1.00000
2212    11.93832     1.15955  6741.53632(82)  7059.73672     1.00000
2213    11.94304     1.15909  7616.25149(87)  7994.77366     1.00000
2214    11.94776     1.15863  8312.37772(91)  8827.20013     1.00000
2215    11.95248     1.15818  8894.35073(94)  9536.78299     1.00000
2216    11.95720     1.15772  9403.08463(97) 10205.90524     1.00000
2217    11.96192     1.15727  9950.82755(100) 10794.98894     1.00000
2218    11.96664     1.15681 10363.55456(102) 11091.94691     1.00000
2219    11.97136     1.15636 10401.83166(102) 10809.64856     1.00000
2220    11.97608     1.15590  9900.49097(100)  9841.21830     1.00000
2221    11.98080     1.15545  8904.11459(94)  8472.23181     1.00000
2222    11.98552     1.15500  7694.39714(88)  7127.15299     1.00000
2223    11.99024     1.15454  6518.56912(81)  6077.47107     1.00000
2224    11.99496     1.15409  5649.71841(75)  5416.63844     1.00000
2225    11.99968     1.15364  5130.56176(72)  5104.46704     1.00000
2226    12.00440     1.15319  5002.47207(71)  5047.95476     1.00000
2227    12.00912     1.15274  5036.23221(71)  5166.91134     1.00000
2228    12.01384     1.15229  5093.93643(71)  5411.35049     1.00000
2229    12.01856     1.15183  5439.77541(74)  5752.65139     1.00000
2230    12.02328     1.15138  5875.13353(77)  6164.92094     1.00000
2231    12.02800     1.15093  6422.24374(80)  6593.66343     1.00000
2232    12.03272     1.15048  6800.68946(82)  6930.24788     1.00000
2233    12.03744     1.15003  6985.64614(84)  7016.57173     1.00000
2234    12.04216     1.14959  6917.44106(83)  6769.41975     1.00000
2235    12.04688     1.14914  6639.17892(81)  6306.15163     1.00000
2236    12.05160     1.14869  6153.67459(78)  5811.17277     1.00000
2237    12.05632     1.14824  5690.49615(75)  5409.96010     1.00000
2238    12.06104     1.14779  5310.70303(73)  5152.23224     1.00000
2239    12.06576     1.14734  5131.13413(72)  5038.35941     1.00000
2240    12.07048     1.14690  5094.82502(71)  5058.72572     1.00000
2241    12.07520     1.14645  5174.83447(72)  5218.04516     1.00000
2242    12.07992     1.14601  5420.01190(74)  5509.70624     1.00000
2243    12.08464     1.14556  5710.11678(76)  5879.54247     1.00000
2244    12.08936     1.14511  6134.42334(78)  6219.86308     1.00000
2245    12.09408     1.14467  6430.08959(80)  6405.78678     1.00000
2246    12.09880     1.14422  6584.66934(81)  6337.45289     1.00000
2247    12.10352     1.14378  6418.95275(80)  6007.20241     1.00000
2248    12.10824     1.14333  6082.65481(78)  5537.21318     1.00000
2249    12.11296     1.14289  5620.97315(75)  5076.62186     1.00000
2250    12.11768     1.14245  5208.09741(72)  4715.67383     1.00000
2251    12.12240     1.14200  4878.92897(70)  4477.41290     1.00000
2252    12.12712     1.14156  4637.37980(68)  4341.30051     1.00000
2253    12.13184     1.14112  4473.14718(67)  4269.22947     1.00000
2254    12.13656     1.14068  4582.20812(68)  4228.13337     1.00000
2255    12.14128     1.14023  4355.78437(66)  4198.80389     1.00000
2256    12.14600     1.13979  4327.55158(66)  4173.77175     1.00000
2257    12.15072     1.13935  4293.12738(66)  4151.64232     1.00000
2258    12.15544     1.13891  4275.04946(65)  4133.29230     1.00000
2259    12.16016     1.13847  4263.19305(65)  4119.98821     1.00000
2260    12.16488     1.13803  4273.71323(65)  4113.01904     1.00000
2261    12.16960     1.13759  4267.32403(65)  4114.20558     1.00000
2262    12.17432     1.13715  4251.38341(65)  4126.33964     1.00000
2263    12.17904     1.13671  4285.98258(65)  4152.41550     1.00000
2264    12.18376     1.13627  4360.25991(66)  4194.50787     1.00000
2265    12.18848     1.13584  4413.94280(66)  4249.00802     1.00000
2266    12.19320     1.13540  4504.85465(67)  4306.42422     1.00000
2267    12.19792     1.13496  4540.51649(67)  4352.64145     1.00000
2268    12.20264     1.13452  4608.06557(68)  4380.85251     1.00000
2269    12.20736     1.13409  4613.22739(68)  4408.95415     1.00000
2270    12.21208     1.13365  4570.25528(68)  4469.36810     1.00000
2271    12.21680     1.13321  4628.36476(68)  4598.94041     1.00000
2272    12.22152     1.13278  4711.31315(69)  4818.40486     1.00000
2273    12.22624     1.13234  4915.58006(70)  5117.52756     1.00000
2274    12.23096     1.13191  5201.38010(72)  5434.78519     1.00000
2275    12.23568     1.13147  5404.71133(74)  5656.10638     1.00000
2276    12.24040     1.13104  5547.07932(74)  5666.22906     1.00000
2277    12.24512     1.13060  5484.45408(74)  5452.59952     1.00000
2278    12.24984     1.13017  5273.02261(73)  5121.61969     1.00000
2279    12.25456     1.12973  4978.54703(71)  4787.37604     1.00000
2280    12.25928     1.12930  4670.89549(68)  4519.22178     1.00000
2281    12.26400     1.12887  4478.15239(67)  4338.60425     1.00000
2282    12.26872     1.12844  4314.91432(66)  4231.89177     1.00000
2283    12.27344     1.12800  4225.91519(65)  4175.06533     1.00000
2284    12.27816     1.12757  4184.06867(65)  4147.14902     1.00000
2285    12.28288     1.12714  4187.52006(65)  4134.87618     1.00000
2286    12.28760     1.12671  4150.51077(64)  4132.18988     1.00000
2287    12.29232     1.12628  4173.72939(65)  4136.57285     1.00000
2288    12.29704     1.12585  4199.12401(65)  4150.74612     1.00000
2289    12.30176     1.12542  4172.44623(65)  4182.47666     1.00000
2290    12.30648     1.12499  4265.60521(65)  4247.12358     1.00000
2291    12.31120     1.12456  4264.13758(65)  4367.14053     1.00000
2292    12.31592     1.12413  4450.40945(67)  4562.43124     1.00000
2293    12.32064     1.12370  4605.61997(68)  4835.86661     1.00000
2294    12.32536     1.12327  4871.37011(70)  5157.40138     1.00000
2295    12.33008     1.12284  5176.70232(72)  5459.22731     1.00000
2296    12.33480     1.12241  5439.73438(74)  5664.28919     1.00000
2297    12.33952     1.12199  5591.69065(75)  5763.23140     1.00000
2298    12.34424     1.12156  5759.05743(76)  5858.71011     1.00000
2299    12.34896     1.12113  5982.55749(77)  6068.91706     1.00000
2300    12.35368     1.12070  6352.60718(80)  6416.18435     1.00000
2301    12.35840     1.12028  6870.24266(83)  6785.50064     1.00000
2302    12.36312     1.11985  7242.83018(85)  6971.51709     1.00000
2303    12.36784     1.11943  7265.24224(85)  6819.71068     1.00000
2304    12.37256     1.11900  6943.54803(83)  6360.28732     1.00000
2305    12.37728     1.11858  6348.16536(80)  5763.07872     1.00000
2306    12.38200     1.11815  5644.92126(75)  5197.15797     1.00000
2307    12.38672     1.11773  5046.64262(71)  4758.71946     1.00000
2308    12.39144     1.11730  4617.77625(68)  4468.87957     1.00000
2309    12.39616     1.11688  4421.30534(66)  4301.34299     1.00000
2310    12.40088     1.11646  4274.15596(65)  4212.75742     1.00000
2311    12.40560     1.11603  4261.58105(65)  4167.97948     1.00000
2312    12.41032     1.11561  4188.31213(65)  4145.03324     1.00000
2313    12.41504     1.11519  4134.24153(64)  4132.58682     1.00000
2314    12.41976     1.11476  4148.62250(64)  4125.99645     1.00000
2315    12.42448     1.11434  4171.20336(65)  4124.17938     1.00000
2316    12.42920     1.11392  4139.53909(64)  4128.19324     1.00000
2317    12.43392     1.11350  4173.62263(65)  4140.54810     1.00000
2318    12.43864     1.11308  4155.30828(64)  4165.12938     1.00000
2319    12.44336     1.11266  4128.22633(64)  4206.35795     1.00000
2320    12.44808     1.11224  4151.70758(64)  4267.56610     1.00000
2321    12.45280     1.11182  4202.31793(65)  4348.48595     1.00000
2322    12.45752     1.11140  4259.67512(65)  4443.51255     1.00000
2323    12.46224     1.11098  4322.41562(66)  4540.33290     1.00000
2324    12.46696     1.11056  4375.16598(66)  4620.54015     1.00000
2325    12.47168     1.11014  4449.59134(67)  4664.24944     1.00000
2326    12.47640     1.10972  4456.70071(67)  4657.88364     1.00000
2327    12.48112     1.10931  4517.11652(67)  4603.22413     1.00000
2328    12.48584     1.10889  4406.45625(66)  4517.08235     1.00000
2329    12.49056     1.10847  4382.65050(66)  4420.04523     1.00000
2330    12.49528     1.10805  4325.03630(66)  4328.66532     1.00000

#######End of data loop#######
loop_
_refln_index_h
_refln_index_k
_refln_index_l
_pd_refln_phase_id
_refln_d_spacing
_refln_F_squared_calc
_refln_F_squared_meas
_refln_F_squared_sigma
_refln_include_status
   0   1   2   1     6.35157     0.29579     0.29853 46490667.18821 o
   1   0   4   1     4.63140     1.21787     1.24082 72666620.56345 o
   1   1   0   1     4.36307     3.10721     2.78217 454317709.02699 o
   0   0   6   1     3.90740     0.02060     0.01739 62714336.08127 o
   1   1   3   1     3.80955     3.29836     2.93010 651567864.10211 o
   2   0   2   1     3.59631     0.06377     0.02960 408800979.94569 o
   0   2   4   1     3.17578     2.35088     2.23841 209076193.79783 o
   1   1   6   1     2.91076     7.85680     6.33574 2422524003.83607 o
   2   1   1   1     2.83534     0.69960     0.53908 723505971.59558 o
   1   2   2   1     2.77511     0.07672     0.01183 797409167.56355 o
   0   1   8   1     2.73230     0.56879     0.42099 1097735733.41257 o
   2   1   4   1     2.56763     0.82837     1.07905 1537259875.01273 o
   0   3   0   1     2.51902     4.03456     2.99233 2710642506.21271 o
   1   2   5   1     2.43934     0.07253     0.05909 139807617.42516 o
   2   0   8   1     2.31570     0.74747     0.47210 2611726422.88813 o
   1   0  10   1     2.23916     0.16753     0.29681 2368841163.76511 o
   1   1   9   1     2.23663     0.59600     0.41398 2251135776.54193 o
   2   2   0   1     2.18154     0.96404     0.68943 1535031186.90543 o
   2   1   7   1     2.17329     0.23154     0.12576 1276219722.90368 o
   0   3   6   1     2.11719     2.12096     1.35343 3724342854.54594 o
   3   0   6   1     2.11719     0.45978     0.29836 723801659.59968 o
   2   2   3   1     2.10120     0.36582     0.18842 1975880873.55355 o
   1   3   1   1     2.08763     0.08147     0.05781 370654387.66912 o
   3   1   2   1     2.06323     0.12342     0.25892 1841928079.52285 o
   1   2   8   1     2.04546     2.47311     1.43099 5816766827.41763 o
   0   2  10   1     1.99213     1.21311     1.14710 606095875.39990 o
   1   3   4   1     1.97356     1.40501     1.48710 368159279.33195 o
   0   0  12   1     1.95370     0.51504     0.30130 2607654939.94627 o
   3   1   5   1     1.91348     0.05343     0.03434 158135421.81919 o
   2   2   6   1     1.90478     7.04579     4.34659 9237285324.06780 o
   0   4   2   1     1.86520     0.43039     0.45446 139291990.44277 o
   2   1  10   1     1.81217     4.47976     3.44852 3726226828.04921 o
   4   0   4   1     1.79816     0.02836     0.11458 1419006309.99131 o
   1   1  12   1     1.78310     0.15349     0.02320 1718782761.40994 o
   1   3   7   1     1.77672     1.07257     0.52697 4203406318.60089 o
   3   2   1   1     1.72899     0.06733     0.04945 238431333.93489 o
   2   3   2   1     1.71505     0.05456     0.00055 771866222.88008 o
   1   2  11   1     1.70818     0.00478     0.00708 63790539.48415 o
   3   1   8   1     1.70480     2.51653     1.15097 7739433573.41776 o
   2   2   9   1     1.67250     0.30416     0.16739 1538176426.41292 o
   3   2   4   1     1.66250     2.03988     2.01558 100672323.90863 o
   4   1   0   1     1.64909     8.02209     3.88287 12298778302.61620 o
   0   1  14   1     1.63494     1.64414     0.94265 5778592889.60038 o
   2   3   5   1     1.62611     0.34229     0.17860 1751543827.80491 o
   4   1   3   1     1.61355     0.69025     0.32285 3682547322.95417 o
   1   4   3   1     1.61355     0.00868     0.01073 66112287.44259 o
   0   4   8   1     1.58789     1.51784     0.67205 6663961042.29431 o
   1   3  10   1     1.56255     3.62175     2.79631 3784575103.09851 o
   0   3  12   1     1.54380     1.08591     0.44359 5122302675.04391 o
   3   0  12   1     1.54380     0.94770     0.38728 4467783022.39049 o
   3   2   7   1     1.53966     0.17711     0.10337 622551739.62750 o
   2   0  14   1     1.53098     3.58869     1.78723 9949903547.66437 o
   2   1  13   1     1.52490     0.14166     0.03426 1121594966.37323 o
   4   1   6   1     1.51932     3.37218     1.59983 6789545467.11323 o
   1   4   6   1     1.51932     3.29659     1.56823 6565526531.81442 o
   5   0   2   1     1.49900     0.00001     0.01958 329481703.75255 o
   3   1  11   1     1.49441     0.34311     0.13233 2050573879.89327 o
   2   3   8   1     1.49215     0.72365     0.21829 5066233550.31498 o
   1   1  15   1     1.47140     0.75939     0.36545 4885292711.21702 o
   4   0  10   1     1.47106     1.39276     1.22435 252657723.69357 o
   0   5   4   1     1.46353     1.22370     0.99147 2292376597.56211 o
   2   2  12   1     1.45538     0.12781     0.00877 1345030363.29157 o
   3   3   0   1     1.45436     2.69263     1.34092 8823822685.24136 o
   1   2  14   1     1.44463     3.86703     1.94944 12672027177.61704 o
   1   0  16   1     1.43849     0.41531     0.38125 176124551.18702 o
   3   3   3   1     1.42981     0.37655     0.14642 3485796343.59721 o
   2   4   1   1     1.42551     0.01567     0.00056 267454508.57457 o
   4   2   2   1     1.41767     0.00019     0.05537 928514221.31337 o
   3   2  10   1     1.39396     1.23367     1.17130 269360645.19560 o
   4   1   9   1     1.39335     0.41396     0.17235 3702384786.50131 o
   1   4   9   1     1.39335     0.04939     0.03149 257790845.70931 o
   2   4   4   1     1.38755     0.78290     0.97198 1533572692.34976 o
   1   3  13   1     1.36703     0.26132     0.08801 2070515362.27200 o
   4   2   5   1     1.36619     0.26360     0.10446 1614029699.83788 o
   0   2  16   1     1.36615     0.29292     0.33160 1844680787.36690 o
   3   3   6   1     1.36301     2.36587     0.85321 11242568160.89160 o
   5   1   1   1     1.35502     0.80628     0.32808 5620077189.32525 o
   1   5   2   1     1.34828     0.03827     0.00674 504734384.75593 o
   2   3  11   1     1.34493     0.07633     0.04334 503309662.79403 o
   5   0   8   1     1.34328     0.11212     0.03006 1301158347.74416 o
   5   1   4   1     1.32230     3.16189     2.02225 8150492393.24366 o
   2   4   7   1     1.31370     0.07212     0.03446 484190729.17309 o
   3   1  14   1     1.30830     3.90747     1.30908 15140108482.87520 o
   1   5   5   1     1.30376     0.35314     0.14010 1955906598.12731 o
   2   1  16   1     1.30373     0.72839     0.64200 1899534434.08687 o
   0   0  18   1     1.30247     0.74502     0.35256 3636394929.30057 o
   4   2   8   1     1.28382     0.84646     0.20817 7030511897.80055 o
   2   2  15   1     1.27053     0.01773     0.01616 23391043.53651 o
   0   5  10   1     1.27031     0.01035     0.14131 2206557949.42789 o
   3   3   9   1     1.26985     0.01166     0.00512 107656429.08673 o
   4   1  12   1     1.26018     0.28312     0.02968 1969457900.98870 o
   1   4  12   1     1.26018     0.24920     0.02462 1758821560.06831 o
   0   6   0   1     1.25951     4.10267     1.33696 12696663909.43761 o
   5   1   7   1     1.25792     1.36769     0.42563 5871321813.05129 o
   0   4  14   1     1.25317     0.49612     0.18116 3225052210.87856 o
   3   2  13   1     1.24983     0.53894     0.16165 4568729154.18944 o
   1   1  18   1     1.24804     0.00754     0.09130 1427216042.85121 o
   1   2  17   1     1.24191     0.76844     0.20802 6581199919.03787 o
   4   3   1   1     1.24063     0.00473     0.00096 48802925.78940 o
   3   4   2   1     1.23545     0.35783     0.36720 164314137.64161 o
   1   5   8   1     1.23161     0.20957     0.04012 2546559415.45785 o
   2   4  10   1     1.21967     1.04911     0.89552 1191905336.15767 o
   4   3   4   1     1.21537     0.32831     0.37517 1164416505.55460 o
   5   2   0   1     1.21010     3.14942     1.06091 14427905812.88993 o
   2   3  14   1     1.20448     4.80864     1.49314 20282216912.27268 o
   3   4   5   1     1.20093     0.00349     0.00062 38096291.74454 o
   1   3  16   1     1.20091     0.05850     0.19896 2533119369.47686 o
   0   6   6   1     1.19877     0.76919     0.25276 6151135549.05204 o
   6   0   6   1     1.19877     0.66185     0.22516 5163527970.68595 o
   5   2   3   1     1.19585     0.00206     0.00064 18021666.10537 o
   2   5   3   1     1.19585     0.29337     0.05981 3078831049.86575 o
   4   2  11   1     1.18642     0.01611     0.01169 72649121.05934 o
   5   1  10   1     1.17464     0.08320     0.34406 4245409590.40136 o
   3   3  12   1     1.16661     0.78844     0.14612 7751279973.35748 o
   4   3   7   1     1.16482     0.36869     0.06941 3803133266.69205 o
   0   1  20   1     1.15837     3.48829     0.94803 14876526232.49332 o
   4   0  16   1     1.15785     0.06247     0.09447 1061992396.52193 o
   0   3  18   1     1.15696     0.26829     0.24228 1889883860.88298 o
   3   0  18   1     1.15696     0.36511     0.27843 1708474665.59285 o
   2   5   6   1     1.15593     2.15772     0.69544 6518860475.14598 o
   5   2   6   1     1.15593     4.57506     1.23758 17811792767.66086 o
   3   1  17   1     1.15207     0.00000     0.00053 8923206.80059 o
   1   6   1   1     1.15105     0.06000     0.01083 696569289.42608 o
   6   1   2   1     1.14691     0.04016     0.11101 1307353387.14657 o
   1   5  11   1     1.14485     1.05820     0.26847 6463802029.78391 o
   3   4   8   1     1.14383     2.72623     0.69287 16265256861.89921 o
   4   1  15   1     1.13441     0.07648     0.02856 701551212.41291 o
   1   4  15   1     1.13441     0.21549     0.06072 2309485288.83746 o
   2   1  19   1     1.13274     0.09440     0.03049 912667831.81763 o
   1   6   4   1     1.13079     0.77429     0.59551 1789650874.79970 o
   5   0  14   1     1.12200     1.73483     0.51327 10640215941.92599 o
   2   4  13   1     1.11960     0.69858     0.15078 5703833075.71017 o
   2   0  20   1     1.11958     1.11373     0.36565 7008037986.08833 o
   6   1   5   1     1.11913     0.00040     0.00013 2757319.66719 o
   3   2  16   1     1.11912     0.81706     0.63573 571655006.31188 o
   2   2  18   1     1.11831     0.01716     0.04803 575574833.18258 o
   4   3  10   1     1.09776     3.90363     1.79163 30087068091.29523 o
   5   2   9   1     1.09746     0.02536     0.00306 339559612.42219 o
   2   5   9   1     1.09746     0.02978     0.00500 374998219.37443 o
   4   4   0   1     1.09077     1.56720     0.49875 15380177058.04660 o
   1   6   7   1     1.08973     0.03828     0.00587 479441124.39542 o
   4   2  14   1     1.08664     2.55795     0.76592 26368644659.35221 o
   5   1  13   1     1.08447     0.26989     0.08084 2925249847.58651 o
   1   2  20   1     1.08445     1.95385     0.62592 20492927855.72636 o
   1   1  21   1     1.08156     0.62591     0.14676 7727322431.61228 o
   4   4   3   1     1.08030     0.00235     0.00006 37302287.49534 o
   2   3  17   1     1.07927     0.00655     0.00825 32445790.30576 o
   3   5   1   1     1.07844     0.06877     0.02134 754692836.38979 o
   5   3   2   1     1.07503     0.00330     0.02893 433191343.24637 o
   0   7   2   1     1.07503     0.27448     0.17778 1490671292.15664 o

#######End of HKL loop#######

###############################################################################

data_CaZr4PO46
_refine_ls_shift/su_max 0.0202
_computing_structure_refinement TOPAS-V5
_refine_ls_number_parameters 0
_pd_block_id 
JB1007A_16_1400_maskSapphire.xye|overall
_refine_ls_goodness_of_fit_all 30.59361
_pd_proc_ls_prof_R_factor 4.72297
_pd_proc_ls_prof_wR_factor 6.25463
_pd_proc_ls_prof_wR_expected 1.13080
loop_ _pd_phase_block_id
phase_1_R-3c_CaZr4(PO4)6
loop_ _pd_block_diffractogram_id
JB1007A_16_1400_maskSapphire.xye

#######End of overall data loop#######
#######Start of powder structure loop#######
data_phase_1_R-3c_CaZr4PO46
loop_ _pd_block_diffractogram_id
JB1007A_16_1400_maskSapphire.xye

_cell_measurement_temperature 1693(2)
#
##
#
_refine_ls_goodness_of_fit_all 18.05177
_pd_proc_ls_prof_R_factor 4.21770
_pd_proc_ls_prof_wR_factor 5.19983
_pd_proc_ls_prof_wR_expected 1.22385
_refine_ls_R_I_factor 2.60597595
_refine_ls_shift/su_max 0.0202

_diffrn_ambient_temperature   1693(2)
_diffrn_measurement_device_type 'synchrotron: APS 17 BM-B'

_exptl_special_details
; mounted in a sapphire capillary in air
;

# The following item is used to identify the equipment used to record 
# the powder pattern when the diffractogram was measured at a laboratory 
# other than the authors' home institution, e.g. when neutron or synchrotron
# radiation is used.

_pd_instr_location
; Beamline 17 BM-B, Advanced Photon Source, 
Argonne National Laboratory, Lemont, IL, USA
;
_pd_calibration_special_details           # description of the method used
                                          # to calibrate the instrument
; ?
;

_diffrn_source                     'synchrotron'        
_diffrn_source_type               'APS beamline 17 BM-B'
_diffrn_radiation_type            'synchrotron'       
_diffrn_detector                  'area detector'       
_diffrn_detector_type             ''       # make or model of detector

_pd_meas_scan_method              'step'       # options are 'step', 'cont',
                                          # 'tof', 'fixed' or
                                          # 'disp' (= dispersive)
_pd_meas_special_details
;  ?
;

_pd_phase_name  "CaZr4(PO4)6"
#
##
#
_cell_length_a 8.76036(8)
_cell_length_b 8.76036(8)
_cell_length_c 23.0337(4)
_cell_angle_alpha 90
_cell_angle_beta 90
_cell_angle_gamma 120
_cell_volume 1530.87(4)
_space_group_name_H-M_alt R-3c
_symmetry_space_group_name_Hall '-R 3 2"c'
_symmetry_cell_setting         hexagonal
_symmetry_Int_Tables_number           167
_chemical_formula_sum 'Ca0.50 O12 P3 Zr2'
loop_
_space_group_symop_operation_xyz
  'x, y, z '
  '-x, -y, -z '
  '-x+y, -x, z '
  '-x+y, y, z+1/2 '
  '-y, -x, z+1/2 '
  '-y, x-y, z '
  'y, -x+y, -z '
  'y, x, -z+1/2 '
  'x-y, -y, -z+1/2 '
  'x-y, x, -z '
  '-x, -x+y, -z+1/2 '
  'x, x-y, z+1/2 '
  'x-1/3, y+1/3, z+1/3 '
  '-x-1/3, -y+1/3, -z+1/3 '
  '-x+y-1/3, -x+1/3, z+1/3 '
  '-x+y-1/3, y+1/3, z-1/6 '
  '-y-1/3, -x+1/3, z-1/6 '
  '-y-1/3, x-y+1/3, z+1/3 '
  'y-1/3, -x+y+1/3, -z+1/3 '
  'y-1/3, x+1/3, -z-1/6 '
  'x-y-1/3, -y+1/3, -z-1/6 '
  'x-y-1/3, x+1/3, -z+1/3 '
  '-x-1/3, -x+y+1/3, -z-1/6 '
  'x-1/3, x-y+1/3, z-1/6 '
  'x+1/3, y-1/3, z-1/3 '
  '-x+1/3, -y-1/3, -z-1/3 '
  '-x+y+1/3, -x-1/3, z-1/3 '
  '-x+y+1/3, y-1/3, z+1/6 '
  '-y+1/3, -x-1/3, z+1/6 '
  '-y+1/3, x-y-1/3, z-1/3 '
  'y+1/3, -x+y-1/3, -z-1/3 '
  'y+1/3, x-1/3, -z+1/6 '
  'x-y+1/3, -y-1/3, -z+1/6 '
  'x-y+1/3, x-1/3, -z-1/3 '
  '-x+1/3, -x+y-1/3, -z+1/6 '
  'x+1/3, x-y-1/3, z+1/6 '
loop_
_atom_type_symbol
_atom_type_number_in_cell
 Sr1   6
 Zr2  12
 P4  18
 O6  36
 O7  36

loop_
_atom_site_label
_atom_site_type_symbol
_atom_site_fract_x
_atom_site_fract_y
_atom_site_fract_z
_atom_site_occupancy
_atom_site_symmetry_multiplicity
_atom_site_adp_type
_atom_site_U_iso_or_equiv
Sr1 Ca+2 0 0 0.5 0.5   6 Biso 11.6(4)
Zr2 Zr+4 0 0 0.14685(6) 1  12 Biso 1.97(6)
P4 P 0.2884(4) 0 0.25 1  18 Biso 2.99(12)
O6 O-2 0.0297(7) 0.8257(6) 0.6960(2) 1  36 Biso 5.36(14)
O7 O-2 0.1923(6) 0.1680(6) 0.0909(2) 1  36 Biso 5.36(14)

_exptl_crystal_density_diffrn 3.17211
_cell_formula_units_Z   6
_chemical_formula_weight  487.401083
#2924.40650


loop_
 _geom_bond_atom_site_label_1
 _geom_bond_atom_site_label_2
 _geom_bond_distance
 _geom_bond_site_symmetry_1
 _geom_bond_site_symmetry_2
 Sr1       O7        2.628(5) 1_555   5_555
 Sr1       O7        2.628(5) 1_555   8_555
 Sr1       O7        2.628(5) 1_555   9_555
 Sr1       O7        2.628(5) 1_555   4_555
 Sr1       O7        2.628(5) 1_555  11_555
 Sr1       O7        2.628(5) 1_555  12_555
 Zr2       O6        2.020(6) 1_555   4_444
 Zr2       O6        2.020(6) 1_555   5_654
 Zr2       O6        2.020(6) 1_555  12_564
 Zr2       O7        2.046(4) 1_555   1_555
 Zr2       O7        2.046(4) 1_555   3_555
 Zr2       O7        2.046(4) 1_555   6_555
 P4        O6        1.533(6) 1_555  10_656
 P4        O6        1.533(6) 1_555   5_654
 P4        O7        1.556(4) 1_555  28_555
 P4        O7        1.556(4) 1_555  14_655
 O6        P4        1.533(6) 1_555   5_565
 O6        Zr2       2.020(6) 1_555   4_565
 O6        O7        2.493(8) 1_555  30_566
 O6        O6        2.527(11) 1_555  11_556
 O6        O7        2.546(6) 1_555  20_556
 O6        O6        2.897(12) 1_555   3_465
 O6        O6        2.897(12) 1_555   6_675
 O6        O7        2.906(7) 1_555  12_565
 O6        O7        2.936(8) 1_555   5_565
 O7        P4        1.556(4) 1_555  14_655
 O7        Zr2       2.046(4) 1_555   1_555
 O7        O6        2.493(8) 1_555  15_554
 O7        O7        2.532(10) 1_555  33_565
 O7        O6        2.546(6) 1_555  20_556
 O7        Sr1       2.628(5) 1_555   4_554
 O7        O7        2.752(7) 1_555   3_555
 O7        O7        2.752(7) 1_555   6_555
 O7        O6        2.906(7) 1_555  12_564
 O7        O6        2.936(8) 1_555   5_654
 loop_
  _geom_angle_atom_site_label_1
  _geom_angle_atom_site_label_2
  _geom_angle_atom_site_label_3
  _geom_angle
  _geom_angle_site_symmetry_1
  _geom_angle_site_symmetry_2
  _geom_angle_site_symmetry_3
 O7        Sr1       O7         180.000   8_555 1_555   5_555
 O7        Sr1       O7         63.16(15)  9_555 1_555   8_555
 O7        Sr1       O7         116.84(15)  9_555 1_555   5_555
 O7        Sr1       O7         179.99999915(8)  4_555 1_555   9_555
 O7        Sr1       O7         116.84(15)  4_555 1_555   8_555
 O7        Sr1       O7         63.16(15)  4_555 1_555   5_555
 O7        Sr1       O7         116.84(15) 11_555 1_555   4_555
 O7        Sr1       O7         63.16(15) 11_555 1_555   9_555
 O7        Sr1       O7         63.16(15) 11_555 1_555   8_555
 O7        Sr1       O7         116.84(15) 11_555 1_555   5_555
 O7        Sr1       O7         180.000  12_555 1_555  11_555
 O7        Sr1       O7         63.16(15) 12_555 1_555   4_555
 O7        Sr1       O7         116.84(15) 12_555 1_555   9_555
 O7        Sr1       O7         116.84(15) 12_555 1_555   8_555
 O7        Sr1       O7         63.16(15) 12_555 1_555   5_555
 O6        Zr2       O6         91.6(2)  5_654 1_555   4_444
 O6        Zr2       O6         91.6(2) 12_564 1_555   5_654
 O6        Zr2       O6         91.6(2) 12_564 1_555   4_444
 O7        Zr2       O6         91.2(2)  1_555 1_555  12_564
 O7        Zr2       O6         92.4(2)  1_555 1_555   5_654
 O7        Zr2       O6         175.0(2)  1_555 1_555   4_444
 O7        Zr2       O7         84.5(2)  3_555 1_555   1_555
 O7        Zr2       O6         175.0(2)  3_555 1_555  12_564
 O7        Zr2       O6         91.2(2)  3_555 1_555   5_654
 O7        Zr2       O6         92.4(2)  3_555 1_555   4_444
 O7        Zr2       O7         84.5(2)  6_555 1_555   3_555
 O7        Zr2       O7         84.5(2)  6_555 1_555   1_555
 O7        Zr2       O6         92.4(2)  6_555 1_555  12_564
 O7        Zr2       O6         175.0(2)  6_555 1_555   5_654
 O7        Zr2       O6         91.2(2)  6_555 1_555   4_444
 O6        P4        O6         110.9(5)  5_654 1_555  10_656
 O7        P4        O6         107.6(3) 28_555 1_555   5_654
 O7        P4        O6         111.0(3) 28_555 1_555  10_656
 O7        P4        O7         108.9(5) 14_655 1_555  28_555
 O7        P4        O6         111.0(3) 14_655 1_555   5_654
 O7        P4        O6         107.6(3) 14_655 1_555  10_656
 Zr2       O6        P4         154.6(4)  4_565 1_555   5_565
 O7        O6        Zr2        161.6(3) 30_566 1_555   4_565
 O7        O6        P4         36.5(2) 30_566 1_555   5_565
 O6        O6        O7         60.95(19) 11_556 1_555  30_566
 O6        O6        Zr2        122.1(2) 11_556 1_555   4_565
 O6        O6        P4         34.5(3) 11_556 1_555   5_565
 O7        O6        O6         58.9(2) 20_556 1_555  11_556
 O7        O6        O7         60.3(3) 20_556 1_555  30_566
 O7        O6        Zr2        138.0(3) 20_556 1_555   4_565
 O7        O6        P4         34.81(15) 20_556 1_555   5_565
 O6        O6        O7         101.3(3)  3_465 1_555  20_556
 O6        O6        O6         83.73(18)  3_465 1_555  11_556
 O6        O6        O7         144.6(2)  3_465 1_555  30_566
 O6        O6        Zr2        44.19(12)  3_465 1_555   4_565
 O6        O6        P4         111.0(3)  3_465 1_555   5_565
 O6        O6        O6         60.000    6_675 1_555   3_465
 O6        O6        O7         149.9(2)  6_675 1_555  20_556
 O6        O6        O6         93.87(6)  6_675 1_555  11_556
 O6        O6        O7         120.2(2)  6_675 1_555  30_566
 O6        O6        Zr2        44.19(12)  6_675 1_555   4_565
 O6        O6        P4         125.5(2)  6_675 1_555   5_565
 O7        O6        O6         60.79(17) 12_565 1_555   6_675
 O7        O6        O6         88.87(13) 12_565 1_555   3_465
 O7        O6        O7         147.5(3) 12_565 1_555  20_556
 O7        O6        O6         153.6(2) 12_565 1_555  11_556
 O7        O6        O7         123.4(3) 12_565 1_555  30_566
 O7        O6        Zr2        44.75(14) 12_565 1_555   4_565
 O7        O6        P4         159.8(4) 12_565 1_555   5_565
 O7        O6        O7         56.21(18)  5_565 1_555  12_565
 O7        O6        O6         88.29(17)  5_565 1_555   6_675
 O7        O6        O6         59.8(2)  5_565 1_555   3_465
 O7        O6        O7         102.6(2)  5_565 1_555  20_556
 O7        O6        O6         136.1(3)  5_565 1_555  11_556
 O7        O6        O7         148.4(3)  5_565 1_555  30_566
 O7        O6        Zr2        44.14(15)  5_565 1_555   4_565
 O7        O6        P4         136.9(3)  5_565 1_555   5_565
 Zr2       O7        P4         147.3(3)  1_555 1_555  14_655
 O6        O7        Zr2        160.9(3) 15_554 1_555   1_555
 O6        O7        P4         35.91(19) 15_554 1_555  14_655
 O7        O7        O6         60.88(19) 33_565 1_555  15_554
 O7        O7        Zr2        134.7(3) 33_565 1_555   1_555
 O7        O7        P4         35.6(3) 33_565 1_555  14_655
 O6        O7        O7         58.8(2) 20_556 1_555  33_565
 O6        O7        O6         60.2(3) 20_556 1_555  15_554
 O6        O7        Zr2        114.9(3) 20_556 1_555   1_555
 O6        O7        P4         34.23(17) 20_556 1_555  14_655
 Sr1       O7        O6         150.2(3)  4_554 1_555  20_556
 Sr1       O7        O7         111.8(3)  4_554 1_555  33_565
 Sr1       O7        O6         90.3(2)  4_554 1_555  15_554
 Sr1       O7        Zr2        91.85(14)  4_554 1_555   1_555
 Sr1       O7        P4         120.8(3)  4_554 1_555  14_655
 O7        O7        Sr1        58.42(7)  3_555 1_555   4_554
 O7        O7        O6         131.1(3)  3_555 1_555  20_556
 O7        O7        O7         169.7(2)  3_555 1_555  33_565
 O7        O7        O6         119.5(3)  3_555 1_555  15_554
 O7        O7        Zr2        47.74(10)  3_555 1_555   1_555
 O7        O7        P4         150.2(5)  3_555 1_555  14_655
 O7        O7        O7         60.000    6_555 1_555   3_555
 O7        O7        Sr1        58.42(7)  6_555 1_555   4_554
 O7        O7        O6         150.5(3)  6_555 1_555  20_556
 O7        O7        O7         113.1(2)  6_555 1_555  33_565
 O7        O7        O6         144.8(2)  6_555 1_555  15_554
 O7        O7        Zr2        47.74(10)  6_555 1_555   1_555
 O7        O7        P4         148.6(5)  6_555 1_555  14_655
 O6        O7        O7         62.45(18) 12_564 1_555   6_555
 O6        O7        O7         91.73(17) 12_564 1_555   3_555
 O6        O7        Sr1        120.9(2) 12_564 1_555   4_554
 O6        O7        O6         88.5(2) 12_564 1_555  20_556
 O6        O7        O7         91.2(3) 12_564 1_555  33_565
 O6        O7        O6         145.3(2) 12_564 1_555  15_554
 O6        O7        Zr2        44.02(18) 12_564 1_555   1_555
 O6        O7        P4         109.5(3) 12_564 1_555  14_655
 O6        O7        O6         59.4(3)  5_654 1_555  12_564
 O6        O7        O7         91.09(14)  5_654 1_555   6_555
 O6        O7        O7         61.34(16)  5_654 1_555   3_555
 O6        O7        Sr1        119.76(18)  5_654 1_555   4_554
 O6        O7        O6         77.4(2)  5_654 1_555  20_556
 O6        O7        O7         128.3(3)  5_654 1_555  33_565
 O6        O7        O6         120.5(2)  5_654 1_555  15_554
 O6        O7        Zr2        43.42(15)  5_654 1_555   1_555
 O6        O7        P4         111.3(3)  5_654 1_555  14_655
#######End of Structure loop#######
#######Start of powder data loop#######
data_pxrd_JB1007A_16_1400_maskSapphire.xye
_pd_block_id JB1007A_16_1400_maskSapphire.xye
loop_
_pd_phase_id
_pd_phase_block_id
_pd_phase_mass_%
1 phase_1_R-3c 92.71
_exptl_absorpt_coefficient_mu 8.15
_diffrn_radiation_wavelength 0.24117
_diffrn_radiation_probe x-ray
_refine_ls_goodness_of_fit_all 30.59361
_pd_proc_ls_prof_R_factor 4.72297
_pd_proc_ls_prof_wR_factor 6.25463
_pd_proc_ls_prof_wR_expected 1.13080
_pd_calc_method Rietveld
_pd_proc_2theta_range_min     1.50000
_pd_proc_2theta_range_max    12.50000
_pd_proc_2theta_range_inc     0.00100
loop_
_pd_proc_point_id
_pd_meas_2theta_scan
_pd_proc_d_spacing
_pd_proc_intensity_total
_pd_calc_intensity_total
_pd_proc_ls_weight
0     1.49768     9.22655  2776.34249(53)  2934.68228     1.00000
1     1.50240     9.19756  2770.32345(53)  2931.71644     1.00000
2     1.50712     9.16876  2792.51339(53)  2928.76564     1.00000
3     1.51184     9.14014  2781.83678(53)  2925.82986     1.00000
4     1.51656     9.11169  2798.24678(53)  2922.90907     1.00000
5     1.52128     9.08342  2794.05610(53)  2920.00322     1.00000
6     1.52600     9.05533  2797.92541(53)  2917.11231     1.00000
7     1.53072     9.02741  2783.43224(53)  2914.23629     1.00000
8     1.53544     8.99966  2817.24813(53)  2911.37514     1.00000
9     1.54016     8.97208  2821.20916(53)  2908.52883     1.00000
10     1.54488     8.94467  2775.48468(53)  2905.69733     1.00000
11     1.54960     8.91743  2800.61088(53)  2902.88061     1.00000
12     1.55432     8.89035  2765.27747(53)  2900.07864     1.00000
13     1.55904     8.86343  2797.64891(53)  2897.29139     1.00000
14     1.56376     8.83668  2807.58297(53)  2894.51884     1.00000
15     1.56848     8.81009  2790.06197(53)  2891.76095     1.00000
16     1.57320     8.78366  2786.82267(53)  2889.01769     1.00000
17     1.57792     8.75739  2769.75024(53)  2886.28904     1.00000
18     1.58264     8.73127  2767.96019(53)  2883.57497     1.00000
19     1.58736     8.70531  2796.79495(53)  2880.87544     1.00000
20     1.59208     8.67951  2800.22942(53)  2878.19044     1.00000
21     1.59680     8.65385  2801.71249(53)  2875.51992     1.00000
22     1.60152     8.62835  2815.72123(53)  2872.86387     1.00000
23     1.60624     8.60300  2794.02657(53)  2870.22224     1.00000
24     1.61096     8.57779  2833.95555(53)  2867.59503     1.00000
25     1.61568     8.55273  2823.58838(53)  2864.98218     1.00000
26     1.62040     8.52782  2813.93874(53)  2862.38369     1.00000
27     1.62512     8.50306  2773.60096(53)  2859.79951     1.00000
28     1.62984     8.47843  2783.57168(53)  2857.22962     1.00000
29     1.63456     8.45395  2806.14746(53)  2854.67399     1.00000
30     1.63928     8.42961  2821.82479(53)  2852.13259     1.00000
31     1.64400     8.40541  2810.79248(53)  2849.60540     1.00000
32     1.64872     8.38135  2797.43423(53)  2847.09238     1.00000
33     1.65344     8.35743  2809.71674(53)  2844.59350     1.00000
34     1.65816     8.33364  2777.28675(53)  2842.10875     1.00000
35     1.66288     8.30999  2808.23390(53)  2839.63808     1.00000
36     1.66760     8.28647  2800.29195(53)  2837.18147     1.00000
37     1.67232     8.26308  2815.60891(53)  2834.73889     1.00000
38     1.67704     8.23983  2840.36530(53)  2832.31032     1.00000
39     1.68176     8.21670  2847.37225(53)  2829.89573     1.00000
40     1.68648     8.19371  2816.97120(53)  2827.49508     1.00000
41     1.69120     8.17084  2787.50280(53)  2825.10835     1.00000
42     1.69592     8.14810  2839.15697(53)  2822.73551     1.00000
43     1.70064     8.12549  2791.80539(53)  2820.37653     1.00000
44     1.70536     8.10300  2828.60245(53)  2818.03139     1.00000
45     1.71008     8.08064  2814.49081(53)  2815.70005     1.00000
46     1.71480     8.05840  2812.32562(53)  2813.38249     1.00000
47     1.71952     8.03628  2813.84985(53)  2811.07868     1.00000
48     1.72424     8.01428  2797.16469(53)  2808.78859     1.00000
49     1.72896     7.99240  2818.45990(53)  2806.51220     1.00000
50     1.73368     7.97065  2818.06756(53)  2804.24947     1.00000
51     1.73840     7.94901  2839.18319(53)  2802.00038     1.00000
52     1.74312     7.92748  2805.57709(53)  2799.76489     1.00000
53     1.74784     7.90608  2825.95689(53)  2797.54299     1.00000
54     1.75256     7.88479  2813.93396(53)  2795.33464     1.00000
55     1.75728     7.86361  2825.86024(53)  2793.13982     1.00000
56     1.76200     7.84255  2800.68484(53)  2790.95850     1.00000
57     1.76672     7.82160  2838.21417(53)  2788.79064     1.00000
58     1.77144     7.80076  2827.67778(53)  2786.63623     1.00000
59     1.77616     7.78003  2831.74310(53)  2784.49523     1.00000
60     1.78088     7.75941  2822.80657(53)  2782.36762     1.00000
61     1.78560     7.73890  2835.36165(53)  2780.25337     1.00000
62     1.79032     7.71850  2845.80323(53)  2778.15244     1.00000
63     1.79504     7.69821  2828.71014(53)  2776.06483     1.00000
64     1.79976     7.67802  2837.83865(53)  2773.99048     1.00000
65     1.80448     7.65794  2822.98878(53)  2771.92939     1.00000
66     1.80920     7.63796  2841.25131(53)  2769.88152     1.00000
67     1.81392     7.61809  2857.11188(53)  2767.84684     1.00000
68     1.81864     7.59832  2864.28579(54)  2765.82532     1.00000
69     1.82336     7.57865  2825.89861(53)  2763.81695     1.00000
70     1.82808     7.55908  2819.63648(53)  2761.82168     1.00000
71     1.83280     7.53962  2864.69552(54)  2759.83950     1.00000
72     1.83752     7.52025  2805.69739(53)  2757.87037     1.00000
73     1.84224     7.50099  2848.88632(53)  2755.91427     1.00000
74     1.84696     7.48182  2811.16089(53)  2753.97117     1.00000
75     1.85168     7.46275  2827.39242(53)  2752.04105     1.00000
76     1.85640     7.44378  2837.07154(53)  2750.12387     1.00000
77     1.86112     7.42490  2816.67529(53)  2748.37614     1.00000
78     1.86584     7.40612  2812.99876(53)  2761.19914     1.00000
79     1.87056     7.38743  2837.11853(53)  2759.77752     1.00000
80     1.87528     7.36884  2841.47665(53)  2758.39003     1.00000
81     1.88000     7.35034  2810.47471(53)  2757.03824     1.00000
82     1.88472     7.33194  2843.27032(53)  2755.72339     1.00000
83     1.88944     7.31362  2804.49377(53)  2754.44697     1.00000
84     1.89416     7.29540  2848.47318(53)  2753.21077     1.00000
85     1.89888     7.27727  2794.09000(53)  2752.01677     1.00000
86     1.90360     7.25922  2806.19514(53)  2750.86670     1.00000
87     1.90832     7.24127  2801.56671(53)  2749.76271     1.00000
88     1.91304     7.22341  2805.54733(53)  2748.70748     1.00000
89     1.91776     7.20563  2852.98202(53)  2747.70340     1.00000
90     1.92248     7.18794  2818.60433(53)  2746.75314     1.00000
91     1.92720     7.17034  2824.83196(53)  2745.85984     1.00000
92     1.93192     7.15282  2803.90114(53)  2745.02731     1.00000
93     1.93664     7.13539  2858.31722(53)  2744.25877     1.00000
94     1.94136     7.11804  2834.17436(53)  2743.55826     1.00000
95     1.94608     7.10078  2833.43259(53)  2742.93071     1.00000
96     1.95080     7.08360  2825.21457(53)  2742.38102     1.00000
97     1.95552     7.06651  2810.56480(53)  2741.91431     1.00000
98     1.96024     7.04949  2809.77610(53)  2741.53664     1.00000
99     1.96496     7.03256  2821.19700(53)  2741.25583     1.00000
100     1.96968     7.01571  2812.04014(53)  2741.07841     1.00000
101     1.97440     6.99894  2803.10628(53)  2741.01272     1.00000
102     1.97912     6.98225  2829.50573(53)  2741.06875     1.00000
103     1.98384     6.96564  2800.06108(53)  2741.25731     1.00000
104     1.98856     6.94911  2838.38586(53)  2741.58942     1.00000
105     1.99328     6.93265  2830.91192(53)  2742.07832     1.00000
106     1.99800     6.91628  2815.48757(53)  2742.74096     1.00000
107     2.00272     6.89998  2833.12802(53)  2743.59305     1.00000
108     2.00744     6.88376  2837.52097(53)  2744.65372     1.00000
109     2.01216     6.86761  2821.72475(53)  2745.94597     1.00000
110     2.01688     6.85154  2822.67564(53)  2747.49674     1.00000
111     2.02160     6.83555  2820.69799(53)  2749.33326     1.00000
112     2.02632     6.81963  2795.61312(53)  2751.48914     1.00000
113     2.03104     6.80378  2829.14893(53)  2754.00691     1.00000
114     2.03576     6.78801  2806.16515(53)  2756.93067     1.00000
115     2.04048     6.77231  2826.87620(53)  2760.31239     1.00000
116     2.04520     6.75668  2834.02602(53)  2764.21569     1.00000
117     2.04992     6.74112  2805.84226(53)  2768.72044     1.00000
118     2.05464     6.72564  2839.60955(53)  2773.90930     1.00000
119     2.05936     6.71022  2836.13035(53)  2779.88733     1.00000
120     2.06408     6.69488  2833.69894(53)  2786.78873     1.00000
121     2.06880     6.67961  2845.49996(53)  2794.76763     1.00000
122     2.07352     6.66441  2839.85655(53)  2804.00721     1.00000
123     2.07824     6.64927  2843.58818(53)  2814.73881     1.00000
124     2.08296     6.63421  2854.31031(53)  2827.27459     1.00000
125     2.08768     6.61921  2873.20519(54)  2841.95814     1.00000
126     2.09240     6.60428  2866.04620(54)  2859.24691     1.00000
127     2.09712     6.58942  2863.26537(54)  2879.74874     1.00000
128     2.10184     6.57462  2872.83758(54)  2904.24539     1.00000
129     2.10656     6.55989  2907.00608(54)  2933.72215     1.00000
130     2.11128     6.54523  2927.23810(54)  2969.52202     1.00000
131     2.11600     6.53063  2955.63623(54)  3013.58540     1.00000
132     2.12072     6.51609  2990.37752(55)  3068.41212     1.00000
133     2.12544     6.50163  3051.72622(55)  3137.60030     1.00000
134     2.13016     6.48722  3140.25425(56)  3226.55753     1.00000
135     2.13488     6.47288  3313.06107(58)  3344.30450     1.00000
136     2.13960     6.45860  3609.48518(60)  3510.03808     1.00000
137     2.14432     6.44439  4115.04416(64)  3784.97066     1.00000
138     2.14904     6.43024  5166.60505(72)  4392.52217     1.00000
139     2.15376     6.41615  7327.41604(86)  6011.41645     1.00000
140     2.15848     6.40212 12098.38590(110) 10163.09692     1.00000
141     2.16320     6.38815 21104.86231(145) 19094.80396     1.00000
142     2.16792     6.37424 36995.32304(192) 34119.41710     1.00000
143     2.17264     6.36040 54628.02807(234) 52425.51074     1.00000
144     2.17736     6.34661 65511.58406(256) 66085.50351     1.00000
145     2.18208     6.33288 62193.70766(249) 66104.53144     1.00000
146     2.18680     6.31922 47125.57387(217) 52489.46260     1.00000
147     2.19152     6.30561 29700.24854(172) 34172.99254     1.00000
148     2.19624     6.29206 16551.12470(129) 19118.20410     1.00000
149     2.20096     6.27857  9336.37305(97) 10171.67346     1.00000
150     2.20568     6.26513  6101.95694(78)  6004.06887     1.00000
151     2.21040     6.25176  4607.16975(68)  4379.13202     1.00000
152     2.21512     6.23844  3792.06213(62)  3769.64802     1.00000
153     2.21984     6.22517  3406.56642(58)  3492.05268     1.00000
154     2.22456     6.21197  3188.60518(56)  3323.98509     1.00000
155     2.22928     6.19882  3079.12970(55)  3203.96231     1.00000
156     2.23400     6.18572  2962.54535(54)  3112.80506     1.00000
157     2.23872     6.17268  2899.87399(54)  3041.37508     1.00000
158     2.24344     6.15969  2872.32168(54)  2984.32460     1.00000
159     2.24816     6.14676  2813.11326(53)  2938.06935     1.00000
160     2.25288     6.13389  2828.39223(53)  2900.05982     1.00000
161     2.25760     6.12107  2776.98381(53)  2868.37975     1.00000
162     2.26232     6.10830  2819.49080(53)  2841.68396     1.00000
163     2.26704     6.09558  2747.52544(52)  2818.99359     1.00000
164     2.27176     6.08292  2760.33134(53)  2799.50846     1.00000
165     2.27648     6.07031  2762.45263(53)  2782.62990     1.00000
166     2.28120     6.05775  2748.05989(52)  2767.90369     1.00000
167     2.28592     6.04524  2720.90399(52)  2754.97778     1.00000
168     2.29064     6.03279  2735.73974(52)  2743.54338     1.00000
169     2.29536     6.02038  2754.63989(52)  2733.36939     1.00000
170     2.30008     6.00803  2714.37974(52)  2724.27465     1.00000
171     2.30480     5.99573  2743.35113(52)  2716.09996     1.00000
172     2.30952     5.98348  2707.49736(52)  2708.71361     1.00000
173     2.31424     5.97127  2731.23935(52)  2702.01065     1.00000
174     2.31896     5.95912  2720.07499(52)  2695.90882     1.00000
175     2.32368     5.94702  2694.54427(52)  2690.38868     1.00000
176     2.32840     5.93497  2698.04665(52)  2685.78849     1.00000
177     2.33312     5.92296  2698.27732(52)  2681.07797     1.00000
178     2.33784     5.91100  2704.37226(52)  2676.72717     1.00000
179     2.34256     5.89910  2684.68351(52)  2672.69445     1.00000
180     2.34728     5.88724  2699.32911(52)  2668.94616     1.00000
181     2.35200     5.87542  2670.54494(52)  2665.45554     1.00000
182     2.35672     5.86366  2678.29051(52)  2662.19443     1.00000
183     2.36144     5.85194  2675.18391(52)  2659.14040     1.00000
184     2.36616     5.84027  2706.83718(52)  2656.27468     1.00000
185     2.37088     5.82864  2693.45286(52)  2653.58064     1.00000
186     2.37560     5.81706  2683.09621(52)  2651.04175     1.00000
187     2.38032     5.80553  2671.54439(52)  2648.64472     1.00000
188     2.38504     5.79404  2695.71657(52)  2646.37875     1.00000
189     2.38976     5.78260  2695.99266(52)  2644.23242     1.00000
190     2.39448     5.77120  2650.09002(51)  2642.19599     1.00000
191     2.39920     5.75985  2692.26356(52)  2640.26129     1.00000
192     2.40392     5.74854  2667.19562(52)  2638.42136     1.00000
193     2.40864     5.73728  2687.30293(52)  2636.66851     1.00000
194     2.41336     5.72606  2669.54430(52)  2634.99668     1.00000
195     2.41808     5.71488  2665.84348(52)  2633.40084     1.00000
196     2.42280     5.70375  2691.58549(52)  2631.87577     1.00000
197     2.42752     5.69266  2675.58686(52)  2630.41665     1.00000
198     2.43224     5.68162  2658.27665(52)  2629.01944     1.00000
199     2.43696     5.67062  2659.67883(52)  2627.68094     1.00000
200     2.44168     5.65966  2668.18489(52)  2626.39713     1.00000
201     2.44640     5.64874  2666.76963(52)  2625.16496     1.00000
202     2.45112     5.63786  2664.93921(52)  2623.98181     1.00000
203     2.45584     5.62703  2660.04005(52)  2622.84509     1.00000
204     2.46056     5.61624  2671.76730(52)  2621.75218     1.00000
205     2.46528     5.60548  2673.51788(52)  2620.70093     1.00000
206     2.47000     5.59477  2667.01448(52)  2619.68965     1.00000
207     2.47472     5.58411  2671.87004(52)  2618.71619     1.00000
208     2.47944     5.57348  2632.71301(51)  2617.77883     1.00000
209     2.48416     5.56289  2669.35743(52)  2616.87613     1.00000
210     2.48888     5.55234  2661.66366(52)  2616.00671     1.00000
211     2.49360     5.54183  2681.01818(52)  2615.10702     1.00000
212     2.49832     5.53136  2660.58015(52)  2599.92662     1.00000
213     2.50304     5.52094  2672.27568(52)  2599.56694     1.00000
214     2.50776     5.51055  2673.32366(52)  2599.21781     1.00000
215     2.51248     5.50020  2660.12848(52)  2598.87924     1.00000
216     2.51720     5.48988  2673.27138(52)  2598.55130     1.00000
217     2.52192     5.47961  2632.34641(51)  2598.23400     1.00000
218     2.52664     5.46938  2669.62560(52)  2597.92740     1.00000
219     2.53136     5.45918  2657.85893(52)  2597.63153     1.00000
220     2.53608     5.44902  2656.39720(52)  2597.34647     1.00000
221     2.54080     5.43890  2662.04282(52)  2597.07225     1.00000
222     2.54552     5.42882  2647.18608(51)  2596.80894     1.00000
223     2.55024     5.41877  2659.57083(52)  2596.55662     1.00000
224     2.55496     5.40876  2668.81023(52)  2596.31535     1.00000
225     2.55968     5.39879  2653.23884(52)  2596.08522     1.00000
226     2.56440     5.38885  2645.60937(51)  2595.86631     1.00000
227     2.56912     5.37895  2669.28649(52)  2595.65875     1.00000
228     2.57384     5.36909  2635.66453(51)  2595.46261     1.00000
229     2.57856     5.35927  2696.32116(52)  2595.27802     1.00000
230     2.58328     5.34948  2636.23567(51)  2595.10511     1.00000
231     2.58800     5.33972  2646.69755(51)  2594.94403     1.00000
232     2.59272     5.33000  2656.68760(52)  2594.79491     1.00000
233     2.59744     5.32032  2667.81979(52)  2594.65792     1.00000
234     2.60216     5.31067  2675.09360(52)  2594.53328     1.00000
235     2.60688     5.30106  2675.64643(52)  2594.42115     1.00000
236     2.61160     5.29148  2667.51251(52)  2594.32174     1.00000
237     2.61632     5.28193  2664.14060(52)  2594.23533     1.00000
238     2.62104     5.27242  2694.99223(52)  2594.16217     1.00000
239     2.62576     5.26295  2653.24103(52)  2594.10252     1.00000
240     2.63048     5.25350  2687.38884(52)  2594.05670     1.00000
241     2.63520     5.24410  2681.16293(52)  2594.02512     1.00000
242     2.63992     5.23472  2689.50031(52)  2594.00810     1.00000
243     2.64464     5.22538  2679.61083(52)  2594.00605     1.00000
244     2.64936     5.21607  2688.05118(52)  2594.01946     1.00000
245     2.65408     5.20680  2642.42289(51)  2594.04889     1.00000
246     2.65880     5.19756  2656.48473(52)  2594.09482     1.00000
247     2.66352     5.18835  2668.16327(52)  2594.15790     1.00000
248     2.66824     5.17917  2653.88091(52)  2594.23890     1.00000
249     2.67296     5.17003  2668.57554(52)  2594.35878     1.00000
250     2.67768     5.16092  2665.36355(52)  2596.31454     1.00000
251     2.68240     5.15184  2665.73848(52)  2596.48092     1.00000
252     2.68712     5.14279  2684.83031(52)  2597.15460     1.00000
253     2.69184     5.13377  2670.97139(52)  2624.76724     1.00000
254     2.69656     5.12479  2687.54036(52)  2625.84527     1.00000
255     2.70128     5.11584  2683.94205(52)  2626.98851     1.00000
256     2.70600     5.10691  2682.94185(52)  2628.20072     1.00000
257     2.71072     5.09802  2682.99263(52)  2629.48634     1.00000
258     2.71544     5.08916  2682.30628(52)  2630.85082     1.00000
259     2.72016     5.08033  2680.70729(52)  2632.29977     1.00000
260     2.72488     5.07154  2705.71993(52)  2633.83888     1.00000
261     2.72960     5.06277  2698.05094(52)  2635.47509     1.00000
262     2.73432     5.05403  2705.65833(52)  2637.21679     1.00000
263     2.73904     5.04532  2688.70893(52)  2639.07201     1.00000
264     2.74376     5.03664  2715.99104(52)  2641.05010     1.00000
265     2.74848     5.02800  2715.71897(52)  2643.16245     1.00000
266     2.75320     5.01938  2706.58856(52)  2645.42197     1.00000
267     2.75792     5.01079  2706.97839(52)  2647.84175     1.00000
268     2.76264     5.00223  2705.69247(52)  2650.43772     1.00000
269     2.76736     4.99370  2714.72205(52)  2653.22992     1.00000
270     2.77208     4.98520  2705.05871(52)  2656.23913     1.00000
271     2.77680     4.97673  2742.99392(52)  2659.48939     1.00000
272     2.78152     4.96828  2728.35139(52)  2663.01044     1.00000
273     2.78624     4.95987  2726.72587(52)  2666.83861     1.00000
274     2.79096     4.95148  2726.08638(52)  2671.01322     1.00000
275     2.79568     4.94312  2721.86085(52)  2675.58269     1.00000
276     2.80040     4.93479  2745.03619(52)  2680.60921     1.00000
277     2.80512     4.92649  2745.47966(52)  2686.16796     1.00000
278     2.80984     4.91822  2747.01383(52)  2692.34855     1.00000
279     2.81456     4.90997  2726.28288(52)  2699.27366     1.00000
280     2.81928     4.90175  2745.22871(52)  2707.12265     1.00000
281     2.82400     4.89356  2729.31011(52)  2716.16197     1.00000
282     2.82872     4.88540  2774.40129(53)  2727.88768     1.00000
283     2.83344     4.87726  2779.79955(53)  2771.67462     1.00000
284     2.83816     4.86915  2795.64941(53)  2789.68831     1.00000
285     2.84288     4.86107  2791.81480(53)  2814.12356     1.00000
286     2.84760     4.85301  2789.30285(53)  2848.84776     1.00000
287     2.85232     4.84499  2843.28276(53)  2899.41546     1.00000
288     2.85704     4.83698  2820.65424(53)  2972.53306     1.00000
289     2.86176     4.82901  2908.25481(54)  3074.44317     1.00000
290     2.86648     4.82106  2976.18723(55)  3208.95750     1.00000
291     2.87120     4.81313  3123.23933(56)  3374.67435     1.00000
292     2.87592     4.80524  3262.60011(57)  3560.67253     1.00000
293     2.88064     4.79736  3328.00680(58)  3744.48664     1.00000
294     2.88536     4.78952  3282.85006(57)  3890.01322     1.00000
295     2.89008     4.78170  3166.20458(56)  3955.74719     1.00000
296     2.89480     4.77390  3066.48576(55)  3923.23398     1.00000
297     2.89952     4.76613  2951.84419(54)  3812.23524     1.00000
298     2.90424     4.75839  2919.31888(54)  3663.78241     1.00000
299     2.90896     4.75067  2893.24498(54)  3515.10934     1.00000
300     2.91368     4.74298  2928.24032(54)  3389.25202     1.00000
301     2.91840     4.73531  2929.19181(54)  3297.58325     1.00000
302     2.92312     4.72766  2970.47438(55)  3243.04284     1.00000
303     2.92784     4.72004  2974.05306(55)  3222.62402     1.00000
304     2.93256     4.71245  3005.97213(55)  3231.50039     1.00000
305     2.93728     4.70488  3065.78825(55)  3265.17226     1.00000
306     2.94200     4.69733  3079.15011(55)  3320.55602     1.00000
307     2.94672     4.68981  3169.97855(56)  3397.14326     1.00000
308     2.95144     4.68231  3214.65427(57)  3497.39223     1.00000
309     2.95616     4.67483  3387.87328(58)  3626.44685     1.00000
310     2.96088     4.66738  3567.38440(60)  3793.07170     1.00000
311     2.96560     4.65996  3850.24814(62)  4012.67794     1.00000
312     2.97032     4.65255  4382.37253(66)  4320.58254     1.00000
313     2.97504     4.64517  5276.89959(73)  4825.21156     1.00000
314     2.97976     4.63782  7123.15325(84)  5903.82234     1.00000
315     2.98448     4.63048 10702.20121(103)  8715.51499     1.00000
316     2.98920     4.62317 18801.16714(137) 15905.27921     1.00000
317     2.99392     4.61589 34743.08550(186) 31426.40650     1.00000
318     2.99864     4.60862 62952.13694(251) 57930.58510     1.00000
319     3.00336     4.60138 97666.24186(313) 91716.35559     1.00000
320     3.00808     4.59416 123145.44228(351) 119484.02163     1.00000
321     3.01280     4.58697 122742.77787(350) 124631.03915     1.00000
322     3.01752     4.57979 97389.07832(312) 103259.72856     1.00000
323     3.02224     4.57264 62962.41927(251) 69684.40385     1.00000
324     3.02696     4.56551 35257.74637(188) 39681.86646     1.00000
325     3.03168     4.55841 18481.88987(136) 20300.49580     1.00000
326     3.03640     4.55132 10668.26934(103) 10695.57587     1.00000
327     3.04112     4.54426  7130.83716(84)  6753.87274     1.00000
328     3.04584     4.53722  5339.69648(73)  5274.84037     1.00000
329     3.05056     4.53020  4480.43782(67)  4664.48868     1.00000
330     3.05528     4.52321  3986.57775(63)  4340.28538     1.00000
331     3.06000     4.51623  3716.29559(61)  4130.97192     1.00000
332     3.06472     4.50928  3510.25677(59)  3987.78601     1.00000
333     3.06944     4.50234  3440.37438(59)  3892.32105     1.00000
334     3.07416     4.49543  3405.68779(58)  3834.44658     1.00000
335     3.07888     4.48854  3386.78983(58)  3808.66641     1.00000
336     3.08360     4.48167  3418.40602(58)  3812.62639     1.00000
337     3.08832     4.47483  3409.39149(58)  3846.35462     1.00000
338     3.09304     4.46800  3509.83518(59)  3911.96582     1.00000
339     3.09776     4.46119  3580.16841(60)  4014.55639     1.00000
340     3.10248     4.45441  3789.14691(62)  4163.67947     1.00000
341     3.10720     4.44764  4132.60820(64)  4374.73060     1.00000
342     3.11192     4.44090  4628.09462(68)  4682.55765     1.00000
343     3.11664     4.43417  5623.82931(75)  5197.05625     1.00000
344     3.12136     4.42747  7466.86563(86)  6309.02223     1.00000
345     3.12608     4.42079 11460.83749(107)  9201.16595     1.00000
346     3.13080     4.41412 19233.49200(139) 16622.43596     1.00000
347     3.13552     4.40748 36669.86136(191) 33091.16660     1.00000
348     3.14024     4.40086 66864.76842(259) 61894.48379     1.00000
349     3.14496     4.39426 107819.30559(328) 99722.37407     1.00000
350     3.14968     4.38767 139193.40558(373) 132896.82809     1.00000
351     3.15440     4.38111 142106.48101(377) 141995.63080     1.00000
352     3.15912     4.37456 116257.93055(341) 120663.82606     1.00000
353     3.16384     4.36804 75174.84751(274) 83240.12479     1.00000
354     3.16856     4.36153 42486.20491(206) 48141.73757     1.00000
355     3.17328     4.35505 22319.53531(149) 24699.33775     1.00000
356     3.17800     4.34858 12711.62507(113) 12597.50902     1.00000
357     3.18272     4.34213  8004.11838(89)  7512.12964     1.00000
358     3.18744     4.33571  5888.33155(77)  5595.04235     1.00000
359     3.19216     4.32930  4757.00356(69)  4795.86865     1.00000
360     3.19688     4.32291  4150.22859(64)  4365.87961     1.00000
361     3.20160     4.31654  3777.40259(61)  4077.15343     1.00000
362     3.20632     4.31018  3564.63256(60)  3862.37899     1.00000
363     3.21104     4.30385  3420.81750(58)  3696.31672     1.00000
364     3.21576     4.29753  3322.33838(58)  3565.49565     1.00000
365     3.22048     4.29124  3274.47444(57)  3461.31177     1.00000
366     3.22520     4.28496  3201.47702(57)  3377.25549     1.00000
367     3.22992     4.27870  3178.75582(56)  3308.98182     1.00000
368     3.23464     4.27246  3161.98166(56)  3253.39446     1.00000
369     3.23936     4.26623  3121.39294(56)  3208.17952     1.00000
370     3.24408     4.26003  3106.59495(56)  3171.58020     1.00000
371     3.24880     4.25384  3103.43957(56)  3142.39597     1.00000
372     3.25352     4.24767  3103.15576(56)  3119.86633     1.00000
373     3.25824     4.24152  3089.83478(56)  3103.91253     1.00000
374     3.26296     4.23538  3099.05170(56)  3093.54206     1.00000
375     3.26768     4.22927  3077.80930(55)  3089.60928     1.00000
376     3.27240     4.22317  3108.19435(56)  3093.30877     1.00000
377     3.27712     4.21709  3105.51832(56)  3106.74582     1.00000
378     3.28184     4.21103  3135.00221(56)  3133.62280     1.00000
379     3.28656     4.20498  3150.25302(56)  3179.80896     1.00000
380     3.29128     4.19895  3225.75671(57)  3253.43118     1.00000
381     3.29600     4.19294  3338.00037(58)  3364.48867     1.00000
382     3.30072     4.18695  3490.48986(59)  3524.11218     1.00000
383     3.30544     4.18097  3770.30202(61)  3775.27430     1.00000
384     3.31016     4.17501  4190.98690(65)  4060.12273     1.00000
385     3.31488     4.16907  4845.41529(70)  4407.69338     1.00000
386     3.31960     4.16314  5499.90474(74)  4803.68035     1.00000
387     3.32432     4.15723  6184.15955(79)  5214.80925     1.00000
388     3.32904     4.15134  6717.70714(82)  5583.84912     1.00000
389     3.33376     4.14546  7209.07963(85)  5823.76132     1.00000
390     3.33848     4.13960  7733.25130(88)  5860.32035     1.00000
391     3.34320     4.13376  8021.30600(90)  5702.72885     1.00000
392     3.34792     4.12793  7800.39234(88)  5382.00564     1.00000
393     3.35264     4.12212  7009.44240(84)  4978.11448     1.00000
394     3.35736     4.11633  5909.98028(77)  4561.79078     1.00000
395     3.36208     4.11055  4886.08151(70)  4178.36448     1.00000
396     3.36680     4.10479  4208.77645(65)  3851.20929     1.00000
397     3.37152     4.09905  3756.02663(61)  3589.07903     1.00000
398     3.37624     4.09332  3493.08088(59)  3389.23411     1.00000
399     3.38096     4.08760  3324.86487(58)  3243.02663     1.00000
400     3.38568     4.08191  3248.12600(57)  3139.50533     1.00000
401     3.39040     4.07623  3192.76098(57)  3067.72845     1.00000
402     3.39512     4.07056  3125.53257(56)  3017.90071     1.00000
403     3.39984     4.06491  3096.15971(56)  2982.88106     1.00000
404     3.40456     4.05928  3043.36438(55)  2957.71786     1.00000
405     3.40928     4.05366  3038.50789(55)  2939.06966     1.00000
406     3.41400     4.04806  3004.74657(55)  2924.88367     1.00000
407     3.41872     4.04247  3002.60834(55)  2913.93624     1.00000
408     3.42344     4.03690  2986.11418(55)  2905.49073     1.00000
409     3.42816     4.03134  2986.81372(55)  2899.04263     1.00000
410     3.43288     4.02580  2978.58223(55)  2894.27993     1.00000
411     3.43760     4.02027  2950.77688(54)  2890.99439     1.00000
412     3.44232     4.01476  2974.78522(55)  2889.02185     1.00000
413     3.44704     4.00927  2952.96433(54)  2888.24171     1.00000
414     3.45176     4.00379  2969.28249(54)  2888.57561     1.00000
415     3.45648     3.99832  2964.96467(54)  2889.39674     1.00000
416     3.46120     3.99287  2973.91737(55)  2891.82900     1.00000
417     3.46592     3.98743  2972.16113(55)  2895.27219     1.00000
418     3.47064     3.98201  2979.54006(55)  2899.74369     1.00000
419     3.47536     3.97661  2966.93067(54)  2904.61844     1.00000
420     3.48008     3.97122  2988.06063(55)  2881.44606     1.00000
421     3.48480     3.96584  2980.09503(55)  2890.07179     1.00000
422     3.48952     3.96048  2986.58245(55)  2899.91086     1.00000
423     3.49424     3.95513  3001.40551(55)  2911.06709     1.00000
424     3.49896     3.94979  2992.37470(55)  2923.67914     1.00000
425     3.50368     3.94447  3003.59652(55)  2937.93925     1.00000
426     3.50840     3.93917  3000.64958(55)  2954.06314     1.00000
427     3.51312     3.93388  3018.40072(55)  2972.27025     1.00000
428     3.51784     3.92860  3028.75799(55)  2992.90801     1.00000
429     3.52256     3.92334  3017.21659(55)  3016.37947     1.00000
430     3.52728     3.91809  3045.31587(55)  3043.14829     1.00000
431     3.53200     3.91286  3051.29506(55)  3073.81169     1.00000
432     3.53672     3.90764  3089.71870(56)  3109.17968     1.00000
433     3.54144     3.90243  3087.50386(56)  3150.17223     1.00000
434     3.54616     3.89724  3116.34898(56)  3197.99650     1.00000
435     3.55088     3.89206  3127.79505(56)  3254.26534     1.00000
436     3.55560     3.88689  3210.25123(57)  3321.11557     1.00000
437     3.56032     3.88174  3236.27392(57)  3401.23716     1.00000
438     3.56504     3.87661  3301.91899(57)  3498.39562     1.00000
439     3.56976     3.87148  3370.23766(58)  3618.20643     1.00000
440     3.57448     3.86637  3505.87454(59)  3768.39397     1.00000
441     3.57920     3.86127  3682.85006(61)  3960.47134     1.00000
442     3.58392     3.85619  3989.13158(63)  4212.34864     1.00000
443     3.58864     3.85112  4519.51684(67)  4559.46693     1.00000
444     3.59336     3.84606  5423.85129(74)  5103.83035     1.00000
445     3.59808     3.84102  7091.09395(84)  6201.10666     1.00000
446     3.60280     3.83599 10577.01903(103)  8981.59298     1.00000
447     3.60752     3.83097 17621.51115(133) 16107.84021     1.00000
448     3.61224     3.82597 32869.42696(181) 31870.59665     1.00000
449     3.61696     3.82098 60817.76411(247) 59918.83971     1.00000
450     3.62168     3.81600 100274.82156(317) 97899.89994     1.00000
451     3.62640     3.81103 133627.46978(366) 133042.37586     1.00000
452     3.63112     3.80608 141709.56337(376) 146354.62857     1.00000
453     3.63584     3.80114 119888.94637(346) 128297.71316     1.00000
454     3.64056     3.79621 80975.37474(285) 91387.31045     1.00000
455     3.64528     3.79130 46268.45435(215) 54475.97759     1.00000
456     3.65000     3.78640 24595.89733(157) 28454.20643     1.00000
457     3.65472     3.78151 13598.77294(117) 14469.80072     1.00000
458     3.65944     3.77664  8445.38279(92)  8334.85817     1.00000
459     3.66416     3.77177  6060.26150(78)  5967.52443     1.00000
460     3.66888     3.76692  4847.59128(70)  5027.46634     1.00000
461     3.67360     3.76208  4216.87900(65)  4557.62446     1.00000
462     3.67832     3.75726  3779.75860(61)  4261.52930     1.00000
463     3.68304     3.75244  3583.08871(60)  4055.06873     1.00000
464     3.68776     3.74764  3419.90040(58)  3910.28613     1.00000
465     3.69248     3.74285  3334.95019(58)  3813.33328     1.00000
466     3.69720     3.73808  3298.94056(57)  3756.15481     1.00000
467     3.70192     3.73331  3301.85260(57)  3733.10094     1.00000
468     3.70664     3.72856  3355.49826(58)  3739.01481     1.00000
469     3.71136     3.72382  3457.59574(59)  3767.79807     1.00000
470     3.71608     3.71909  3568.38105(60)  3811.27736     1.00000
471     3.72080     3.71438  3587.02340(60)  3857.72182     1.00000
472     3.72552     3.70967  3510.22820(59)  3890.64204     1.00000
473     3.73024     3.70498  3351.16930(58)  3893.06279     1.00000
474     3.73496     3.70030  3232.06834(57)  3854.50787     1.00000
475     3.73968     3.69563  3123.07260(56)  3777.42821     1.00000
476     3.74440     3.69097  3065.20023(55)  3673.99763     1.00000
477     3.74912     3.68633  3045.80022(55)  3560.47512     1.00000
478     3.75384     3.68170  3018.70406(55)  3449.01536     1.00000
479     3.75856     3.67707  3025.38388(55)  3347.21513     1.00000
480     3.76328     3.67246  2971.81182(55)  3258.73258     1.00000
481     3.76800     3.66786  2980.35564(55)  3184.70580     1.00000
482     3.77272     3.66328  2954.92679(54)  3124.69155     1.00000
483     3.77744     3.65870  2962.16190(54)  3077.19937     1.00000
484     3.78216     3.65414  2967.30320(54)  3040.12688     1.00000
485     3.78688     3.64958  2965.73363(54)  3011.39229     1.00000
486     3.79160     3.64504  2971.86329(55)  2989.10991     1.00000
487     3.79632     3.64051  2947.92364(54)  2971.66028     1.00000
488     3.80104     3.63599  2970.21117(54)  2957.98041     1.00000
489     3.80576     3.63149  2951.37776(54)  2947.75849     1.00000
490     3.81048     3.62699  2988.16860(55)  2941.77590     1.00000
491     3.81520     3.62250  2958.26861(54)  2941.99163     1.00000
492     3.81992     3.61803  2982.53283(55)  2950.26329     1.00000
493     3.82464     3.61357  2972.37204(55)  2965.27037     1.00000
494     3.82936     3.60911  2970.08910(54)  2980.21194     1.00000
495     3.83408     3.60467  2973.77336(55)  2984.07591     1.00000
496     3.83880     3.60024  2998.29594(55)  2970.87329     1.00000
497     3.84352     3.59582  2998.85525(55)  2946.64092     1.00000
498     3.84824     3.59141  2978.46550(55)  2922.00190     1.00000
499     3.85296     3.58702  3020.62879(55)  2903.66967     1.00000
500     3.85768     3.58263  2990.92881(55)  2892.55366     1.00000
501     3.86240     3.57825  3018.16424(55)  2886.49151     1.00000
502     3.86712     3.57389  3024.81064(55)  2883.07753     1.00000
503     3.87184     3.56953  3050.94472(55)  2880.83012     1.00000
504     3.87656     3.56519  3052.15686(55)  2879.13238     1.00000
505     3.88128     3.56085  3066.94166(55)  2877.77123     1.00000
506     3.88600     3.55653  3043.37970(55)  2876.67467     1.00000
507     3.89072     3.55222  3014.28032(55)  2875.80848     1.00000
508     3.89544     3.54791  3003.60968(55)  2875.15100     1.00000
509     3.90016     3.54362  2984.15738(55)  2874.68582     1.00000
510     3.90488     3.53934  2994.50600(55)  2874.40115     1.00000
511     3.90960     3.53507  3000.10860(55)  2874.28603     1.00000
512     3.91432     3.53081  2987.78176(55)  2874.33236     1.00000
513     3.91904     3.52656  2975.54046(55)  2874.53491     1.00000
514     3.92376     3.52232  2993.75886(55)  2874.88871     1.00000
515     3.92848     3.51809  3016.03194(55)  2875.38422     1.00000
516     3.93320     3.51387  2983.65264(55)  2876.03587     1.00000
517     3.93792     3.50966  2994.57224(55)  2876.83722     1.00000
518     3.94264     3.50546  3003.82007(55)  2877.78979     1.00000
519     3.94736     3.50127  3050.85101(55)  2878.89747     1.00000
520     3.95208     3.49709  3020.13316(55)  2880.18119     1.00000
521     3.95680     3.49292  3048.88340(55)  2876.41260     1.00000
522     3.96152     3.48876  3075.73272(55)  2852.26520     1.00000
523     3.96624     3.48461  3079.45935(55)  2854.94543     1.00000
524     3.97096     3.48047  3070.19637(55)  2857.80364     1.00000
525     3.97568     3.47634  3088.14772(56)  2860.86376     1.00000
526     3.98040     3.47221  3070.93464(55)  2864.15494     1.00000
527     3.98512     3.46810  3062.91500(55)  2867.71501     1.00000
528     3.98984     3.46400  3024.10729(55)  2871.59664     1.00000
529     3.99456     3.45991  3005.35545(55)  2875.86245     1.00000
530     3.99928     3.45583  2991.85129(55)  2880.33384     1.00000
531     4.00400     3.45176  2989.19453(55)  2884.12819     1.00000
532     4.00872     3.44769  2999.23361(55)  2890.28773     1.00000
533     4.01344     3.44364  2970.46942(55)  2897.49226     1.00000
534     4.01816     3.43960  2978.18398(55)  2906.10642     1.00000
535     4.02288     3.43556  2974.81373(55)  2916.66056     1.00000
536     4.02760     3.43154  2979.36537(55)  2931.16642     1.00000
537     4.03232     3.42752  2988.41380(55)  2966.04446     1.00000
538     4.03704     3.42352  2947.96945(54)  2987.62676     1.00000
539     4.04176     3.41952  2987.57847(55)  3014.79466     1.00000
540     4.04648     3.41554  2987.74664(55)  3048.59767     1.00000
541     4.05120     3.41156  2994.15968(55)  3089.96269     1.00000
542     4.05592     3.40759  3068.58470(55)  3139.54236     1.00000
543     4.06064     3.40363  3146.05660(56)  3197.18279     1.00000
544     4.06536     3.39968  3287.37145(57)  3261.72154     1.00000
545     4.07008     3.39574  3416.52572(58)  3330.37619     1.00000
546     4.07480     3.39181  3498.62458(59)  3397.83523     1.00000
547     4.07952     3.38788  3466.02732(59)  3455.92589     1.00000
548     4.08424     3.38397  3352.23204(58)  3494.71125     1.00000
549     4.08896     3.38007  3206.39588(57)  3505.61332     1.00000
550     4.09368     3.37617  3104.33182(56)  3486.59579     1.00000
551     4.09840     3.37228  3046.11870(55)  3443.14463     1.00000
552     4.10312     3.36841  2996.79807(55)  3384.83564     1.00000
553     4.10784     3.36454  2983.81144(55)  3321.16205     1.00000
554     4.11256     3.36068  2978.76601(55)  3259.07603     1.00000
555     4.11728     3.35683  2983.95620(55)  3202.61752     1.00000
556     4.12200     3.35298  2983.87697(55)  3153.83052     1.00000
557     4.12672     3.34915  2995.80473(55)  3113.32910     1.00000
558     4.13144     3.34533  2994.37518(55)  3080.82665     1.00000
559     4.13616     3.34151  3010.31044(55)  3055.57958     1.00000
560     4.14088     3.33770  3010.12718(55)  3036.64217     1.00000
561     4.14560     3.33391  3000.72547(55)  3022.83313     1.00000
562     4.15032     3.33012  3005.51617(55)  3013.10978     1.00000
563     4.15504     3.32633  3009.74345(55)  3006.57255     1.00000
564     4.15976     3.32256  3023.29860(55)  3002.46600     1.00000
565     4.16448     3.31880  3002.00166(55)  3000.17812     1.00000
566     4.16920     3.31504  3020.43070(55)  2999.32529     1.00000
567     4.17392     3.31129  3017.29767(55)  2999.60081     1.00000
568     4.17864     3.30756  3045.30208(55)  3000.79185     1.00000
569     4.18336     3.30383  3028.78001(55)  3002.76652     1.00000
570     4.18808     3.30010  3027.16403(55)  3005.44731     1.00000
571     4.19280     3.29639  3042.09770(55)  3008.78660     1.00000
572     4.19752     3.29269  3035.27155(55)  3012.75812     1.00000
573     4.20224     3.28899  3072.70275(55)  3017.35993     1.00000
574     4.20696     3.28530  3048.32286(55)  3022.61063     1.00000
575     4.21168     3.28162  3075.16426(55)  3028.53188     1.00000
576     4.21640     3.27795  3086.90141(56)  3035.16411     1.00000
577     4.22112     3.27428  3070.40834(55)  3042.56872     1.00000
578     4.22584     3.27063  3076.14128(55)  3050.81832     1.00000
579     4.23056     3.26698  3084.43525(56)  3059.99893     1.00000
580     4.23528     3.26334  3110.82661(56)  3070.22287     1.00000
581     4.24000     3.25971  3104.62521(56)  3081.64310     1.00000
582     4.24472     3.25609  3131.14559(56)  3094.41731     1.00000
583     4.24944     3.25247  3122.39650(56)  3108.75282     1.00000
584     4.25416     3.24887  3171.54145(56)  3124.91733     1.00000
585     4.25888     3.24527  3185.50589(56)  3143.23655     1.00000
586     4.26360     3.24168  3201.85971(57)  3164.09436     1.00000
587     4.26832     3.23809  3211.04152(57)  3187.98759     1.00000
588     4.27304     3.23452  3199.30814(57)  3215.59542     1.00000
589     4.27776     3.23095  3206.90217(57)  3247.70275     1.00000
590     4.28248     3.22739  3231.86683(57)  3285.35479     1.00000
591     4.28720     3.22384  3273.88712(57)  3329.96303     1.00000
592     4.29192     3.22030  3273.79987(57)  3383.43786     1.00000
593     4.29664     3.21676  3333.05716(58)  3448.22225     1.00000
594     4.30136     3.21323  3376.57948(58)  3527.75958     1.00000
595     4.30608     3.20971  3477.42237(59)  3627.15934     1.00000
596     4.31080     3.20620  3604.18532(60)  3753.71741     1.00000
597     4.31552     3.20269  3833.50283(62)  3920.19204     1.00000
598     4.32024     3.19920  4201.87580(65)  4157.89103     1.00000
599     4.32496     3.19571  4864.04972(70)  4571.72517     1.00000
600     4.32968     3.19222  6168.68354(79)  5502.67418     1.00000
601     4.33440     3.18875  8737.35560(93)  7883.74429     1.00000
602     4.33912     3.18528 14326.80113(120) 13680.86196     1.00000
603     4.34384     3.18182 25488.92665(160) 25547.27021     1.00000
604     4.34856     3.17837 45044.92012(212) 44757.77200     1.00000
605     4.35328     3.17493 70424.16740(265) 68178.85779     1.00000
606     4.35800     3.17149 88013.62809(297) 86669.21388     1.00000
607     4.36272     3.16806 89557.79425(299) 89499.58687     1.00000
608     4.36744     3.16464 72264.05208(269) 74740.40866     1.00000
609     4.37216     3.16122 48039.36126(219) 51604.46083     1.00000
610     4.37688     3.15782 27196.69848(165) 30545.37793     1.00000
611     4.38160     3.15442 15084.79380(123) 16491.32605     1.00000
612     4.38632     3.15102  9098.16573(95)  9148.53152     1.00000
613     4.39104     3.14764  6327.95654(80)  6016.00541     1.00000
614     4.39576     3.14426  4952.42534(70)  4794.09029     1.00000
615     4.40048     3.14089  4272.67007(65)  4283.74291     1.00000
616     4.40520     3.13753  3884.05808(62)  4013.80016     1.00000
617     4.40992     3.13417  3690.04858(61)  3834.49675     1.00000
618     4.41464     3.13082  3538.21623(59)  3701.24698     1.00000
619     4.41936     3.12748  3466.68419(59)  3598.05454     1.00000
620     4.42408     3.12414  3395.71007(58)  3516.61677     1.00000
621     4.42880     3.12081  3364.57522(58)  3451.24820     1.00000
622     4.43352     3.11749  3333.62903(58)  3398.08287     1.00000
623     4.43824     3.11418  3298.23138(57)  3354.39270     1.00000
624     4.44296     3.11087  3264.13555(57)  3318.19110     1.00000
625     4.44768     3.10757  3268.67960(57)  3287.88534     1.00000
626     4.45240     3.10428  3258.86864(57)  3289.74579     1.00000
627     4.45712     3.10100  3232.88660(57)  3268.89482     1.00000
628     4.46184     3.09772  3252.40935(57)  3251.27778     1.00000
629     4.46656     3.09444  3249.76813(57)  3236.34285     1.00000
630     4.47128     3.09118  3237.36011(57)  3223.66633     1.00000
631     4.47600     3.08792  3234.39139(57)  3212.92364     1.00000
632     4.48072     3.08467  3215.76347(57)  3203.80856     1.00000
633     4.48544     3.08143  3217.58810(57)  3195.58581     1.00000
634     4.49016     3.07819  3214.00115(57)  3189.12389     1.00000
635     4.49488     3.07496  3209.12040(57)  3183.73958     1.00000
636     4.49960     3.07173  3228.10296(57)  3179.30073     1.00000
637     4.50432     3.06852  3247.04464(57)  3175.70401     1.00000
638     4.50904     3.06531  3226.91767(57)  3172.86881     1.00000
639     4.51376     3.06210  3218.63874(57)  3170.71572     1.00000
640     4.51848     3.05891  3209.09112(57)  3169.89878     1.00000
641     4.52320     3.05572  3216.24875(57)  3171.82222     1.00000
642     4.52792     3.05253  3231.50428(57)  3171.50410     1.00000
643     4.53264     3.04935  3246.37798(57)  3171.68857     1.00000
644     4.53736     3.04618  3208.57214(57)  3172.46085     1.00000
645     4.54208     3.04302  3221.68062(57)  3173.58248     1.00000
646     4.54680     3.03986  3224.80425(57)  3175.14634     1.00000
647     4.55152     3.03671  3235.05124(57)  3177.14298     1.00000
648     4.55624     3.03357  3260.40643(57)  3179.56848     1.00000
649     4.56096     3.03043  3268.81549(57)  3182.42297     1.00000
650     4.56568     3.02730  3257.15098(57)  3185.70987     1.00000
651     4.57040     3.02417  3254.54223(57)  3189.43969     1.00000
652     4.57512     3.02106  3323.13838(58)  3193.62640     1.00000
653     4.57984     3.01794  3389.53139(58)  3198.28849     1.00000
654     4.58456     3.01484  3493.54739(59)  3203.45179     1.00000
655     4.58928     3.01174  3688.08377(61)  3209.14844     1.00000
656     4.59400     3.00865  3958.09495(63)  3215.41534     1.00000
657     4.59872     3.00556  4257.58450(65)  3222.29942     1.00000
658     4.60344     3.00248  4451.89033(67)  3229.85908     1.00000
659     4.60816     2.99941  4489.37053(67)  3238.16146     1.00000
660     4.61288     2.99634  4340.69749(66)  3247.28824     1.00000
661     4.61760     2.99328  4061.54798(64)  3257.34528     1.00000
662     4.62232     2.99022  3794.28428(62)  3268.46145     1.00000
663     4.62704     2.98718  3598.82946(60)  3280.79293     1.00000
664     4.63176     2.98413  3456.93835(59)  3294.56209     1.00000
665     4.63648     2.98110  3385.11231(58)  3309.98051     1.00000
666     4.64120     2.97807  3344.80126(58)  3327.38767     1.00000
667     4.64592     2.97504  3326.13406(58)  3347.17495     1.00000
668     4.65064     2.97202  3334.88258(58)  3369.85738     1.00000
669     4.65536     2.96901  3344.10595(58)  3396.02828     1.00000
670     4.66008     2.96601  3336.41760(58)  3426.38083     1.00000
671     4.66480     2.96301  3332.36107(58)  3461.74614     1.00000
672     4.66952     2.96001  3360.65604(58)  3503.05797     1.00000
673     4.67424     2.95703  3376.85747(58)  3551.28322     1.00000
674     4.67896     2.95405  3413.67595(58)  3607.41218     1.00000
675     4.68368     2.95107  3469.90253(59)  3672.47824     1.00000
676     4.68840     2.94810  3558.04380(60)  3747.28160     1.00000
677     4.69312     2.94514  3674.55754(61)  3828.62828     1.00000
678     4.69784     2.94218  3795.51602(62)  3908.48953     1.00000
679     4.70256     2.93923  3915.06199(63)  4012.67620     1.00000
680     4.70728     2.93628  3964.12478(63)  4122.78100     1.00000
681     4.71200     2.93334  3938.66516(63)  4234.52472     1.00000
682     4.71672     2.93041  3894.83612(62)  4343.22123     1.00000
683     4.72144     2.92748  3843.01724(62)  4447.01243     1.00000
684     4.72616     2.92456  3824.11626(62)  4549.23205     1.00000
685     4.73088     2.92164  3932.47477(63)  4660.25601     1.00000
686     4.73560     2.91873  4127.20434(64)  4797.58850     1.00000
687     4.74032     2.91583  4464.37792(67)  4989.67172     1.00000
688     4.74504     2.91293  5027.42842(71)  5295.02793     1.00000
689     4.74976     2.91004  6089.41735(78)  5891.94908     1.00000
690     4.75448     2.90715  8151.35917(90)  7348.38108     1.00000
691     4.75920     2.90427 12252.39624(111) 11162.58035     1.00000
692     4.76392     2.90139 21296.73281(146) 20197.85296     1.00000
693     4.76864     2.89852 38841.65313(197) 38016.73994     1.00000
694     4.77336     2.89566 69059.34957(263) 65990.80664     1.00000
695     4.77808     2.89280 104902.33791(324) 98606.07232     1.00000
696     4.78280     2.88995 129766.88810(360) 122794.29971     1.00000
697     4.78752     2.88710 129484.80350(360) 124264.14699     1.00000
698     4.79224     2.88426 104244.32531(323) 101926.76726     1.00000
699     4.79696     2.88142 68752.97747(262) 69479.60196     1.00000
700     4.80168     2.87859 39348.26051(198) 40586.91918     1.00000
701     4.80640     2.87576 20763.33445(144) 21629.49782     1.00000
702     4.81112     2.87295 12165.67802(110) 11812.55342     1.00000
703     4.81584     2.87013  8102.07110(90)  7609.46414     1.00000
704     4.82056     2.86732  6318.94679(79)  6042.87601     1.00000
705     4.82528     2.86452  5590.37029(75)  5579.83764     1.00000
706     4.83000     2.86172  5600.79420(75)  5806.04576     1.00000
707     4.83472     2.85893  6484.35082(81)  6928.32146     1.00000
708     4.83944     2.85614  8625.89467(93)  9332.27758     1.00000
709     4.84416     2.85336 12216.30474(111) 13034.74660     1.00000
710     4.84888     2.85059 16455.22151(128) 17096.73181     1.00000
711     4.85360     2.84782 18766.65784(137) 19681.88809     1.00000
712     4.85832     2.84505 17938.35376(134) 19111.71085     1.00000
713     4.86304     2.84229 14619.73865(121) 15726.47528     1.00000
714     4.86776     2.83954 10418.35816(102) 11433.34434     1.00000
715     4.87248     2.83679  7053.76770(84)  7850.73785     1.00000
716     4.87720     2.83404  5156.91822(72)  5604.55041     1.00000
717     4.88192     2.83130  4253.87900(65)  4467.91047     1.00000
718     4.88664     2.82857  3845.99510(62)  3975.62601     1.00000
719     4.89136     2.82584  3620.16279(60)  3770.49430     1.00000
720     4.89608     2.82312  3510.54289(59)  3670.52619     1.00000
721     4.90080     2.82040  3439.34341(59)  3607.75964     1.00000
722     4.90552     2.81769  3396.65168(58)  3561.20325     1.00000
723     4.91024     2.81499  3356.81066(58)  3524.27029     1.00000
724     4.91496     2.81228  3332.95708(58)  3494.11117     1.00000
725     4.91968     2.80959  3357.84599(58)  3469.09665     1.00000
726     4.92440     2.80690  3321.69821(58)  3447.91618     1.00000
727     4.92912     2.80421  3324.99048(58)  3430.66357     1.00000
728     4.93384     2.80153  3318.47009(58)  3416.85784     1.00000
729     4.93856     2.79885  3325.15907(58)  3407.44857     1.00000
730     4.94328     2.79618  3366.87812(58)  3404.94260     1.00000
731     4.94800     2.79352  3406.70818(58)  3412.72352     1.00000
732     4.95272     2.79086  3509.78718(59)  3432.16098     1.00000
733     4.95744     2.78820  3658.38072(60)  3458.48597     1.00000
734     4.96216     2.78555  3754.37618(61)  3478.76007     1.00000
735     4.96688     2.78290  3778.97260(61)  3478.02317     1.00000
736     4.97160     2.78026  3653.39896(60)  3453.37402     1.00000
737     4.97632     2.77763  3517.52348(59)  3417.32501     1.00000
738     4.98104     2.77500  3389.96020(58)  3384.43575     1.00000
739     4.98576     2.77237  3301.84784(57)  3361.83350     1.00000
740     4.99048     2.76975  3260.13818(57)  3349.32217     1.00000
741     4.99520     2.76714  3248.48301(57)  3343.35364     1.00000
742     4.99992     2.76453  3230.70430(57)  3340.42213     1.00000
743     5.00464     2.76192  3220.52635(57)  3338.54115     1.00000
744     5.00936     2.75932  3214.15897(57)  3336.84104     1.00000
745     5.01408     2.75672  3198.22685(57)  3335.05154     1.00000
746     5.01880     2.75413  3208.19632(57)  3333.19103     1.00000
747     5.02352     2.75155  3229.09832(57)  3331.38895     1.00000
748     5.02824     2.74897  3202.14705(57)  3329.79406     1.00000
749     5.03296     2.74639  3215.15540(57)  3328.53014     1.00000
750     5.03768     2.74382  3224.21780(57)  3327.68415     1.00000
751     5.04240     2.74125  3197.12261(57)  3330.95044     1.00000
752     5.04712     2.73869  3191.70484(56)  3334.86997     1.00000
753     5.05184     2.73613  3199.89064(57)  3335.78342     1.00000
754     5.05656     2.73358  3204.56339(57)  3337.30965     1.00000
755     5.06128     2.73103  3207.32694(57)  3339.51298     1.00000
756     5.06600     2.72849  3233.74300(57)  3342.48551     1.00000
757     5.07072     2.72595  3222.73150(57)  3346.36857     1.00000
758     5.07544     2.72342  3214.93926(57)  3351.37441     1.00000
759     5.08016     2.72089  3219.17294(57)  3357.80731     1.00000
760     5.08488     2.71836  3248.62484(57)  3366.18494     1.00000
761     5.08960     2.71585  3257.07912(57)  3377.69752     1.00000
762     5.09432     2.71333  3313.74008(58)  3395.91789     1.00000
763     5.09904     2.71082  3384.13815(58)  3432.65095     1.00000
764     5.10376     2.70832  3482.51832(59)  3522.30880     1.00000
765     5.10848     2.70581  3750.62541(61)  3745.34305     1.00000
766     5.11320     2.70332  4347.70770(66)  4227.44450     1.00000
767     5.11792     2.70083  5405.79148(74)  5078.18993     1.00000
768     5.12264     2.69834  7020.75721(84)  6224.79858     1.00000
769     5.12736     2.69586  8545.20828(92)  7386.91443     1.00000
770     5.13208     2.69338  9311.17488(96)  7964.41828     1.00000
771     5.13680     2.69091  8716.70560(93)  7599.47153     1.00000
772     5.14152     2.68844  7340.80708(86)  6529.08550     1.00000
773     5.14624     2.68597  5692.40066(75)  5326.20127     1.00000
774     5.15096     2.68351  4516.48740(67)  4390.48534     1.00000
775     5.15568     2.68106  3846.04271(62)  3834.55106     1.00000
776     5.16040     2.67861  3567.03603(60)  3569.69376     1.00000
777     5.16512     2.67616  3396.13536(58)  3462.19246     1.00000
778     5.16984     2.67372  3344.69862(58)  3421.53408     1.00000
779     5.17456     2.67128  3318.94124(58)  3404.81677     1.00000
780     5.17928     2.66885  3315.47348(58)  3396.31726     1.00000
781     5.18400     2.66642  3289.28091(57)  3391.39171     1.00000
782     5.18872     2.66400  3303.92351(57)  3388.57656     1.00000
783     5.19344     2.66158  3318.15598(58)  3383.78717     1.00000
784     5.19816     2.65916  3296.96492(57)  3383.68575     1.00000
785     5.20288     2.65675  3301.04933(57)  3384.47628     1.00000
786     5.20760     2.65435  3310.93904(58)  3386.00333     1.00000
787     5.21232     2.65195  3318.58012(58)  3388.14894     1.00000
788     5.21704     2.64955  3328.07840(58)  3390.83503     1.00000
789     5.22176     2.64715  3376.56335(58)  3394.01268     1.00000
790     5.22648     2.64477  3407.30560(58)  3397.64984     1.00000
791     5.23120     2.64238  3419.67052(58)  3401.72644     1.00000
792     5.23592     2.64000  3428.90663(59)  3406.23931     1.00000
793     5.24064     2.63762  3450.60074(59)  3411.24837     1.00000
794     5.24536     2.63525  3444.69206(59)  3416.66906     1.00000
795     5.25008     2.63289  3476.29346(59)  3422.57819     1.00000
796     5.25480     2.63052  3478.61998(59)  3429.01836     1.00000
797     5.25952     2.62816  3508.69768(59)  3436.04027     1.00000
798     5.26424     2.62581  3493.10005(59)  3443.70535     1.00000
799     5.26896     2.62346  3506.17855(59)  3452.09490     1.00000
800     5.27368     2.62111  3497.03847(59)  3461.31594     1.00000
801     5.27840     2.61877  3478.45123(59)  3471.48539     1.00000
802     5.28312     2.61643  3536.52337(59)  3482.75481     1.00000
803     5.28784     2.61410  3564.76782(60)  3495.32321     1.00000
804     5.29256     2.61177  3618.40516(60)  3509.43251     1.00000
805     5.29728     2.60944  3651.63244(60)  3525.37744     1.00000
806     5.30200     2.60712  3582.79270(60)  3543.54188     1.00000
807     5.30672     2.60480  3609.21963(60)  3564.44505     1.00000
808     5.31144     2.60249  3642.70660(60)  3588.77007     1.00000
809     5.31616     2.60018  3644.83240(60)  3617.36982     1.00000
810     5.32088     2.59788  3631.35833(60)  3651.47243     1.00000
811     5.32560     2.59558  3713.87534(61)  3692.78145     1.00000
812     5.33032     2.59328  3766.66130(61)  3743.67599     1.00000
813     5.33504     2.59099  3836.82686(62)  3808.17785     1.00000
814     5.33976     2.58870  3952.93754(63)  3895.13100     1.00000
815     5.34448     2.58641  4201.14945(65)  4031.13483     1.00000
816     5.34920     2.58413  4644.82042(68)  4302.93419     1.00000
817     5.35392     2.58186  5488.71744(74)  4961.22111     1.00000
818     5.35864     2.57958  7112.17751(84)  6579.89503     1.00000
819     5.36336     2.57732 10401.20210(102) 10046.51435     1.00000
820     5.36808     2.57505 16820.49136(130) 16122.70291     1.00000
821     5.37280     2.57279 26036.40191(161) 24457.73501     1.00000
822     5.37752     2.57053 35048.03818(187) 32638.42608     1.00000
823     5.38224     2.56828 38936.51534(197) 36778.29135     1.00000
824     5.38696     2.56603 36028.88061(190) 34263.19975     1.00000
825     5.39168     2.56379 28055.74452(167) 26733.71638     1.00000
826     5.39640     2.56155 18764.92041(137) 18197.81439     1.00000
827     5.40112     2.55931 11612.71526(108) 11508.83607     1.00000
828     5.40584     2.55708  7718.61619(88)  7517.85993     1.00000
829     5.41056     2.55485  5968.21430(77)  5625.57667     1.00000
830     5.41528     2.55262  5246.47106(72)  4899.21326     1.00000
831     5.42000     2.55040  4919.04160(70)  4698.47973     1.00000
832     5.42472     2.54818  4905.72239(70)  4744.85809     1.00000
833     5.42944     2.54597  5310.14341(73)  5042.91107     1.00000
834     5.43416     2.54376  6259.61072(79)  5912.11966     1.00000
835     5.43888     2.54155  8351.23208(91)  8158.16388     1.00000
836     5.44360     2.53935 13048.02448(114) 13188.24031     1.00000
837     5.44832     2.53715 21744.23317(147) 22288.03791     1.00000
838     5.45304     2.53496 35172.28829(188) 35176.96939     1.00000
839     5.45776     2.53277 49118.58886(222) 48530.46661     1.00000
840     5.46248     2.53058 56542.81808(238) 56229.47875     1.00000
841     5.46720     2.52840 53443.24345(231) 53567.62599     1.00000
842     5.47192     2.52622 42267.08941(206) 42287.02733     1.00000
843     5.47664     2.52404 28234.00584(168) 28518.65627     1.00000
844     5.48136     2.52187 16741.93429(129) 17276.68851     1.00000
845     5.48608     2.51970 10001.17215(100) 10266.30778     1.00000
846     5.49080     2.51754  6846.13760(83)  6775.50376     1.00000
847     5.49552     2.51538  5333.04603(73)  5322.91047     1.00000
848     5.50024     2.51322  4655.46204(68)  4763.88570     1.00000
849     5.50496     2.51107  4356.73826(66)  4537.54980     1.00000
850     5.50968     2.50892  4282.91700(65)  4428.94191     1.00000
851     5.51440     2.50677  4295.04608(66)  4368.24726     1.00000
852     5.51912     2.50463  4289.09107(65)  4332.29690     1.00000
853     5.52384     2.50249  4221.59532(65)  4309.40235     1.00000
854     5.52856     2.50036  4063.04926(64)  4290.75659     1.00000
855     5.53328     2.49823  3880.66037(62)  4268.85025     1.00000
856     5.53800     2.49610  3718.67904(61)  4238.59716     1.00000
857     5.54272     2.49398  3632.12939(60)  4198.29830     1.00000
858     5.54744     2.49186  3575.88659(60)  4149.13115     1.00000
859     5.55216     2.48974  3559.45665(60)  4094.24364     1.00000
860     5.55688     2.48763  3523.18273(59)  4037.61273     1.00000
861     5.56160     2.48552  3518.58201(59)  3982.44622     1.00000
862     5.56632     2.48341  3494.86988(59)  3930.97593     1.00000
863     5.57104     2.48131  3507.51983(59)  3884.42594     1.00000
864     5.57576     2.47921  3514.26486(59)  3843.16144     1.00000
865     5.58048     2.47711  3489.54302(59)  3807.06792     1.00000
866     5.58520     2.47502  3491.51369(59)  3775.78151     1.00000
867     5.58992     2.47293  3477.69596(59)  3748.78873     1.00000
868     5.59464     2.47085  3485.30554(59)  3725.55818     1.00000
869     5.59936     2.46877  3503.10671(59)  3705.59212     1.00000
870     5.60408     2.46669  3471.88801(59)  3688.46825     1.00000
871     5.60880     2.46462  3479.93642(59)  3673.77465     1.00000
872     5.61352     2.46255  3475.55256(59)  3661.18753     1.00000
873     5.61824     2.46048  3507.51169(59)  3650.43881     1.00000
874     5.62296     2.45842  3484.93992(59)  3641.30827     1.00000
875     5.62768     2.45635  3481.79077(59)  3633.62624     1.00000
876     5.63240     2.45430  3493.89836(59)  3627.30645     1.00000
877     5.63712     2.45224  3500.82683(59)  3622.46937     1.00000
878     5.64184     2.45019  3502.76519(59)  3619.86403     1.00000
879     5.64656     2.44815  3504.55151(59)  3621.88510     1.00000
880     5.65128     2.44611  3530.53115(59)  3634.06216     1.00000
881     5.65600     2.44407  3564.78442(60)  3665.51532     1.00000
882     5.66072     2.44203  3630.96791(60)  3724.68747     1.00000
883     5.66544     2.44000  3740.22644(61)  3808.62071     1.00000
884     5.67016     2.43797  3870.79857(62)  3894.55032     1.00000
885     5.67488     2.43594  3956.34726(63)  3942.09865     1.00000
886     5.67960     2.43392  3937.00108(63)  3921.75134     1.00000
887     5.68432     2.43190  3892.49304(62)  3846.80022     1.00000
888     5.68904     2.42988  3793.99205(62)  3756.05947     1.00000
889     5.69376     2.42787  3741.90940(61)  3682.81829     1.00000
890     5.69848     2.42586  3675.02769(61)  3637.81672     1.00000
891     5.70320     2.42385  3669.45940(61)  3616.14851     1.00000
892     5.70792     2.42185  3601.15150(60)  3607.73999     1.00000
893     5.71264     2.41985  3590.40352(60)  3606.25348     1.00000
894     5.71736     2.41786  3593.97319(60)  3607.35079     1.00000
895     5.72208     2.41586  3568.00784(60)  3609.68046     1.00000
896     5.72680     2.41387  3610.30172(60)  3606.05969     1.00000
897     5.73152     2.41189  3573.06395(60)  3610.46056     1.00000
898     5.73624     2.40991  3597.36273(60)  3615.72935     1.00000
899     5.74096     2.40793  3590.27724(60)  3621.89767     1.00000
900     5.74568     2.40595  3613.40324(60)  3628.98632     1.00000
901     5.75040     2.40398  3647.57916(60)  3636.97159     1.00000
902     5.75512     2.40201  3658.83741(60)  3645.72940     1.00000
903     5.75984     2.40004  3704.49660(61)  3655.00278     1.00000
904     5.76456     2.39808  3705.18821(61)  3664.33985     1.00000
905     5.76928     2.39612  3727.66255(61)  3673.06974     1.00000
906     5.77400     2.39416  3696.67587(61)  3680.37323     1.00000
907     5.77872     2.39220  3681.35964(61)  3685.42079     1.00000
908     5.78344     2.39025  3683.12771(61)  3687.57820     1.00000
909     5.78816     2.38831  3679.44837(61)  3686.71347     1.00000
910     5.79288     2.38636  3698.28290(61)  3683.15843     1.00000
911     5.79760     2.38442  3751.04473(61)  3677.60311     1.00000
912     5.80232     2.38248  3746.11294(61)  3670.91479     1.00000
913     5.80704     2.38055  3718.77559(61)  3652.51838     1.00000
914     5.81176     2.37862  3684.22692(61)  3645.96312     1.00000
915     5.81648     2.37669  3681.55617(61)  3639.97677     1.00000
916     5.82120     2.37476  3666.65314(61)  3634.74148     1.00000
917     5.82592     2.37284  3670.21512(61)  3630.31900     1.00000
918     5.83064     2.37092  3670.61263(61)  3626.69937     1.00000
919     5.83536     2.36901  3659.95606(60)  3623.82802     1.00000
920     5.84008     2.36709  3670.28251(61)  3711.43304     1.00000
921     5.84480     2.36518  3657.39497(60)  3724.98589     1.00000
922     5.84952     2.36328  3669.79173(61)  3729.90678     1.00000
923     5.85424     2.36137  3673.00385(61)  3735.81213     1.00000
924     5.85896     2.35947  3685.38382(61)  3742.96826     1.00000
925     5.86368     2.35757  3711.25969(61)  3750.89448     1.00000
926     5.86840     2.35568  3721.64639(61)  3759.88694     1.00000
927     5.87312     2.35379  3711.83916(61)  3770.01403     1.00000
928     5.87784     2.35190  3719.79339(61)  3781.37357     1.00000
929     5.88256     2.35001  3726.41115(61)  3794.07610     1.00000
930     5.88728     2.34813  3738.83579(61)  3808.26774     1.00000
931     5.89200     2.34625  3767.80093(61)  3824.14570     1.00000
932     5.89672     2.34438  3765.34299(61)  3841.93137     1.00000
933     5.90144     2.34250  3756.75882(61)  3861.89660     1.00000
934     5.90616     2.34063  3817.88098(62)  3884.48569     1.00000
935     5.91088     2.33876  3815.01408(62)  3911.27500     1.00000
936     5.91560     2.33690  3830.02335(62)  3940.25089     1.00000
937     5.92032     2.33504  3852.91504(62)  3973.35045     1.00000
938     5.92504     2.33318  3880.49675(62)  4013.00524     1.00000
939     5.92976     2.33132  3910.77601(63)  4057.16142     1.00000
940     5.93448     2.32947  3970.33921(63)  4108.66139     1.00000
941     5.93920     2.32762  4005.21871(63)  4169.23824     1.00000
942     5.94392     2.32578  4045.20122(64)  4241.33690     1.00000
943     5.94864     2.32393  4126.05590(64)  4327.91085     1.00000
944     5.95336     2.32209  4201.55644(65)  4433.10850     1.00000
945     5.95808     2.32025  4308.98616(66)  4562.88617     1.00000
946     5.96280     2.31842  4481.85873(67)  4727.47182     1.00000
947     5.96752     2.31659  4736.13145(69)  4939.74666     1.00000
948     5.97224     2.31476  5167.17807(72)  5237.43700     1.00000
949     5.97696     2.31293  5876.91754(77)  5732.90186     1.00000
950     5.98168     2.31111  7189.21464(85)  6752.63240     1.00000
951     5.98640     2.30929  9823.80184(99)  9116.58931     1.00000
952     5.99112     2.30747 15083.07095(123) 14472.51263     1.00000
953     5.99584     2.30565 26313.11630(162) 25234.85837     1.00000
954     6.00056     2.30384 45242.56551(213) 43213.72178     1.00000
955     6.00528     2.30203 70821.10888(266) 67447.39872     1.00000
956     6.01000     2.30023 93184.43333(305) 92171.35477     1.00000
957     6.01472     2.29842 105738.55083(325) 107311.78849     1.00000
958     6.01944     2.29662 103756.50441(322) 104683.51498     1.00000
959     6.02416     2.29482 86363.79919(294) 86123.37665     1.00000
960     6.02888     2.29303 59463.17505(244) 61093.39017     1.00000
961     6.03360     2.29124 35702.82140(189) 38391.22753     1.00000
962     6.03832     2.28945 20526.67592(143) 22337.58357     1.00000
963     6.04304     2.28766 12589.30230(112) 13085.15081     1.00000
964     6.04776     2.28588  8560.93860(93)  8542.57639     1.00000
965     6.05248     2.28410  6605.43126(81)  6528.65637     1.00000
966     6.05720     2.28232  5585.67234(75)  5644.39251     1.00000
967     6.06192     2.28054  5025.26849(71)  5202.42654     1.00000
968     6.06664     2.27877  4693.97935(69)  4929.28677     1.00000
969     6.07136     2.27700  4486.86437(67)  4733.55204     1.00000
970     6.07608     2.27523  4368.66377(66)  4583.09538     1.00000
971     6.08080     2.27347  4243.13180(65)  4463.79325     1.00000
972     6.08552     2.27171  4189.01476(65)  4367.44848     1.00000
973     6.09024     2.26995  4135.28227(64)  4288.70236     1.00000
974     6.09496     2.26819  4125.84615(64)  4223.78683     1.00000
975     6.09968     2.26644  4067.17140(64)  4169.70755     1.00000
976     6.10440     2.26469  4036.65360(64)  4124.31286     1.00000
977     6.10912     2.26294  4001.72107(63)  4086.00092     1.00000
978     6.11384     2.26119  3967.19946(63)  4053.52443     1.00000
979     6.11856     2.25945  3980.65517(63)  4025.85479     1.00000
980     6.12328     2.25771  3945.07331(63)  4002.22766     1.00000
981     6.12800     2.25597  3941.65143(63)  3982.05801     1.00000
982     6.13272     2.25424  3946.01651(63)  3964.83994     1.00000
983     6.13744     2.25251  3932.56693(63)  3950.18006     1.00000
984     6.14216     2.25078  3953.96195(63)  3937.77606     1.00000
985     6.14688     2.24905  3913.80033(63)  3927.40688     1.00000
986     6.15160     2.24733  3929.73669(63)  3918.85112     1.00000
987     6.15632     2.24561  3908.68122(63)  3911.98039     1.00000
988     6.16104     2.24389  3910.46017(63)  3906.70592     1.00000
989     6.16576     2.24217  3887.17574(62)  3902.97229     1.00000
990     6.17048     2.24046  3918.71096(63)  3900.76819     1.00000
991     6.17520     2.23875  3919.60413(63)  3900.12636     1.00000
992     6.17992     2.23704  3912.94981(63)  3901.14107     1.00000
993     6.18464     2.23533  3919.55323(63)  3903.96478     1.00000
994     6.18936     2.23363  3934.40360(63)  3908.83604     1.00000
995     6.19408     2.23193  3953.22691(63)  3819.06614     1.00000
996     6.19880     2.23023  3959.04363(63)  3837.25079     1.00000
997     6.20352     2.22854  3962.43220(63)  3855.79028     1.00000
998     6.20824     2.22684  3958.68820(63)  3879.20643     1.00000
999     6.21296     2.22515  3999.98926(63)  3911.49736     1.00000
1000     6.21768     2.22347  4092.50912(64)  3964.32001     1.00000
1001     6.22240     2.22178  4204.63517(65)  4072.12029     1.00000
1002     6.22712     2.22010  4478.72401(67)  4318.56985     1.00000
1003     6.23184     2.21842  4958.49560(70)  4856.22550     1.00000
1004     6.23656     2.21674  5962.83830(77)  5880.27938     1.00000
1005     6.24128     2.21507  7653.37947(87)  7493.31454     1.00000
1006     6.24600     2.21340  9666.57575(98)  9549.37978     1.00000
1007     6.25072     2.21173 11617.02351(108) 11619.17106     1.00000
1008     6.25544     2.21006 12922.28306(114) 13136.71483     1.00000
1009     6.26016     2.20839 13680.21846(117) 13899.76681     1.00000
1010     6.26488     2.20673 13517.29910(116) 13980.01192     1.00000
1011     6.26960     2.20507 12508.73811(112) 13240.84721     1.00000
1012     6.27432     2.20341 11021.75426(105) 11591.67000     1.00000
1013     6.27904     2.20176  9230.11531(96)  9478.91499     1.00000
1014     6.28376     2.20011  7532.85343(87)  7652.75127     1.00000
1015     6.28848     2.19846  6631.40459(81)  6704.20947     1.00000
1016     6.29320     2.19681  6780.72706(82)  6871.25898     1.00000
1017     6.29792     2.19517  7974.36160(89)  8015.47472     1.00000
1018     6.30264     2.19352  9611.33112(98)  9597.70146     1.00000
1019     6.30736     2.19188 10686.81879(103) 10761.75604     1.00000
1020     6.31208     2.19025 10679.78894(103) 10740.30094     1.00000
1021     6.31680     2.18861  9579.56828(98)  9487.68281     1.00000
1022     6.32152     2.18698  7854.12285(89)  7699.30550     1.00000
1023     6.32624     2.18535  6180.52537(79)  6085.02495     1.00000
1024     6.33096     2.18372  5108.78574(71)  4985.32749     1.00000
1025     6.33568     2.18210  4523.55764(67)  4390.85748     1.00000
1026     6.34040     2.18047  4274.40045(65)  4120.86625     1.00000
1027     6.34512     2.17885  4146.49961(64)  4011.26544     1.00000
1028     6.34984     2.17724  4114.10696(64)  3967.28707     1.00000
1029     6.35456     2.17562  4089.85729(64)  3949.69093     1.00000
1030     6.35928     2.17401  4102.43856(64)  3950.63739     1.00000
1031     6.36400     2.17240  4154.70482(64)  3982.28386     1.00000
1032     6.36872     2.17079  4291.51334(66)  4076.40490     1.00000
1033     6.37344     2.16918  4502.21566(67)  4278.24822     1.00000
1034     6.37816     2.16758  4939.52910(70)  4622.38409     1.00000
1035     6.38288     2.16598  5532.64695(74)  5068.98147     1.00000
1036     6.38760     2.16438  6076.32866(78)  5480.58841     1.00000
1037     6.39232     2.16278  6254.96863(79)  5654.21706     1.00000
1038     6.39704     2.16119  6118.59046(78)  5481.00917     1.00000
1039     6.40176     2.15960  5662.89647(75)  5068.95147     1.00000
1040     6.40648     2.15801  5092.05713(71)  4617.24886     1.00000
1041     6.41120     2.15642  4610.43176(68)  4267.55283     1.00000
1042     6.41592     2.15483  4368.60020(66)  4056.46691     1.00000
1043     6.42064     2.15325  4259.89463(65)  3953.43210     1.00000
1044     6.42536     2.15167  4193.06635(65)  3911.31085     1.00000
1045     6.43008     2.15009  4158.01539(64)  3896.03371     1.00000
1046     6.43480     2.14852  4156.77888(64)  3890.94611     1.00000
1047     6.43952     2.14695  4182.27992(65)  3889.83377     1.00000
1048     6.44424     2.14537  4187.09559(65)  3890.74383     1.00000
1049     6.44896     2.14381  4194.13049(65)  3893.09549     1.00000
1050     6.45368     2.14224  4215.40569(65)  3900.66796     1.00000
1051     6.45840     2.14068  4215.15162(65)  3905.70087     1.00000
1052     6.46312     2.13911  4278.19439(65)  3912.08802     1.00000
1053     6.46784     2.13755  4300.34282(66)  3919.98849     1.00000
1054     6.47256     2.13600  4303.86368(66)  3929.66365     1.00000
1055     6.47728     2.13444  4348.78120(66)  3941.46987     1.00000
1056     6.48200     2.13289  4397.26241(66)  3955.92735     1.00000
1057     6.48672     2.13134  4497.91744(67)  3973.82183     1.00000
1058     6.49144     2.12979  4528.95960(67)  3996.28216     1.00000
1059     6.49616     2.12825  4615.46050(68)  4025.29085     1.00000
1060     6.50088     2.12670  4687.89211(68)  4065.63274     1.00000
1061     6.50560     2.12516  4807.71326(69)  4132.53335     1.00000
1062     6.51032     2.12362  4871.51971(70)  4272.77702     1.00000
1063     6.51504     2.12209  5180.85979(72)  4610.33427     1.00000
1064     6.51976     2.12055  5906.44894(77)  5406.93652     1.00000
1065     6.52448     2.11902  7445.82570(86)  7040.78531     1.00000
1066     6.52920     2.11749 10223.08490(101)  9784.74149     1.00000
1067     6.53392     2.11596 14071.34834(119) 13427.67067     1.00000
1068     6.53864     2.11443 17902.40903(134) 16972.66902     1.00000
1069     6.54336     2.11291 19784.29284(141) 18895.40109     1.00000
1070     6.54808     2.11139 19334.02177(139) 18262.90772     1.00000
1071     6.55280     2.10987 17075.72959(131) 15713.33511     1.00000
1072     6.55752     2.10835 13915.60537(118) 12640.31702     1.00000
1073     6.56224     2.10684 10869.81835(104)  9941.57330     1.00000
1074     6.56696     2.10533  8726.54203(93)  7868.18561     1.00000
1075     6.57168     2.10382  7184.90896(85)  6401.79523     1.00000
1076     6.57640     2.10231  6244.84091(79)  5449.51886     1.00000
1077     6.58112     2.10080  5566.67527(75)  4917.03744     1.00000
1078     6.58584     2.09930  5364.44168(73)  4690.20857     1.00000
1079     6.59056     2.09780  5338.44854(73)  4626.97189     1.00000
1080     6.59528     2.09630  5376.70680(73)  4589.83618     1.00000
1081     6.60000     2.09480  5278.18583(73)  4501.16166     1.00000
1082     6.60472     2.09330  5182.82708(72)  4368.22881     1.00000
1083     6.60944     2.09181  5042.45449(71)  4236.35735     1.00000
1084     6.61416     2.09032  4832.69756(70)  4137.04409     1.00000
1085     6.61888     2.08883  4693.22643(69)  4077.08799     1.00000
1086     6.62360     2.08734  4566.24523(68)  4050.46736     1.00000
1087     6.62832     2.08586  4523.94928(67)  4043.39797     1.00000
1088     6.63304     2.08437  4480.04609(67)  4048.16951     1.00000
1089     6.63776     2.08289  4500.72344(67)  4064.33370     1.00000
1090     6.64248     2.08142  4509.60523(67)  4108.21846     1.00000
1091     6.64720     2.07994  4625.37273(68)  4207.04137     1.00000
1092     6.65192     2.07847  4856.62250(70)  4442.66494     1.00000
1093     6.65664     2.07699  5340.15803(73)  4933.45851     1.00000
1094     6.66136     2.07552  6189.14063(79)  5778.71194     1.00000
1095     6.66608     2.07406  7551.14634(87)  6925.46598     1.00000
1096     6.67080     2.07259  8862.69692(94)  8071.56739     1.00000
1097     6.67552     2.07113  9546.48299(98)  8700.01890     1.00000
1098     6.68024     2.06966  9320.99965(97)  8441.07559     1.00000
1099     6.68496     2.06820  8357.83954(91)  7462.59512     1.00000
1100     6.68968     2.06675  7042.11365(84)  6268.21483     1.00000
1101     6.69440     2.06529  5901.79283(77)  5277.06422     1.00000
1102     6.69912     2.06384  5145.98019(72)  4642.34741     1.00000
1103     6.70384     2.06239  4763.96856(69)  4314.13381     1.00000
1104     6.70856     2.06094  4548.60478(67)  4172.49414     1.00000
1105     6.71328     2.05949  4435.42530(67)  4117.79605     1.00000
1106     6.71800     2.05804  4351.54296(66)  4097.23217     1.00000
1107     6.72272     2.05660  4296.87259(66)  4089.86900     1.00000
1108     6.72744     2.05516  4270.23552(65)  4088.93459     1.00000
1109     6.73216     2.05372  4280.83420(65)  4092.04069     1.00000
1110     6.73688     2.05228  4280.74751(65)  4099.94577     1.00000
1111     6.74160     2.05085  4284.23685(65)  4112.01523     1.00000
1112     6.74632     2.04941  4293.40722(66)  4129.75578     1.00000
1113     6.75104     2.04798  4337.12053(66)  4154.19953     1.00000
1114     6.75576     2.04655  4370.07594(66)  4188.31282     1.00000
1115     6.76048     2.04513  4422.47630(67)  4287.93805     1.00000
1116     6.76520     2.04370  4584.82882(68)  4386.68980     1.00000
1117     6.76992     2.04228  4826.59370(69)  4612.19979     1.00000
1118     6.77464     2.04086  5400.25930(73)  5163.75571     1.00000
1119     6.77936     2.03944  6514.18031(81)  6411.63930     1.00000
1120     6.78408     2.03802  8852.11105(94)  8824.47038     1.00000
1121     6.78880     2.03661 12765.07778(113) 12603.03511     1.00000
1122     6.79352     2.03519 17912.07903(134) 17163.66104     1.00000
1123     6.79824     2.03378 21948.39804(148) 20966.67932     1.00000
1124     6.80296     2.03237 23180.48011(152) 22040.59090     1.00000
1125     6.80768     2.03096 21267.64795(146) 19740.34628     1.00000
1126     6.81240     2.02956 17008.58298(130) 15437.03846     1.00000
1127     6.81712     2.02816 12056.46475(110) 11056.28316     1.00000
1128     6.82184     2.02675  8348.05384(91)  7808.61880     1.00000
1129     6.82656     2.02535  6228.89747(79)  5906.69293     1.00000
1130     6.83128     2.02396  5272.61242(73)  4995.07347     1.00000
1131     6.83600     2.02256  4809.83020(69)  4624.32494     1.00000
1132     6.84072     2.02117  4580.10478(68)  4483.74077     1.00000
1133     6.84544     2.01977  4482.27411(67)  4429.06870     1.00000
1134     6.85016     2.01838  4434.86250(67)  4407.58805     1.00000
1135     6.85488     2.01700  4427.70207(67)  4401.34514     1.00000
1136     6.85960     2.01561  4425.52152(67)  4405.65047     1.00000
1137     6.86432     2.01423  4451.85343(67)  4418.66544     1.00000
1138     6.86904     2.01284  4452.54236(67)  4439.85051     1.00000
1139     6.87376     2.01146  4437.40715(67)  4468.87084     1.00000
1140     6.87848     2.01008  4441.98926(67)  4506.41044     1.00000
1141     6.88320     2.00871  4469.70651(67)  4553.75710     1.00000
1142     6.88792     2.00733  4511.28462(67)  4613.22633     1.00000
1143     6.89264     2.00596  4537.55422(67)  4688.18508     1.00000
1144     6.89736     2.00459  4679.25940(68)  4783.49338     1.00000
1145     6.90208     2.00322  4796.69091(69)  4917.58255     1.00000
1146     6.90680     2.00185  5103.64762(71)  5126.18786     1.00000
1147     6.91152     2.00049  5609.60341(75)  5525.84238     1.00000
1148     6.91624     1.99912  6523.63295(81)  6389.84393     1.00000
1149     6.92096     1.99776  8445.90288(92)  8319.33837     1.00000
1150     6.92568     1.99640 12415.59656(111) 12301.18400     1.00000
1151     6.93040     1.99504 19748.03591(141) 19276.65027     1.00000
1152     6.93512     1.99369 30354.39210(174) 29332.40583     1.00000
1153     6.93984     1.99233 41088.01692(203) 40716.49238     1.00000
1154     6.94456     1.99098 48139.38419(219) 49491.32338     1.00000
1155     6.94928     1.98963 49706.89102(223) 51207.26968     1.00000
1156     6.95400     1.98828 44860.39044(212) 44851.42736     1.00000
1157     6.95872     1.98693 34390.57356(185) 34119.57216     1.00000
1158     6.96344     1.98559 22912.20031(151) 23701.16816     1.00000
1159     6.96816     1.98425 15500.95726(125) 16531.70204     1.00000
1160     6.97288     1.98290 12994.74454(114) 13689.48083     1.00000
1161     6.97760     1.98156 14627.37937(121) 14847.50602     1.00000
1162     6.98232     1.98023 19168.76857(138) 18762.23022     1.00000
1163     6.98704     1.97889 24588.81307(157) 23456.26858     1.00000
1164     6.99176     1.97756 27768.04317(167) 26474.73331     1.00000
1165     6.99648     1.97622 27777.13551(167) 26300.31593     1.00000
1166     7.00120     1.97489 25417.43666(159) 23856.88916     1.00000
1167     7.00592     1.97356 22599.13364(150) 21498.06368     1.00000
1168     7.01064     1.97224 21312.19604(146) 20707.39763     1.00000
1169     7.01536     1.97091 21298.50123(146) 21008.72038     1.00000
1170     7.02008     1.96959 20947.36254(145) 20645.46890     1.00000
1171     7.02480     1.96827 18996.79842(138) 18342.21686     1.00000
1172     7.02952     1.96695 15533.54234(125) 14599.42923     1.00000
1173     7.03424     1.96563 11468.62246(107) 10786.74203     1.00000
1174     7.03896     1.96431  8118.70342(90)  7867.01237     1.00000
1175     7.04368     1.96300  6202.12756(79)  6096.92654     1.00000
1176     7.04840     1.96168  5290.88243(73)  5202.80516     1.00000
1177     7.05312     1.96037  4860.91074(70)  4803.36541     1.00000
1178     7.05784     1.95906  4646.74040(68)  4627.64136     1.00000
1179     7.06256     1.95776  4501.98698(67)  4538.31520     1.00000
1180     7.06728     1.95645  4421.02047(66)  4481.55925     1.00000
1181     7.07200     1.95515  4359.74512(66)  4439.75302     1.00000
1182     7.07672     1.95384  4321.85914(66)  4406.78218     1.00000
1183     7.08144     1.95254  4271.11702(65)  4379.83136     1.00000
1184     7.08616     1.95124  4243.21389(65)  4357.28451     1.00000
1185     7.09088     1.94995  4237.83945(65)  4338.11197     1.00000
1186     7.09560     1.94865  4241.53981(65)  4321.63687     1.00000
1187     7.10032     1.94736  4212.20224(65)  4307.43232     1.00000
1188     7.10504     1.94607  4206.33928(65)  4295.26387     1.00000
1189     7.10976     1.94478  4210.12809(65)  4285.00826     1.00000
1190     7.11448     1.94349  4208.32807(65)  4276.58349     1.00000
1191     7.11920     1.94220  4192.81342(65)  4269.93868     1.00000
1192     7.12392     1.94092  4175.24011(65)  4265.05143     1.00000
1193     7.12864     1.93963  4191.35756(65)  4261.92388     1.00000
1194     7.13336     1.93835  4184.23691(65)  4260.57521     1.00000
1195     7.13808     1.93707  4167.47994(65)  4214.88256     1.00000
1196     7.14280     1.93579  4162.46907(65)  4219.53367     1.00000
1197     7.14752     1.93452  4182.53878(65)  4226.20864     1.00000
1198     7.15224     1.93324  4181.09287(65)  4234.69594     1.00000
1199     7.15696     1.93197  4191.86767(65)  4243.98620     1.00000
1200     7.16168     1.93070  4227.94904(65)  4262.59403     1.00000
1201     7.16640     1.92943  4264.88355(65)  4295.60932     1.00000
1202     7.17112     1.92816  4314.77961(66)  4364.72175     1.00000
1203     7.17584     1.92689  4461.32287(67)  4514.22359     1.00000
1204     7.18056     1.92563  4730.67464(69)  4809.76368     1.00000
1205     7.18528     1.92436  5222.16563(72)  5305.29783     1.00000
1206     7.19000     1.92310  5928.27385(77)  5970.88342     1.00000
1207     7.19472     1.92184  6675.01395(82)  6648.80245     1.00000
1208     7.19944     1.92058  7067.04277(84)  7079.47577     1.00000
1209     7.20416     1.91933  7125.79244(84)  7081.83821     1.00000
1210     7.20888     1.91807  6854.14751(83)  6749.61573     1.00000
1211     7.21360     1.91682  6387.10422(80)  6326.44850     1.00000
1212     7.21832     1.91557  5976.76291(77)  5981.46810     1.00000
1213     7.22304     1.91432  5732.72065(76)  5745.67600     1.00000
1214     7.22776     1.91307  5680.18191(75)  5634.36831     1.00000
1215     7.23248     1.91182  5896.25294(77)  5793.63533     1.00000
1216     7.23720     1.91058  6641.49403(81)  6608.23080     1.00000
1217     7.24192     1.90933  8507.48264(92)  8797.31456     1.00000
1218     7.24664     1.90809 12615.69950(112) 13312.76660     1.00000
1219     7.25136     1.90685 19899.55010(141) 20716.27225     1.00000
1220     7.25608     1.90561 30126.81984(174) 30122.03447     1.00000
1221     7.26080     1.90437 39331.42427(198) 38693.52105     1.00000
1222     7.26552     1.90314 43133.32918(208) 42340.86816     1.00000
1223     7.27024     1.90190 40691.20336(202) 38891.32665     1.00000
1224     7.27496     1.90067 33002.54558(182) 30438.66866     1.00000
1225     7.27968     1.89944 22966.39733(152) 20984.98327     1.00000
1226     7.28440     1.89821 14246.80429(119) 13480.21625     1.00000
1227     7.28912     1.89698  9099.33166(95)  8802.28160     1.00000
1228     7.29384     1.89576  6649.79976(82)  6416.03731     1.00000
1229     7.29856     1.89453  5486.21400(74)  5378.90799     1.00000
1230     7.30328     1.89331  4922.23897(70)  4953.11892     1.00000
1231     7.30800     1.89209  4623.61619(68)  4761.34775     1.00000
1232     7.31272     1.89087  4458.32411(67)  4654.23797     1.00000
1233     7.31744     1.88965  4352.73406(66)  4582.46926     1.00000
1234     7.32216     1.88844  4315.61031(66)  4529.33066     1.00000
1235     7.32688     1.88722  4274.75761(65)  4489.67903     1.00000
1236     7.33160     1.88601  4232.65706(65)  4460.76732     1.00000
1237     7.33632     1.88480  4242.83174(65)  4441.22727     1.00000
1238     7.34104     1.88359  4247.91414(65)  4438.78989     1.00000
1239     7.34576     1.88238  4252.76381(65)  4441.44887     1.00000
1240     7.35048     1.88117  4309.50686(66)  4468.83009     1.00000
1241     7.35520     1.87996  4398.97008(66)  4569.08048     1.00000
1242     7.35992     1.87876  4673.92194(68)  4827.30735     1.00000
1243     7.36464     1.87756  5203.06154(72)  5382.84752     1.00000
1244     7.36936     1.87636  6202.62495(79)  6369.96355     1.00000
1245     7.37408     1.87516  7832.28215(89)  7752.54008     1.00000
1246     7.37880     1.87396  9620.94099(98)  9216.14953     1.00000
1247     7.38352     1.87276 10699.73113(103) 10165.67231     1.00000
1248     7.38824     1.87157 10699.50467(103) 10064.57483     1.00000
1249     7.39296     1.87038  9662.85091(98)  8983.84208     1.00000
1250     7.39768     1.86918  8044.66634(90)  7497.54736     1.00000
1251     7.40240     1.86799  6377.19690(80)  6167.83908     1.00000
1252     7.40712     1.86681  5220.43977(72)  5261.63018     1.00000
1253     7.41184     1.86562  4638.25482(68)  4765.66741     1.00000
1254     7.41656     1.86443  4397.41226(66)  4542.23231     1.00000
1255     7.42128     1.86325  4242.39240(65)  4456.88624     1.00000
1256     7.42600     1.86207  4233.56567(65)  4428.08473     1.00000
1257     7.43072     1.86088  4246.52330(65)  4420.59024     1.00000
1258     7.43544     1.85970  4287.68616(65)  4421.58027     1.00000
1259     7.44016     1.85853  4371.79353(66)  4427.56044     1.00000
1260     7.44488     1.85735  4405.26492(66)  4434.64629     1.00000
1261     7.44960     1.85617  4397.53234(66)  4442.40430     1.00000
1262     7.45432     1.85500  4362.81324(66)  4449.54517     1.00000
1263     7.45904     1.85383  4276.79508(65)  4454.88834     1.00000
1264     7.46376     1.85266  4216.24922(65)  4457.44862     1.00000
1265     7.46848     1.85149  4148.57719(64)  4456.53401     1.00000
1266     7.47320     1.85032  4140.16985(64)  4451.91274     1.00000
1267     7.47792     1.84916  4185.33024(65)  4443.82045     1.00000
1268     7.48264     1.84799  4242.47503(65)  4432.83786     1.00000
1269     7.48736     1.84683  4308.16956(66)  4419.75305     1.00000
1270     7.49208     1.84567  4370.09162(66)  4405.47446     1.00000
1271     7.49680     1.84450  4418.55774(66)  4390.80003     1.00000
1272     7.50152     1.84335  4391.29920(66)  4376.38649     1.00000
1273     7.50624     1.84219  4373.94184(66)  4362.73808     1.00000
1274     7.51096     1.84103  4308.42286(66)  4350.13687     1.00000
1275     7.51568     1.83988  4235.10355(65)  4338.77744     1.00000
1276     7.52040     1.83872  4208.54773(65)  4328.75298     1.00000
1277     7.52512     1.83757  4153.89981(64)  4320.06607     1.00000
1278     7.52984     1.83642  4136.74741(64)  4312.68551     1.00000
1279     7.53456     1.83527  4119.80720(64)  4306.55631     1.00000
1280     7.53928     1.83413  4100.37710(64)  4301.62257     1.00000
1281     7.54400     1.83298  4082.25259(64)  4297.81516     1.00000
1282     7.54872     1.83184  4101.65509(64)  4295.07692     1.00000
1283     7.55344     1.83069  4113.64780(64)  4293.29913     1.00000
1284     7.55816     1.82955  4098.05469(64)  4292.10441     1.00000
1285     7.56288     1.82841  4128.47925(64)  4292.38121     1.00000
1286     7.56760     1.82727  4148.23442(64)  4293.63237     1.00000
1287     7.57232     1.82614  4196.11052(65)  4295.87910     1.00000
1288     7.57704     1.82500  4256.33034(65)  4299.00939     1.00000
1289     7.58176     1.82387  4267.76562(65)  4303.38623     1.00000
1290     7.58648     1.82273  4280.43808(65)  4308.94279     1.00000
1291     7.59120     1.82160  4262.11656(65)  4315.80334     1.00000
1292     7.59592     1.82047  4276.94592(65)  4324.11089     1.00000
1293     7.60064     1.81934  4258.61613(65)  4334.09228     1.00000
1294     7.60536     1.81821  4221.11734(65)  4346.07020     1.00000
1295     7.61008     1.81709  4171.55891(65)  4360.32156     1.00000
1296     7.61480     1.81596  4182.88695(65)  4377.23626     1.00000
1297     7.61952     1.81484  4203.46195(65)  4396.52688     1.00000
1298     7.62424     1.81372  4201.86042(65)  4413.91992     1.00000
1299     7.62896     1.81260  4244.39220(65)  4444.11916     1.00000
1300     7.63368     1.81148  4283.03600(65)  4482.81550     1.00000
1301     7.63840     1.81036  4349.27316(66)  4537.07438     1.00000
1302     7.64312     1.80924  4432.82827(67)  4623.71644     1.00000
1303     7.64784     1.80813  4577.59426(68)  4776.86866     1.00000
1304     7.65256     1.80702  4912.90572(70)  5050.25909     1.00000
1305     7.65728     1.80590  5511.45422(74)  5507.06440     1.00000
1306     7.66200     1.80479  6461.13721(80)  6219.08411     1.00000
1307     7.66672     1.80368  7762.01023(88)  7315.98371     1.00000
1308     7.67144     1.80258  9525.05621(98)  9126.05973     1.00000
1309     7.67616     1.80147 12289.87440(111) 12342.80333     1.00000
1310     7.68088     1.80036 17230.75501(131) 17756.76483     1.00000
1311     7.68560     1.79926 24936.16368(158) 25430.90627     1.00000
1312     7.69032     1.79816 33798.56846(184) 33743.07515     1.00000
1313     7.69504     1.79706 39766.98485(199) 39317.34132     1.00000
1314     7.69976     1.79596 40150.50657(200) 38994.90149     1.00000
1315     7.70448     1.79486 35326.20028(188) 32837.37491     1.00000
1316     7.70920     1.79376 26706.88163(163) 24053.07429     1.00000
1317     7.71392     1.79266 17678.33345(133) 16008.40361     1.00000
1318     7.71864     1.79157 11034.70194(105) 10376.72366     1.00000
1319     7.72336     1.79048  7587.59461(87)  7207.65652     1.00000
1320     7.72808     1.78938  5931.01100(77)  5722.51240     1.00000
1321     7.73280     1.78829  5180.49248(72)  5098.25309     1.00000
1322     7.73752     1.78720  4783.29338(69)  4837.88376     1.00000
1323     7.74224     1.78612  4590.17242(68)  4711.58899     1.00000
1324     7.74696     1.78503  4483.29133(67)  4637.38831     1.00000
1325     7.75168     1.78394  4429.97255(67)  4588.19877     1.00000
1326     7.75640     1.78286  4379.77394(66)  4557.95829     1.00000
1327     7.76112     1.78178  4370.36192(66)  4551.48166     1.00000
1328     7.76584     1.78070  4452.48750(67)  4591.16497     1.00000
1329     7.77056     1.77962  4561.95585(68)  4732.43305     1.00000
1330     7.77528     1.77854  4849.10661(70)  5072.93689     1.00000
1331     7.78000     1.77746  5383.04916(73)  5718.33565     1.00000
1332     7.78472     1.77638  6391.98816(80)  6685.78202     1.00000
1333     7.78944     1.77531  7554.88102(87)  7804.18799     1.00000
1334     7.79416     1.77424  8484.58951(92)  8672.31242     1.00000
1335     7.79888     1.77316  8755.77468(94)  8846.16603     1.00000
1336     7.80360     1.77209  8292.63733(91)  8213.03676     1.00000
1337     7.80832     1.77102  7316.95421(86)  7125.01193     1.00000
1338     7.81304     1.76996  6180.99976(79)  6041.36100     1.00000
1339     7.81776     1.76889  5232.57291(72)  5233.92631     1.00000
1340     7.82248     1.76782  4723.94147(69)  4755.71983     1.00000
1341     7.82720     1.76676  4445.50286(67)  4519.97655     1.00000
1342     7.83192     1.76570  4304.84274(66)  4418.09367     1.00000
1343     7.83664     1.76463  4259.31846(65)  4377.08610     1.00000
1344     7.84136     1.76357  4238.59047(65)  4362.04443     1.00000
1345     7.84608     1.76251  4232.76670(65)  4360.13185     1.00000
1346     7.85080     1.76146  4240.70809(65)  4366.56898     1.00000
1347     7.85552     1.76040  4193.60629(65)  4376.28821     1.00000
1348     7.86024     1.75934  4225.34183(65)  4381.78657     1.00000
1349     7.86496     1.75829  4202.21782(65)  4376.43901     1.00000
1350     7.86968     1.75724  4214.86922(65)  4359.95172     1.00000
1351     7.87440     1.75619  4186.55113(65)  4338.71831     1.00000
1352     7.87912     1.75513  4161.52966(65)  4319.47255     1.00000
1353     7.88384     1.75409  4165.97316(65)  4305.58886     1.00000
1354     7.88856     1.75304  4178.17970(65)  4297.19431     1.00000
1355     7.89328     1.75199  4153.03955(64)  4292.68475     1.00000
1356     7.89800     1.75095  4170.62100(65)  4290.36763     1.00000
1357     7.90272     1.74990  4197.30445(65)  4289.20155     1.00000
1358     7.90744     1.74886  4196.62779(65)  4288.70957     1.00000
1359     7.91216     1.74782  4223.08396(65)  4288.73100     1.00000
1360     7.91688     1.74678  4249.66352(65)  4289.27606     1.00000
1361     7.92160     1.74574  4203.65357(65)  4290.55126     1.00000
1362     7.92632     1.74470  4198.57022(65)  4293.27311     1.00000
1363     7.93104     1.74366  4194.69759(65)  4299.60931     1.00000
1364     7.93576     1.74263  4199.21333(65)  4318.96863     1.00000
1365     7.94048     1.74159  4194.10717(65)  4354.37878     1.00000
1366     7.94520     1.74056  4237.13238(65)  4423.92834     1.00000
1367     7.94992     1.73953  4361.05521(66)  4536.78385     1.00000
1368     7.95464     1.73850  4525.27391(67)  4682.32813     1.00000
1369     7.95936     1.73747  4684.01243(68)  4819.71354     1.00000
1370     7.96408     1.73644  4756.09312(69)  4888.97722     1.00000
1371     7.96880     1.73541  4734.53840(69)  4850.73062     1.00000
1372     7.97352     1.73439  4618.03353(68)  4728.21518     1.00000
1373     7.97824     1.73336  4411.37905(66)  4582.26543     1.00000
1374     7.98296     1.73234  4280.82451(65)  4460.58303     1.00000
1375     7.98768     1.73132  4167.03662(65)  4384.23328     1.00000
1376     7.99240     1.73030  4109.70173(64)  4348.04132     1.00000
1377     7.99712     1.72928  4068.82986(64)  4331.60681     1.00000
1378     8.00184     1.72826  4055.45773(64)  4327.71925     1.00000
1379     8.00656     1.72724  4068.60827(64)  4330.89937     1.00000
1380     8.01128     1.72623  4078.40019(64)  4340.28954     1.00000
1381     8.01600     1.72521  4083.77518(64)  4356.71165     1.00000
1382     8.02072     1.72420  4115.79131(64)  4379.47977     1.00000
1383     8.02544     1.72319  4154.45903(64)  4404.05462     1.00000
1384     8.03016     1.72217  4149.76303(64)  4421.91373     1.00000
1385     8.03488     1.72116  4183.08962(65)  4425.19691     1.00000
1386     8.03960     1.72016  4152.40211(64)  4414.82561     1.00000
1387     8.04432     1.71915  4144.79898(64)  4398.42372     1.00000
1388     8.04904     1.71814  4089.84569(64)  4384.38381     1.00000
1389     8.05376     1.71714  4077.43552(64)  4376.83020     1.00000
1390     8.05848     1.71613  4063.77224(64)  4369.24962     1.00000
1391     8.06320     1.71513  4070.20973(64)  4374.46991     1.00000
1392     8.06792     1.71413  4075.16149(64)  4383.27441     1.00000
1393     8.07264     1.71313  4076.36804(64)  4394.74286     1.00000
1394     8.07736     1.71213  4095.18440(64)  4408.75540     1.00000
1395     8.08208     1.71113  4099.42654(64)  4425.79739     1.00000
1396     8.08680     1.71013  4124.28519(64)  4446.87592     1.00000
1397     8.09152     1.70914  4137.09184(64)  4474.40252     1.00000
1398     8.09624     1.70814  4179.29904(65)  4515.33254     1.00000
1399     8.10096     1.70715  4288.48690(65)  4591.90344     1.00000
1400     8.10568     1.70616  4430.89642(67)  4763.77913     1.00000
1401     8.11040     1.70516  4727.70169(69)  5161.83199     1.00000
1402     8.11512     1.70417  5392.39699(73)  6004.26207     1.00000
1403     8.11984     1.70319  6623.30863(81)  7516.71885     1.00000
1404     8.12456     1.70220  8727.95945(93)  9715.02102     1.00000
1405     8.12928     1.70121 11361.93873(107) 12190.35382     1.00000
1406     8.13400     1.70023 13323.00774(115) 14053.50302     1.00000
1407     8.13872     1.69924 13862.28499(118) 14359.51286     1.00000
1408     8.14344     1.69826 12932.75351(114) 12936.76132     1.00000
1409     8.14816     1.69728 10840.75718(104) 10569.18313     1.00000
1410     8.15288     1.69629  8411.92097(92)  8237.52037     1.00000
1411     8.15760     1.69531  6510.71702(81)  6515.11295     1.00000
1412     8.16232     1.69434  5401.04562(73)  5500.04689     1.00000
1413     8.16704     1.69336  4848.53214(70)  5009.68442     1.00000
1414     8.17176     1.69238  4539.61586(67)  4804.18676     1.00000
1415     8.17648     1.69141  4361.59178(66)  4721.98974     1.00000
1416     8.18120     1.69043  4263.24702(65)  4684.76211     1.00000
1417     8.18592     1.68946  4227.97031(65)  4661.51092     1.00000
1418     8.19064     1.68849  4158.28763(64)  4643.86331     1.00000
1419     8.19536     1.68752  4159.44445(64)  4629.59166     1.00000
1420     8.20008     1.68655  4179.69942(65)  4618.02244     1.00000
1421     8.20480     1.68558  4175.95090(65)  4608.82420     1.00000
1422     8.20952     1.68461  4172.07553(65)  4601.90885     1.00000
1423     8.21424     1.68364  4171.15078(65)  4597.42181     1.00000
1424     8.21896     1.68268  4178.69337(65)  4595.67953     1.00000
1425     8.22368     1.68172  4194.44510(65)  4597.07570     1.00000
1426     8.22840     1.68075  4216.55220(65)  4602.20368     1.00000
1427     8.23312     1.67979  4234.29702(65)  4611.83108     1.00000
1428     8.23784     1.67883  4264.82852(65)  4627.90048     1.00000
1429     8.24256     1.67787  4278.97816(65)  4649.24080     1.00000
1430     8.24728     1.67691  4312.56305(66)  4679.31306     1.00000
1431     8.25200     1.67595  4391.81445(66)  4722.80370     1.00000
1432     8.25672     1.67500  4467.21090(67)  4793.27493     1.00000
1433     8.26144     1.67404  4655.34006(68)  4933.29300     1.00000
1434     8.26616     1.67309  4995.36376(71)  5257.16112     1.00000
1435     8.27088     1.67214  5672.45115(75)  6012.09374     1.00000
1436     8.27560     1.67118  7102.44134(84)  7603.41420     1.00000
1437     8.28032     1.67023  9859.88385(99) 10460.20135     1.00000
1438     8.28504     1.66928 14483.86376(120) 14618.27393     1.00000
1439     8.28976     1.66833 20169.43023(142) 19340.72510     1.00000
1440     8.29448     1.66739 24742.92407(157) 23014.17704     1.00000
1441     8.29920     1.66644 26117.33395(162) 23873.99351     1.00000
1442     8.30392     1.66549 24348.56157(156) 21542.45559     1.00000
1443     8.30864     1.66455 20071.57536(142) 17346.69896     1.00000
1444     8.31336     1.66361 14969.97978(122) 13073.09062     1.00000
1445     8.31808     1.66266 10925.07229(105) 10006.96200     1.00000
1446     8.32280     1.66172  8952.99564(95)  8793.90534     1.00000
1447     8.32752     1.66078  9247.52820(96)  9775.11539     1.00000
1448     8.33224     1.65984 11918.65321(109) 13223.99916     1.00000
1449     8.33696     1.65890 17533.47313(132) 19008.89032     1.00000
1450     8.34168     1.65797 25007.01841(158) 25991.59622     1.00000
1451     8.34640     1.65703 31571.93917(178) 31773.56688     1.00000
1452     8.35112     1.65610 33703.63883(184) 33455.81269     1.00000
1453     8.35584     1.65516 31549.63959(178) 30050.21889     1.00000
1454     8.36056     1.65423 25570.80442(160) 23448.07260     1.00000
1455     8.36528     1.65330 18135.42525(135) 16492.86638     1.00000
1456     8.37000     1.65237 11748.62462(108) 11099.87052     1.00000
1457     8.37472     1.65144  7988.12960(89)  7762.18191     1.00000
1458     8.37944     1.65051  6113.57387(78)  6052.17946     1.00000
1459     8.38416     1.64958  5233.22998(72)  5298.22772     1.00000
1460     8.38888     1.64866  4814.78649(69)  4979.13893     1.00000
1461     8.39360     1.64773  4611.88045(68)  4831.52089     1.00000
1462     8.39832     1.64681  4489.56619(67)  4747.36298     1.00000
1463     8.40304     1.64588  4411.66922(66)  4689.27118     1.00000
1464     8.40776     1.64496  4380.73560(66)  4645.15045     1.00000
1465     8.41248     1.64404  4378.53866(66)  4610.43516     1.00000
1466     8.41720     1.64312  4405.16932(66)  4582.78039     1.00000
1467     8.42192     1.64220  4450.90560(67)  4560.56438     1.00000
1468     8.42664     1.64128  4482.73803(67)  4542.71359     1.00000
1469     8.43136     1.64036  4498.26071(67)  4528.48645     1.00000
1470     8.43608     1.63945  4458.22662(67)  4517.36754     1.00000
1471     8.44080     1.63853  4418.05485(66)  4509.05123     1.00000
1472     8.44552     1.63762  4327.82761(66)  4503.58125     1.00000
1473     8.45024     1.63671  4294.84418(66)  4501.85696     1.00000
1474     8.45496     1.63579  4248.87214(65)  4507.25266     1.00000
1475     8.45968     1.63488  4244.79083(65)  4529.26256     1.00000
1476     8.46440     1.63397  4281.17316(65)  4588.22845     1.00000
1477     8.46912     1.63306  4353.03113(66)  4716.56079     1.00000
1478     8.47384     1.63216  4538.18383(67)  4947.88377     1.00000
1479     8.47856     1.63125  4825.81258(69)  5281.17581     1.00000
1480     8.48328     1.63034  5178.42447(72)  5651.87561     1.00000
1481     8.48800     1.62944  5469.34828(74)  5927.55765     1.00000
1482     8.49272     1.62853  5534.67607(74)  5968.14858     1.00000
1483     8.49744     1.62763  5376.62462(73)  5754.25420     1.00000
1484     8.50216     1.62673  5107.67928(71)  5405.37519     1.00000
1485     8.50688     1.62583  4820.03932(69)  5076.33548     1.00000
1486     8.51160     1.62493  4579.14701(68)  4869.95914     1.00000
1487     8.51632     1.62403  4506.25411(67)  4841.40208     1.00000
1488     8.52104     1.62313  4623.43413(68)  5026.10682     1.00000
1489     8.52576     1.62223  4961.29399(70)  5447.64113     1.00000
1490     8.53048     1.62134  5584.72421(75)  6077.70448     1.00000
1491     8.53520     1.62044  6305.17685(79)  6774.46175     1.00000
1492     8.53992     1.61955  6842.57903(83)  7270.19984     1.00000
1493     8.54464     1.61866  6945.50046(83)  7313.97780     1.00000
1494     8.54936     1.61776  6662.49350(82)  6882.47739     1.00000
1495     8.55408     1.61687  6069.35591(78)  6217.57029     1.00000
1496     8.55880     1.61598  5415.13737(74)  5590.04067     1.00000
1497     8.56352     1.61509  4966.50686(70)  5173.64233     1.00000
1498     8.56824     1.61421  4803.24418(69)  5041.20809     1.00000
1499     8.57296     1.61332  4972.96954(71)  5243.96733     1.00000
1500     8.57768     1.61243  5568.37753(75)  5866.95803     1.00000
1501     8.58240     1.61155  6722.61841(82)  6984.21420     1.00000
1502     8.58712     1.61066  8474.05593(92)  8513.27446     1.00000
1503     8.59184     1.60978 10414.38146(102) 10070.10908     1.00000
1504     8.59656     1.60890 11676.28633(108) 11034.15700     1.00000
1505     8.60128     1.60802 11791.75420(109) 10878.66392     1.00000
1506     8.60600     1.60714 10838.72673(104)  9697.81966     1.00000
1507     8.61072     1.60626  9087.27592(95)  8096.18748     1.00000
1508     8.61544     1.60538  7173.35245(85)  6645.80043     1.00000
1509     8.62016     1.60450  5729.05054(76)  5639.13627     1.00000
1510     8.62488     1.60363  4959.15605(70)  5071.57272     1.00000
1511     8.62960     1.60275  4601.47318(68)  4805.01946     1.00000
1512     8.63432     1.60188  4447.43123(67)  4697.98208     1.00000
1513     8.63904     1.60100  4431.03755(67)  4659.50358     1.00000
1514     8.64376     1.60013  4467.63552(67)  4646.88929     1.00000
1515     8.64848     1.59926  4481.12104(67)  4644.24061     1.00000
1516     8.65320     1.59839  4539.88996(67)  4646.10317     1.00000
1517     8.65792     1.59752  4526.45576(67)  4650.36767     1.00000
1518     8.66264     1.59665  4476.95108(67)  4652.09763     1.00000
1519     8.66736     1.59578  4403.15213(66)  4658.36051     1.00000
1520     8.67208     1.59491  4335.65092(66)  4664.47761     1.00000
1521     8.67680     1.59405  4309.64198(66)  4671.47600     1.00000
1522     8.68152     1.59318  4287.98453(65)  4678.54669     1.00000
1523     8.68624     1.59232  4285.25163(65)  4688.71212     1.00000
1524     8.69096     1.59146  4301.62974(66)  4709.87060     1.00000
1525     8.69568     1.59059  4363.14973(66)  4765.15436     1.00000
1526     8.70040     1.58973  4465.35380(67)  4906.88206     1.00000
1527     8.70512     1.58887  4720.01345(69)  5228.14698     1.00000
1528     8.70984     1.58801  5224.21100(72)  5844.29069     1.00000
1529     8.71456     1.58715  6114.99596(78)  6803.99054     1.00000
1530     8.71928     1.58630  7346.79116(86)  7994.50392     1.00000
1531     8.72400     1.58544  8545.44516(92)  9057.66479     1.00000
1532     8.72872     1.58458  9123.99693(96)  9508.73621     1.00000
1533     8.73344     1.58373  8944.16857(95)  9083.95293     1.00000
1534     8.73816     1.58288  8097.30043(90)  8026.82663     1.00000
1535     8.74288     1.58202  6892.43643(83)  6814.59770     1.00000
1536     8.74760     1.58117  5771.23619(76)  5818.03947     1.00000
1537     8.75232     1.58032  5026.77280(71)  5168.59821     1.00000
1538     8.75704     1.57947  4674.67521(68)  4819.34522     1.00000
1539     8.76176     1.57862  4485.85558(67)  4658.96014     1.00000
1540     8.76648     1.57777  4390.79452(66)  4590.35204     1.00000
1541     8.77120     1.57693  4360.22753(66)  4559.53740     1.00000
1542     8.77592     1.57608  4349.79050(66)  4543.19684     1.00000
1543     8.78064     1.57523  4345.73911(66)  4532.95980     1.00000
1544     8.78536     1.57439  4350.39577(66)  4526.07543     1.00000
1545     8.79008     1.57354  4341.57742(66)  4521.61581     1.00000
1546     8.79480     1.57270  4369.11950(66)  4521.38132     1.00000
1547     8.79952     1.57186  4373.07955(66)  4520.81514     1.00000
1548     8.80424     1.57102  4395.62049(66)  4521.95526     1.00000
1549     8.80896     1.57018  4450.78068(67)  4524.79845     1.00000
1550     8.81368     1.56934  4399.32841(66)  4529.42698     1.00000
1551     8.81840     1.56850  4444.82607(67)  4535.99765     1.00000
1552     8.82312     1.56766  4402.31619(66)  4544.80591     1.00000
1553     8.82784     1.56683  4457.90534(67)  4556.17223     1.00000
1554     8.83256     1.56599  4469.11911(67)  4570.68960     1.00000
1555     8.83728     1.56516  4462.31411(67)  4589.11544     1.00000
1556     8.84200     1.56432  4494.68943(67)  4612.55935     1.00000
1557     8.84672     1.56349  4535.84684(67)  4642.82545     1.00000
1558     8.85144     1.56266  4601.36131(68)  4683.32060     1.00000
1559     8.85616     1.56183  4709.57551(69)  4743.02387     1.00000
1560     8.86088     1.56100  4888.25061(70)  4850.29292     1.00000
1561     8.86560     1.56017  5152.61270(72)  5087.90975     1.00000
1562     8.87032     1.55934  5672.62262(75)  5652.95316     1.00000
1563     8.87504     1.55851  6681.36201(82)  6915.84469     1.00000
1564     8.87976     1.55768  8468.58655(92)  9379.87743     1.00000
1565     8.88448     1.55686 11891.62316(109) 13373.44001     1.00000
1566     8.88920     1.55603 16734.79441(129) 18540.80753     1.00000
1567     8.89392     1.55521 21968.95526(148) 23545.24273     1.00000
1568     8.89864     1.55439 25031.54318(158) 26280.20511     1.00000
1569     8.90336     1.55356 24966.08524(158) 25264.69229     1.00000
1570     8.90808     1.55274 21916.67845(148) 21092.57353     1.00000
1571     8.91280     1.55192 17085.06893(131) 15776.09320     1.00000
1572     8.91752     1.55110 11921.85034(109) 11123.32011     1.00000
1573     8.92224     1.55028  8293.03045(91)  7939.24146     1.00000
1574     8.92696     1.54946  6333.47991(80)  6158.16469     1.00000
1575     8.93168     1.54865  5425.89701(74)  5320.91614     1.00000
1576     8.93640     1.54783  4993.20585(71)  4965.87046     1.00000
1577     8.94112     1.54702  4795.05037(69)  4816.21162     1.00000
1578     8.94584     1.54620  4659.35865(68)  4745.37106     1.00000
1579     8.95056     1.54539  4625.35389(68)  4708.03475     1.00000
1580     8.95528     1.54457  4598.55526(68)  4694.26881     1.00000
1581     8.96000     1.54376  4605.25261(68)  4712.15238     1.00000
1582     8.96472     1.54295  4642.97070(68)  4778.86028     1.00000
1583     8.96944     1.54214  4713.60994(69)  4916.14556     1.00000
1584     8.97416     1.54133  4850.12036(70)  5120.69879     1.00000
1585     8.97888     1.54052  5034.48538(71)  5351.23158     1.00000
1586     8.98360     1.53972  5186.20619(72)  5523.74128     1.00000
1587     8.98832     1.53891  5256.57305(73)  5550.74740     1.00000
1588     8.99304     1.53810  5257.41326(73)  5417.03709     1.00000
1589     8.99776     1.53730  5125.23630(72)  5195.35084     1.00000
1590     9.00248     1.53649  4944.46667(70)  4979.29708     1.00000
1591     9.00720     1.53569  4799.26924(69)  4831.18003     1.00000
1592     9.01192     1.53489  4781.03230(69)  4779.91788     1.00000
1593     9.01664     1.53408  4842.38042(70)  4845.89174     1.00000
1594     9.02136     1.53328  5036.48614(71)  5061.98104     1.00000
1595     9.02608     1.53248  5440.96959(74)  5467.27907     1.00000
1596     9.03080     1.53168  6074.59200(78)  6048.47396     1.00000
1597     9.03552     1.53089  6910.65499(83)  6691.27660     1.00000
1598     9.04024     1.53009  7546.02997(87)  7173.88594     1.00000
1599     9.04496     1.52929  7790.28800(88)  7266.03091     1.00000
1600     9.04968     1.52850  7602.05019(87)  6940.58277     1.00000
1601     9.05440     1.52770  7030.79517(84)  6410.37150     1.00000
1602     9.05912     1.52691  6395.89013(80)  5962.86956     1.00000
1603     9.06384     1.52611  6054.03261(78)  5873.74124     1.00000
1604     9.06856     1.52532  6270.77447(79)  6436.97727     1.00000
1605     9.07328     1.52453  7251.32134(85)  8027.45561     1.00000
1606     9.07800     1.52374  9467.71715(97) 10992.01706     1.00000
1607     9.08272     1.52295 13307.22424(115) 15256.96070     1.00000
1608     9.08744     1.52216 18033.83296(134) 19981.07379     1.00000
1609     9.09216     1.52137 21813.27145(148) 23484.14223     1.00000
1610     9.09688     1.52058 22895.64174(151) 24021.47331     1.00000
1611     9.10160     1.51979 21241.41108(146) 21299.57414     1.00000
1612     9.10632     1.51901 17582.32402(133) 16755.76020     1.00000
1613     9.11104     1.51822 12955.19776(114) 12216.34030     1.00000
1614     9.11576     1.51744  9202.28986(96)  8798.05759     1.00000
1615     9.12048     1.51666  6956.18632(83)  6742.70881     1.00000
1616     9.12520     1.51587  5942.99589(77)  5773.72475     1.00000
1617     9.12992     1.51509  5604.62267(75)  5523.20582     1.00000
1618     9.13464     1.51431  5748.34184(76)  5824.52920     1.00000
1619     9.13936     1.51353  6415.52121(80)  6743.71655     1.00000
1620     9.14408     1.51275  7851.23226(89)  8392.49221     1.00000
1621     9.14880     1.51197 10146.72461(101) 10674.23251     1.00000
1622     9.15352     1.51119 12775.99094(113) 13070.35404     1.00000
1623     9.15824     1.51042 14755.14939(121) 14656.93717     1.00000
1624     9.16296     1.50964 15184.04535(123) 14614.77455     1.00000
1625     9.16768     1.50886 14073.39735(119) 12967.01957     1.00000
1626     9.17240     1.50809 11837.30006(109) 10556.54846     1.00000
1627     9.17712     1.50731  9227.41729(96)  8294.72032     1.00000
1628     9.18184     1.50654  7143.33794(85)  6667.62383     1.00000
1629     9.18656     1.50577  5945.99683(77)  5720.22711     1.00000
1630     9.19128     1.50500  5356.24269(73)  5245.35867     1.00000
1631     9.19600     1.50423  5066.66214(71)  5004.75832     1.00000
1632     9.20072     1.50346  4906.49485(70)  4859.28776     1.00000
1633     9.20544     1.50269  4782.92904(69)  4755.49288     1.00000
1634     9.21016     1.50192  4707.86517(69)  4680.15122     1.00000
1635     9.21488     1.50115  4655.01425(68)  4629.32827     1.00000
1636     9.21960     1.50038  4609.49892(68)  4597.73018     1.00000
1637     9.22432     1.49962  4615.14747(68)  4578.94354     1.00000
1638     9.22904     1.49885  4589.08690(68)  4567.65777     1.00000
1639     9.23376     1.49809  4594.80167(68)  4560.99197     1.00000
1640     9.23848     1.49732  4567.57271(68)  4558.05507     1.00000
1641     9.24320     1.49656  4581.54107(68)  4560.08691     1.00000
1642     9.24792     1.49580  4565.56792(68)  4572.49416     1.00000
1643     9.25264     1.49504  4599.71673(68)  4609.17930     1.00000
1644     9.25736     1.49428  4610.95085(68)  4697.68226     1.00000
1645     9.26208     1.49352  4765.44019(69)  4878.98992     1.00000
1646     9.26680     1.49276  4942.68820(70)  5184.30399     1.00000
1647     9.27152     1.49200  5300.64501(73)  5596.87782     1.00000
1648     9.27624     1.49124  5695.49568(75)  6032.69000     1.00000
1649     9.28096     1.49049  5997.87043(77)  6325.60390     1.00000
1650     9.28568     1.48973  6083.21893(78)  6337.12793     1.00000
1651     9.29040     1.48897  5935.14459(77)  6085.73903     1.00000
1652     9.29512     1.48822  5696.74509(75)  5740.84048     1.00000
1653     9.29984     1.48747  5475.59234(74)  5480.69493     1.00000
1654     9.30456     1.48671  5412.43932(74)  5384.67092     1.00000
1655     9.30928     1.48596  5478.33883(74)  5417.65764     1.00000
1656     9.31400     1.48521  5600.94625(75)  5466.85874     1.00000
1657     9.31872     1.48446  5567.50639(75)  5424.13091     1.00000
1658     9.32344     1.48371  5443.93605(74)  5264.23477     1.00000
1659     9.32816     1.48296  5255.30433(72)  5049.52653     1.00000
1660     9.33288     1.48221  4982.40368(71)  4852.12438     1.00000
1661     9.33760     1.48146  4815.57561(69)  4711.70026     1.00000
1662     9.34232     1.48072  4677.14913(68)  4631.80427     1.00000
1663     9.34704     1.47997  4651.80686(68)  4596.26920     1.00000
1664     9.35176     1.47923  4612.73607(68)  4585.78987     1.00000
1665     9.35648     1.47848  4613.62360(68)  4587.35525     1.00000
1666     9.36120     1.47774  4624.80354(68)  4595.39891     1.00000
1667     9.36592     1.47700  4612.46124(68)  4607.65894     1.00000
1668     9.37064     1.47625  4661.57695(68)  4623.93551     1.00000
1669     9.37536     1.47551  4654.11501(68)  4645.23186     1.00000
1670     9.38008     1.47477  4703.23317(69)  4674.58406     1.00000
1671     9.38480     1.47403  4759.92030(69)  4720.66668     1.00000
1672     9.38952     1.47329  4844.91897(70)  4807.71374     1.00000
1673     9.39424     1.47255  5039.36039(71)  4994.75351     1.00000
1674     9.39896     1.47181  5327.28027(73)  5395.18365     1.00000
1675     9.40368     1.47108  5984.49734(77)  6164.28526     1.00000
1676     9.40840     1.47034  7131.89182(84)  7431.11214     1.00000
1677     9.41312     1.46961  9007.25479(95)  9178.55906     1.00000
1678     9.41784     1.46887 11184.06350(106) 11146.43289     1.00000
1679     9.42256     1.46814 13063.79678(114) 12905.22680     1.00000
1680     9.42728     1.46740 14278.68069(119) 14112.42390     1.00000
1681     9.43200     1.46667 15206.62156(123) 14840.48621     1.00000
1682     9.43672     1.46594 15786.15887(126) 15315.78794     1.00000
1683     9.44144     1.46521 15771.29680(126) 15458.19306     1.00000
1684     9.44616     1.46448 15233.12659(123) 14978.79066     1.00000
1685     9.45088     1.46375 14370.77414(120) 13982.85448     1.00000
1686     9.45560     1.46302 13548.30064(116) 13094.76285     1.00000
1687     9.46032     1.46229 13219.54310(115) 12782.66267     1.00000
1688     9.46504     1.46156 13340.14328(115) 12949.47103     1.00000
1689     9.46976     1.46084 13499.50847(116) 12944.96414     1.00000
1690     9.47448     1.46011 12970.12743(114) 12125.76447     1.00000
1691     9.47920     1.45938 11692.03320(108) 10512.56655     1.00000
1692     9.48392     1.45866  9765.66774(99)  8630.90625     1.00000
1693     9.48864     1.45794  7866.29811(89)  7008.36451     1.00000
1694     9.49336     1.45721  6425.82920(80)  5890.50833     1.00000
1695     9.49808     1.45649  5621.31974(75)  5253.77738     1.00000
1696     9.50280     1.45577  5231.86093(72)  4948.74123     1.00000
1697     9.50752     1.45505  5043.13021(71)  4828.45581     1.00000
1698     9.51224     1.45433  4998.77551(71)  4815.84426     1.00000
1699     9.51696     1.45361  5056.65484(71)  4902.27691     1.00000
1700     9.52168     1.45289  5249.85219(72)  5120.81810     1.00000
1701     9.52640     1.45217  5608.75852(75)  5505.47599     1.00000
1702     9.53112     1.45145  6185.84368(79)  6026.00426     1.00000
1703     9.53584     1.45074  6865.95465(83)  6561.00328     1.00000
1704     9.54056     1.45002  7360.40146(86)  6898.59596     1.00000
1705     9.54528     1.44930  7450.64547(86)  6856.37451     1.00000
1706     9.55000     1.44859  7173.42635(85)  6457.75613     1.00000
1707     9.55472     1.44788  6610.67073(81)  5899.08707     1.00000
1708     9.55944     1.44716  5955.55275(77)  5383.96994     1.00000
1709     9.56416     1.44645  5464.30253(74)  5022.29370     1.00000
1710     9.56888     1.44574  5175.30361(72)  4823.43287     1.00000
1711     9.57360     1.44503  5037.80127(71)  4735.34511     1.00000
1712     9.57832     1.44432  5021.38312(71)  4699.49025     1.00000
1713     9.58304     1.44361  4996.08132(71)  4673.61632     1.00000
1714     9.58776     1.44290  4954.77353(70)  4645.28523     1.00000
1715     9.59248     1.44219  4920.35591(70)  4614.29993     1.00000
1716     9.59720     1.44148  4882.77246(70)  4589.06207     1.00000
1717     9.60192     1.44077  4884.64556(70)  4573.78276     1.00000
1718     9.60664     1.44007  4894.21357(70)  4596.01436     1.00000
1719     9.61136     1.43936  4934.38678(70)  4607.81687     1.00000
1720     9.61608     1.43866  4946.77918(70)  4640.20730     1.00000
1721     9.62080     1.43795  5040.25078(71)  4703.39455     1.00000
1722     9.62552     1.43725  5153.34647(72)  4803.50505     1.00000
1723     9.63024     1.43655  5343.37120(73)  4932.51166     1.00000
1724     9.63496     1.43585  5577.41322(75)  5060.81178     1.00000
1725     9.63968     1.43514  5721.55418(76)  5142.85698     1.00000
1726     9.64440     1.43444  5778.78823(76)  5148.15540     1.00000
1727     9.64912     1.43374  5764.33145(76)  5097.08654     1.00000
1728     9.65384     1.43304  5680.10653(75)  5059.86196     1.00000
1729     9.65856     1.43235  5702.57726(76)  5145.70839     1.00000
1730     9.66328     1.43165  5905.64579(77)  5517.22958     1.00000
1731     9.66800     1.43095  6536.53886(81)  6390.94797     1.00000
1732     9.67272     1.43025  7788.44748(88)  7964.40821     1.00000
1733     9.67744     1.42956  9939.53598(100) 10235.18517     1.00000
1734     9.68216     1.42886 12613.03458(112) 12785.22092     1.00000
1735     9.68688     1.42817 14966.71041(122) 14759.31584     1.00000
1736     9.69160     1.42747 15910.01538(126) 15234.58871     1.00000
1737     9.69632     1.42678 15318.71372(124) 13944.74633     1.00000
1738     9.70104     1.42609 13390.79438(116) 11610.89566     1.00000
1739     9.70576     1.42540 10879.06190(104)  9201.94059     1.00000
1740     9.71048     1.42471  8513.50441(92)  7346.33701     1.00000
1741     9.71520     1.42402  7149.27921(85)  6206.30984     1.00000
1742     9.71992     1.42333  6366.45402(80)  5600.25043     1.00000
1743     9.72464     1.42264  6010.39114(78)  5282.22013     1.00000
1744     9.72936     1.42195  5782.48144(76)  5091.74228     1.00000
1745     9.73408     1.42126  5573.54067(75)  4963.13388     1.00000
1746     9.73880     1.42057  5463.16640(74)  4881.69250     1.00000
1747     9.74352     1.41989  5421.94085(74)  4849.20234     1.00000
1748     9.74824     1.41920  5383.31223(73)  4873.45128     1.00000
1749     9.75296     1.41851  5425.56886(74)  4972.90429     1.00000
1750     9.75768     1.41783  5534.02462(74)  5175.02873     1.00000
1751     9.76240     1.41715  5737.13288(76)  5496.94978     1.00000
1752     9.76712     1.41646  6040.01282(78)  5904.60061     1.00000
1753     9.77184     1.41578  6399.87498(80)  6299.97907     1.00000
1754     9.77656     1.41510  6596.74641(81)  6540.53415     1.00000
1755     9.78128     1.41442  6685.77596(82)  6529.47170     1.00000
1756     9.78600     1.41374  6677.99064(82)  6326.96460     1.00000
1757     9.79072     1.41306  6562.22426(81)  6103.24510     1.00000
1758     9.79544     1.41238  6554.86220(81)  6056.74715     1.00000
1759     9.80016     1.41170  6846.36757(83)  6417.93447     1.00000
1760     9.80488     1.41102  7676.54623(88)  7504.41125     1.00000
1761     9.80960     1.41034  9644.02619(98)  9741.32845     1.00000
1762     9.81432     1.40967 13339.80771(115) 13480.56701     1.00000
1763     9.81904     1.40899 18820.52073(137) 18658.83523     1.00000
1764     9.82376     1.40832 24224.91135(156) 24404.47015     1.00000
1765     9.82848     1.40764 28250.15592(168) 28853.21208     1.00000
1766     9.83320     1.40697 29760.65796(173) 29828.92739     1.00000
1767     9.83792     1.40629 28320.44733(168) 26720.58739     1.00000
1768     9.84264     1.40562 23463.98465(153) 21273.85811     1.00000
1769     9.84736     1.40495 17237.09704(131) 15669.93349     1.00000
1770     9.85208     1.40428 11900.19602(109) 11212.70766     1.00000
1771     9.85680     1.40361  8801.81907(94)  8296.49328     1.00000
1772     9.86152     1.40294  7147.74081(85)  6659.22900     1.00000
1773     9.86624     1.40227  6365.81743(80)  5838.08009     1.00000
1774     9.87096     1.40160  5964.77412(77)  5446.65586     1.00000
1775     9.87568     1.40093  5745.66984(76)  5251.32749     1.00000
1776     9.88040     1.40026  5639.11992(75)  5139.80101     1.00000
1777     9.88512     1.39960  5567.93284(75)  5068.39883     1.00000
1778     9.88984     1.39893  5622.56515(75)  5021.22525     1.00000
1779     9.89456     1.39826  5549.26091(74)  4993.38926     1.00000
1780     9.89928     1.39760  5712.26243(76)  4988.14264     1.00000
1781     9.90400     1.39693  5706.93287(76)  5021.56076     1.00000
1782     9.90872     1.39627  5868.83606(77)  5139.37652     1.00000
1783     9.91344     1.39561  6037.67458(78)  5435.44709     1.00000
1784     9.91816     1.39495  6392.99142(80)  6060.49618     1.00000
1785     9.92288     1.39428  7269.16725(85)  7171.95900     1.00000
1786     9.92760     1.39362  8763.08314(94)  8824.48085     1.00000
1787     9.93232     1.39296 10764.30013(104) 10866.30858     1.00000
1788     9.93704     1.39230 12829.52949(113) 12908.54781     1.00000
1789     9.94176     1.39164 14372.38668(120) 14489.17819     1.00000
1790     9.94648     1.39098 15428.89379(124) 15390.07398     1.00000
1791     9.95120     1.39033 15714.41680(125) 15668.90950     1.00000
1792     9.95592     1.38967 15320.34791(124) 15302.45859     1.00000
1793     9.96064     1.38901 14053.33146(119) 14118.66523     1.00000
1794     9.96536     1.38835 12479.64927(112) 12174.42418     1.00000
1795     9.97008     1.38770 10565.44388(103)  9936.66396     1.00000
1796     9.97480     1.38704  8664.43717(93)  7937.15450     1.00000
1797     9.97952     1.38639  7285.49744(85)  6474.84732     1.00000
1798     9.98424     1.38574  6245.33306(79)  5580.00289     1.00000
1799     9.98896     1.38508  5878.77537(77)  5115.22069     1.00000
1800     9.99368     1.38443  5738.89816(76)  4898.36200     1.00000
1801     9.99840     1.38378  5519.93253(74)  4800.83422     1.00000
1802    10.00312     1.38313  5557.93292(75)  4752.98179     1.00000
1803    10.00784     1.38248  5468.52311(74)  4724.40254     1.00000
1804    10.01256     1.38183  5444.16103(74)  4704.00615     1.00000
1805    10.01728     1.38118  5446.37830(74)  4687.83060     1.00000
1806    10.02200     1.38053  5459.62529(74)  4674.50477     1.00000
1807    10.02672     1.37988  5363.63743(73)  4663.05617     1.00000
1808    10.03144     1.37923  5345.20555(73)  4652.96559     1.00000
1809    10.03616     1.37859  5229.15687(72)  4643.93189     1.00000
1810    10.04088     1.37794  5209.96189(72)  4635.78646     1.00000
1811    10.04560     1.37729  5231.51264(72)  4628.46412     1.00000
1812    10.05032     1.37665  5167.09990(72)  4622.00266     1.00000
1813    10.05504     1.37600  5165.76651(72)  4618.82812     1.00000
1814    10.05976     1.37536  5141.54808(72)  4612.84269     1.00000
1815    10.06448     1.37472  5103.21383(71)  4587.03898     1.00000
1816    10.06920     1.37407  5067.35759(71)  4591.95734     1.00000
1817    10.07392     1.37343  5015.31873(71)  4608.10062     1.00000
1818    10.07864     1.37279  5083.08172(71)  4645.25607     1.00000
1819    10.08336     1.37215  5047.35762(71)  4715.31211     1.00000
1820    10.08808     1.37151  5167.34853(72)  4823.12648     1.00000
1821    10.09280     1.37087  5277.65498(73)  4958.42224     1.00000
1822    10.09752     1.37023  5394.51787(73)  5094.85323     1.00000
1823    10.10224     1.36959  5534.37940(74)  5207.92760     1.00000
1824    10.10696     1.36895  5541.84973(74)  5318.90398     1.00000
1825    10.11168     1.36832  5667.44167(75)  5520.75154     1.00000
1826    10.11640     1.36768  5806.57842(76)  5931.45203     1.00000
1827    10.12112     1.36704  6253.07053(79)  6595.59825     1.00000
1828    10.12584     1.36641  6844.31512(83)  7395.36638     1.00000
1829    10.13056     1.36577  7422.68972(86)  8055.07922     1.00000
1830    10.13528     1.36514  7734.33831(88)  8251.72681     1.00000
1831    10.14000     1.36450  7605.79968(87)  7890.80903     1.00000
1832    10.14472     1.36387  7223.11958(85)  7216.36897     1.00000
1833    10.14944     1.36324  6685.65967(82)  6580.83286     1.00000
1834    10.15416     1.36261  6419.44294(80)  6217.27573     1.00000
1835    10.15888     1.36197  6416.51123(80)  6145.79866     1.00000
1836    10.16360     1.36134  6639.08889(81)  6210.47006     1.00000
1837    10.16832     1.36071  6731.03585(82)  6198.34455     1.00000
1838    10.17304     1.36008  6576.47438(81)  5994.95388     1.00000
1839    10.17776     1.35946  6257.75401(79)  5654.00254     1.00000
1840    10.18248     1.35883  5824.25568(76)  5307.14992     1.00000
1841    10.18720     1.35820  5491.14226(74)  5056.91149     1.00000
1842    10.19192     1.35757  5244.86795(72)  4936.15199     1.00000
1843    10.19664     1.35694  5292.48358(73)  4917.23493     1.00000
1844    10.20136     1.35632  5309.44661(73)  4939.31653     1.00000
1845    10.20608     1.35569  5335.94981(73)  4945.00669     1.00000
1846    10.21080     1.35507  5286.00923(73)  4909.55387     1.00000
1847    10.21552     1.35444  5148.02454(72)  4843.08642     1.00000
1848    10.22024     1.35382  5074.65932(71)  4766.93208     1.00000
1849    10.22496     1.35320  4944.80202(70)  4695.85681     1.00000
1850    10.22968     1.35257  4991.26131(71)  4638.69692     1.00000
1851    10.23440     1.35195  5014.95301(71)  4600.51790     1.00000
1852    10.23912     1.35133  4933.64166(70)  4584.57529     1.00000
1853    10.24384     1.35071  4916.47991(70)  4599.61430     1.00000
1854    10.24856     1.35009  5010.91162(71)  4665.55023     1.00000
1855    10.25328     1.34947  5072.10836(71)  4814.49245     1.00000
1856    10.25800     1.34885  5089.11772(71)  5078.40100     1.00000
1857    10.26272     1.34823  5397.49522(73)  5458.10850     1.00000
1858    10.26744     1.34761  5785.56717(76)  5885.60532     1.00000
1859    10.27216     1.34699  6082.69186(78)  6224.97004     1.00000
1860    10.27688     1.34638  6257.36524(79)  6321.59646     1.00000
1861    10.28160     1.34576  6141.04695(78)  6127.51755     1.00000
1862    10.28632     1.34515  5933.61687(77)  5753.79826     1.00000
1863    10.29104     1.34453  5524.61081(74)  5358.17098     1.00000
1864    10.29576     1.34392  5196.33504(72)  5050.66164     1.00000
1865    10.30048     1.34330  4963.87559(70)  4856.56310     1.00000
1866    10.30520     1.34269  4818.13437(69)  4752.32749     1.00000
1867    10.30992     1.34207  4795.22068(69)  4704.45931     1.00000
1868    10.31464     1.34146  4757.83914(69)  4694.05347     1.00000
1869    10.31936     1.34085  4823.39602(69)  4712.86144     1.00000
1870    10.32408     1.34024  4890.00659(70)  4752.90739     1.00000
1871    10.32880     1.33963  5014.98989(71)  4792.33385     1.00000
1872    10.33352     1.33902  5050.28787(71)  4804.69002     1.00000
1873    10.33824     1.33841  5031.26214(71)  4775.27911     1.00000
1874    10.34296     1.33780  4945.12734(70)  4718.23066     1.00000
1875    10.34768     1.33719  4821.26757(69)  4655.52869     1.00000
1876    10.35240     1.33658  4727.64493(69)  4604.96456     1.00000
1877    10.35712     1.33598  4583.62714(68)  4573.76981     1.00000
1878    10.36184     1.33537  4576.17060(68)  4560.02837     1.00000
1879    10.36656     1.33476  4546.57068(67)  4558.43937     1.00000
1880    10.37128     1.33416  4556.48067(68)  4564.92551     1.00000
1881    10.37600     1.33355  4549.05674(67)  4576.57806     1.00000
1882    10.38072     1.33295  4552.76651(67)  4593.54842     1.00000
1883    10.38544     1.33234  4614.69932(68)  4619.23827     1.00000
1884    10.39016     1.33174  4612.09727(68)  4664.57785     1.00000
1885    10.39488     1.33114  4730.66700(69)  4761.74625     1.00000
1886    10.39960     1.33053  4873.69082(70)  4989.05982     1.00000
1887    10.40432     1.32993  5203.12176(72)  5495.71384     1.00000
1888    10.40904     1.32933  5955.35954(77)  6496.95737     1.00000
1889    10.41376     1.32873  7226.30646(85)  8182.79418     1.00000
1890    10.41848     1.32813  9455.60958(97) 10496.16865     1.00000
1891    10.42320     1.32753 12222.37757(111) 12981.27757     1.00000
1892    10.42792     1.32693 14547.97466(121) 14784.84947     1.00000
1893    10.43264     1.32633 15428.28354(124) 15041.89287     1.00000
1894    10.43736     1.32573 14703.13225(121) 13619.62176     1.00000
1895    10.44208     1.32513 12648.36890(112) 11234.65385     1.00000
1896    10.44680     1.32454 10034.85054(100)  8803.70458     1.00000
1897    10.45152     1.32394  7621.07896(87)  6917.36577     1.00000
1898    10.45624     1.32335  6033.09744(78)  5727.35275     1.00000
1899    10.46096     1.32275  5294.93963(73)  5099.68317     1.00000
1900    10.46568     1.32216  4901.87330(70)  4811.77669     1.00000
1901    10.47040     1.32156  4715.04078(69)  4687.87795     1.00000
1902    10.47512     1.32097  4635.37200(68)  4632.24810     1.00000
1903    10.47984     1.32037  4543.22365(67)  4602.82146     1.00000
1904    10.48456     1.31978  4537.95425(67)  4584.47612     1.00000
1905    10.48928     1.31919  4493.57759(67)  4572.83752     1.00000
1906    10.49400     1.31860  4521.86669(67)  4567.97559     1.00000
1907    10.49872     1.31801  4514.85923(67)  4572.22969     1.00000
1908    10.50344     1.31742  4572.78136(68)  4588.83744     1.00000
1909    10.50816     1.31683  4661.66344(68)  4619.34398     1.00000
1910    10.51288     1.31624  4797.68423(69)  4658.74062     1.00000
1911    10.51760     1.31565  4927.66230(70)  4696.80666     1.00000
1912    10.52232     1.31506  5010.06797(71)  4716.40846     1.00000
1913    10.52704     1.31447  5023.95820(71)  4706.17497     1.00000
1914    10.53176     1.31388  4964.11605(70)  4671.66908     1.00000
1915    10.53648     1.31330  4847.54311(70)  4628.80378     1.00000
1916    10.54120     1.31271  4697.58193(69)  4591.54064     1.00000
1917    10.54592     1.31212  4590.94772(68)  4567.60259     1.00000
1918    10.55064     1.31154  4532.10166(67)  4560.35116     1.00000
1919    10.55536     1.31095  4516.67412(67)  4572.40094     1.00000
1920    10.56008     1.31037  4524.45066(67)  4613.78483     1.00000
1921    10.56480     1.30979  4593.43398(68)  4695.17433     1.00000
1922    10.56952     1.30920  4752.01431(69)  4827.89529     1.00000
1923    10.57424     1.30862  4944.14331(70)  5002.32764     1.00000
1924    10.57896     1.30804  5206.81209(72)  5179.18521     1.00000
1925    10.58368     1.30746  5436.04950(74)  5292.81091     1.00000
1926    10.58840     1.30687  5479.79907(74)  5287.79921     1.00000
1927    10.59312     1.30629  5374.63916(73)  5167.81620     1.00000
1928    10.59784     1.30571  5159.30230(72)  4991.45132     1.00000
1929    10.60256     1.30513  4929.46977(70)  4822.83362     1.00000
1930    10.60728     1.30455  4692.20695(68)  4699.07922     1.00000
1931    10.61200     1.30398  4546.00017(67)  4626.15051     1.00000
1932    10.61672     1.30340  4472.21426(67)  4593.17791     1.00000
1933    10.62144     1.30282  4445.41180(67)  4584.85368     1.00000
1934    10.62616     1.30224  4448.69330(67)  4591.78640     1.00000
1935    10.63088     1.30167  4466.73213(67)  4614.13619     1.00000
1936    10.63560     1.30109  4498.59447(67)  4666.98889     1.00000
1937    10.64032     1.30052  4562.97394(68)  4792.80784     1.00000
1938    10.64504     1.29994  4710.90263(69)  5079.57957     1.00000
1939    10.64976     1.29937  5061.81263(71)  5653.56850     1.00000
1940    10.65448     1.29879  5622.07102(75)  6629.37372     1.00000
1941    10.65920     1.29822  6694.16917(82)  8002.33059     1.00000
1942    10.66392     1.29765  7974.22654(89)  9521.28434     1.00000
1943    10.66864     1.29707  9177.70882(96) 10694.65932     1.00000
1944    10.67336     1.29650  9736.21364(99) 10989.44324     1.00000
1945    10.67808     1.29593  9563.53815(98) 10233.98310     1.00000
1946    10.68280     1.29536  8654.14766(93)  8830.93363     1.00000
1947    10.68752     1.29479  7408.69129(86)  7333.95346     1.00000
1948    10.69224     1.29422  6153.26504(78)  6133.00362     1.00000
1949    10.69696     1.29365  5291.82858(73)  5357.24290     1.00000
1950    10.70168     1.29308  4861.95982(70)  4938.49326     1.00000
1951    10.70640     1.29251  4630.62730(68)  4746.70728     1.00000
1952    10.71112     1.29194  4567.30884(68)  4674.90812     1.00000
1953    10.71584     1.29138  4517.75785(67)  4666.22403     1.00000
1954    10.72056     1.29081  4517.84867(67)  4713.86249     1.00000
1955    10.72528     1.29024  4598.28598(68)  4849.53159     1.00000
1956    10.73000     1.28968  4722.37675(69)  5125.83408     1.00000
1957    10.73472     1.28911  5047.30186(71)  5584.78522     1.00000
1958    10.73944     1.28855  5504.05922(74)  6206.73645     1.00000
1959    10.74416     1.28798  6057.55187(78)  6864.34355     1.00000
1960    10.74888     1.28742  6536.20148(81)  7344.29439     1.00000
1961    10.75360     1.28686  6679.50853(82)  7456.37355     1.00000
1962    10.75832     1.28629  6653.93417(82)  7204.68025     1.00000
1963    10.76304     1.28573  6388.11757(80)  6804.64715     1.00000
1964    10.76776     1.28517  6127.26600(78)  6462.17369     1.00000
1965    10.77248     1.28461  5914.39407(77)  6250.77543     1.00000
1966    10.77720     1.28405  5801.16624(76)  6115.13907     1.00000
1967    10.78192     1.28348  5704.82287(76)  5975.68898     1.00000
1968    10.78664     1.28293  5600.35002(75)  5856.61727     1.00000
1969    10.79136     1.28237  5568.10591(75)  5857.66159     1.00000
1970    10.79608     1.28181  5642.96704(75)  6046.90622     1.00000
1971    10.80080     1.28125  5923.18232(77)  6385.92884     1.00000
1972    10.80552     1.28069  6288.73431(79)  6708.98177     1.00000
1973    10.81024     1.28013  6494.18595(81)  6802.59519     1.00000
1974    10.81496     1.27958  6427.50328(80)  6567.42781     1.00000
1975    10.81968     1.27902  6133.27643(78)  6093.12598     1.00000
1976    10.82440     1.27846  5633.14650(75)  5566.75091     1.00000
1977    10.82912     1.27791  5156.58390(72)  5129.24102     1.00000
1978    10.83384     1.27735  4792.54736(69)  4836.52963     1.00000
1979    10.83856     1.27680  4574.57147(68)  4673.96978     1.00000
1980    10.84328     1.27624  4468.65905(67)  4596.06997     1.00000
1981    10.84800     1.27569  4430.89428(67)  4562.87971     1.00000
1982    10.85272     1.27514  4404.25111(66)  4549.79427     1.00000
1983    10.85744     1.27458  4393.49704(66)  4545.00795     1.00000
1984    10.86216     1.27403  4387.39139(66)  4544.18474     1.00000
1985    10.86688     1.27348  4411.71254(66)  4546.04955     1.00000
1986    10.87160     1.27293  4387.88069(66)  4550.60798     1.00000
1987    10.87632     1.27238  4404.86580(66)  4558.98905     1.00000
1988    10.88104     1.27183  4421.93701(66)  4574.83242     1.00000
1989    10.88576     1.27128  4416.70411(66)  4605.65059     1.00000
1990    10.89048     1.27073  4468.12221(67)  4666.53967     1.00000
1991    10.89520     1.27018  4494.31726(67)  4779.40453     1.00000
1992    10.89992     1.26963  4631.12991(68)  4968.88296     1.00000
1993    10.90464     1.26908  4799.61942(69)  5251.07682     1.00000
1994    10.90936     1.26854  5015.31597(71)  5637.29757     1.00000
1995    10.91408     1.26799  5356.99829(73)  6152.01033     1.00000
1996    10.91880     1.26744  5817.59403(76)  6851.63599     1.00000
1997    10.92352     1.26690  6624.47760(81)  7819.70189     1.00000
1998    10.92824     1.26635  7782.38241(88)  9060.73093     1.00000
1999    10.93296     1.26581  9252.18315(96) 10341.18417     1.00000
2000    10.93768     1.26526 10439.50386(102) 11182.46917     1.00000
2001    10.94240     1.26472 10765.94105(104) 11117.49484     1.00000
2002    10.94712     1.26417 10295.68991(101) 10106.52087     1.00000
2003    10.95184     1.26363  9123.91402(96)  8609.47408     1.00000
2004    10.95656     1.26309  7629.06293(87)  7159.51839     1.00000
2005    10.96128     1.26255  6278.53893(79)  6098.62552     1.00000
2006    10.96600     1.26200  5563.64503(75)  5534.81882     1.00000
2007    10.97072     1.26146  5303.94210(73)  5395.94242     1.00000
2008    10.97544     1.26092  5412.92643(74)  5544.59535     1.00000
2009    10.98016     1.26038  5824.70597(76)  5818.99765     1.00000
2010    10.98488     1.25984  6124.33817(78)  6046.67309     1.00000
2011    10.98960     1.25930  6305.53349(79)  6082.58371     1.00000
2012    10.99432     1.25876  6250.96597(79)  5889.35778     1.00000
2013    10.99904     1.25822  5929.79925(77)  5554.17482     1.00000
2014    11.00376     1.25769  5452.54474(74)  5204.16275     1.00000
2015    11.00848     1.25715  5052.77081(71)  4921.88156     1.00000
2016    11.01320     1.25661  4773.77808(69)  4736.79070     1.00000
2017    11.01792     1.25608  4580.27773(68)  4634.34568     1.00000
2018    11.02264     1.25554  4504.73901(67)  4584.55736     1.00000
2019    11.02736     1.25500  4433.07515(67)  4562.24480     1.00000
2020    11.03208     1.25447  4449.63164(67)  4551.87600     1.00000
2021    11.03680     1.25393  4443.18859(67)  4545.65354     1.00000
2022    11.04152     1.25340  4422.78081(67)  4540.70723     1.00000
2023    11.04624     1.25286  4442.52301(67)  4536.51977     1.00000
2024    11.05096     1.25233  4403.39345(66)  4533.28782     1.00000
2025    11.05568     1.25180  4433.40324(67)  4529.84901     1.00000
2026    11.06040     1.25127  4424.34010(67)  4528.88217     1.00000
2027    11.06512     1.25073  4418.93654(66)  4528.83461     1.00000
2028    11.06984     1.25020  4406.94990(66)  4529.51430     1.00000
2029    11.07456     1.24967  4406.05620(66)  4530.81006     1.00000
2030    11.07928     1.24914  4408.66081(66)  4532.75158     1.00000
2031    11.08400     1.24861  4389.25336(66)  4535.61521     1.00000
2032    11.08872     1.24808  4425.60606(67)  4540.29265     1.00000
2033    11.09344     1.24755  4407.94532(66)  4549.32872     1.00000
2034    11.09816     1.24702  4428.14491(67)  4569.07346     1.00000
2035    11.10288     1.24649  4444.22361(67)  4613.13077     1.00000
2036    11.10760     1.24597  4502.69265(67)  4703.33486     1.00000
2037    11.11232     1.24544  4578.12865(68)  4865.75222     1.00000
2038    11.11704     1.24491  4729.97003(69)  5117.54873     1.00000
2039    11.12176     1.24438  4975.59715(71)  5447.46812     1.00000
2040    11.12648     1.24386  5285.09824(73)  5808.64646     1.00000
2041    11.13120     1.24333  5646.15924(75)  6131.04169     1.00000
2042    11.13592     1.24281  5954.21571(77)  6367.54734     1.00000
2043    11.14064     1.24228  6246.78014(79)  6531.75586     1.00000
2044    11.14536     1.24176  6549.02078(81)  6646.80993     1.00000
2045    11.15008     1.24123  6806.67509(83)  6705.22534     1.00000
2046    11.15480     1.24071  6904.25296(83)  6649.31609     1.00000
2047    11.15952     1.24019  6751.47081(82)  6406.80154     1.00000
2048    11.16424     1.23966  6396.57540(80)  6001.55543     1.00000
2049    11.16896     1.23914  5919.88190(77)  5543.54050     1.00000
2050    11.17368     1.23862  5415.86824(74)  5141.07392     1.00000
2051    11.17840     1.23810  4956.04555(70)  4852.28862     1.00000
2052    11.18312     1.23758  4701.44624(69)  4677.76635     1.00000
2053    11.18784     1.23706  4560.18653(68)  4588.65718     1.00000
2054    11.19256     1.23654  4492.34708(67)  4547.20114     1.00000
2055    11.19728     1.23602  4498.29435(67)  4530.68911     1.00000
2056    11.20200     1.23550  4476.60048(67)  4526.81528     1.00000
2057    11.20672     1.23498  4485.30491(67)  4532.62787     1.00000
2058    11.21144     1.23446  4461.77835(67)  4549.70196     1.00000
2059    11.21616     1.23394  4461.15182(67)  4579.88053     1.00000
2060    11.22088     1.23343  4465.64117(67)  4621.57710     1.00000
2061    11.22560     1.23291  4499.29660(67)  4668.44778     1.00000
2062    11.23032     1.23239  4557.50780(68)  4712.26830     1.00000
2063    11.23504     1.23188  4555.73296(67)  4754.01765     1.00000
2064    11.23976     1.23136  4605.88569(68)  4814.08688     1.00000
2065    11.24448     1.23085  4653.05955(68)  4924.48249     1.00000
2066    11.24920     1.23033  4739.80476(69)  5102.41259     1.00000
2067    11.25392     1.22982  4875.87923(70)  5324.38345     1.00000
2068    11.25864     1.22930  4996.62255(71)  5521.49074     1.00000
2069    11.26336     1.22879  5118.12563(72)  5609.93961     1.00000
2070    11.26808     1.22828  5086.85422(71)  5555.13592     1.00000
2071    11.27280     1.22776  5123.01859(72)  5415.43244     1.00000
2072    11.27752     1.22725  5089.59490(71)  5284.79006     1.00000
2073    11.28224     1.22674  5075.72430(71)  5221.02481     1.00000
2074    11.28696     1.22623  5131.32334(72)  5243.80764     1.00000
2075    11.29168     1.22572  5172.58766(72)  5246.91201     1.00000
2076    11.29640     1.22521  5196.19535(72)  5196.30841     1.00000
2077    11.30112     1.22470  5134.34713(72)  5082.80469     1.00000
2078    11.30584     1.22419  5027.09884(71)  4944.89647     1.00000
2079    11.31056     1.22368  4868.82986(70)  4828.07571     1.00000
2080    11.31528     1.22317  4769.47986(69)  4765.89484     1.00000
2081    11.32000     1.22266  4738.30548(69)  4782.86695     1.00000
2082    11.32472     1.22215  4768.73135(69)  4904.75119     1.00000
2083    11.32944     1.22165  4914.38004(70)  5175.10863     1.00000
2084    11.33416     1.22114  5150.06876(72)  5631.52645     1.00000
2085    11.33888     1.22063  5584.92906(75)  6290.80795     1.00000
2086    11.34360     1.22013  6189.25804(79)  7121.72319     1.00000
2087    11.34832     1.21962  6875.40002(83)  8035.95538     1.00000
2088    11.35304     1.21911  7669.56372(88)  8927.89605     1.00000
2089    11.35776     1.21861  8563.20822(93)  9709.29277     1.00000
2090    11.36248     1.21810  9301.17430(96) 10290.61187     1.00000
2091    11.36720     1.21760  9686.88647(98) 10572.64195     1.00000
2092    11.37192     1.21710  9780.32047(99) 10580.92119     1.00000
2093    11.37664     1.21659  9867.62642(99) 10517.37460     1.00000
2094    11.38136     1.21609  9888.63847(99) 10477.46962     1.00000
2095    11.38608     1.21559  9761.31591(99) 10306.40882     1.00000
2096    11.39080     1.21509  9371.86816(97)  9747.20088     1.00000
2097    11.39552     1.21458  8772.48807(94)  8753.54267     1.00000
2098    11.40024     1.21408  7835.81869(89)  7562.39844     1.00000
2099    11.40496     1.21358  6835.70047(83)  6472.40063     1.00000
2100    11.40968     1.21308  5921.14194(77)  5660.16490     1.00000
2101    11.41440     1.21258  5316.49625(73)  5157.31741     1.00000
2102    11.41912     1.21208  5031.59473(71)  4893.87199     1.00000
2103    11.42384     1.21158  4890.52363(70)  4773.71978     1.00000
2104    11.42856     1.21108  4823.23709(69)  4725.46494     1.00000
2105    11.43328     1.21059  4857.02091(70)  4709.19848     1.00000
2106    11.43800     1.21009  4844.68334(70)  4706.97067     1.00000
2107    11.44272     1.20959  4872.32211(70)  4712.43422     1.00000
2108    11.44744     1.20909  4940.01696(70)  4723.71764     1.00000
2109    11.45216     1.20860  4921.59424(70)  4740.59649     1.00000
2110    11.45688     1.20810  4981.46189(71)  4763.44916     1.00000
2111    11.46160     1.20761  4981.27903(71)  4793.18649     1.00000
2112    11.46632     1.20711  5077.25262(71)  4831.32507     1.00000
2113    11.47104     1.20661  5228.06102(72)  4880.19506     1.00000
2114    11.47576     1.20612  5277.53165(73)  4943.37034     1.00000
2115    11.48048     1.20563  5695.48772(75)  5027.33016     1.00000
2116    11.48520     1.20513  5282.03014(73)  5146.70449     1.00000
2117    11.48992     1.20464  5769.69489(76)  5334.30113     1.00000
2118    11.49464     1.20415  5575.60829(75)  5661.44301     1.00000
2119    11.49936     1.20365  6020.72653(78)  6267.97796     1.00000
2120    11.50408     1.20316  6644.01743(82)  7396.90909     1.00000
2121    11.50880     1.20267  8086.82954(90)  9370.40543     1.00000
2122    11.51352     1.20218 10737.26425(104) 12505.51305     1.00000
2123    11.51824     1.20169 15037.86527(123) 16905.08695     1.00000
2124    11.52296     1.20120 20552.37332(143) 22150.65161     1.00000
2125    11.52768     1.20071 25359.85876(159) 27150.38323     1.00000
2126    11.53240     1.20022 28818.64597(170) 30134.84966     1.00000
2127    11.53712     1.19973 29639.60237(172) 29447.68737     1.00000
2128    11.54184     1.19924 27487.50059(166) 25508.65241     1.00000
2129    11.54656     1.19875 22566.98950(150) 20367.38223     1.00000
2130    11.55128     1.19826 16905.99421(130) 15913.62021     1.00000
2131    11.55600     1.19777 12643.88138(112) 13129.40998     1.00000
2132    11.56072     1.19729 10884.91348(104) 12050.82139     1.00000
2133    11.56544     1.19680 10761.84447(104) 12035.45207     1.00000
2134    11.57016     1.19631 11078.81669(105) 12163.54402     1.00000
2135    11.57488     1.19583 11054.04483(105) 11672.00567     1.00000
2136    11.57960     1.19534 10438.62167(102) 10438.04272     1.00000
2137    11.58432     1.19486  9256.72622(96)  8845.63413     1.00000
2138    11.58904     1.19437  7808.33345(88)  7349.11068     1.00000
2139    11.59376     1.19389  6540.75776(81)  6225.58787     1.00000
2140    11.59848     1.19340  5679.29653(75)  5517.45528     1.00000
2141    11.60320     1.19292  5252.14674(72)  5130.43250     1.00000
2142    11.60792     1.19243  5060.69656(71)  4940.19515     1.00000
2143    11.61264     1.19195  4889.30543(70)  4853.99565     1.00000
2144    11.61736     1.19147  4836.46120(70)  4828.04716     1.00000
2145    11.62208     1.19099  4845.75494(70)  4853.26779     1.00000
2146    11.62680     1.19050  4840.95914(70)  4933.50940     1.00000
2147    11.63152     1.19002  4891.76349(70)  5065.02900     1.00000
2148    11.63624     1.18954  4978.69386(71)  5220.66171     1.00000
2149    11.64096     1.18906  5065.96571(71)  5345.77228     1.00000
2150    11.64568     1.18858  5087.21789(71)  5378.52023     1.00000
2151    11.65040     1.18810  5093.16128(71)  5293.28048     1.00000
2152    11.65512     1.18762  4998.71617(71)  5125.89567     1.00000
2153    11.65984     1.18714  4892.43933(70)  4939.64067     1.00000
2154    11.66456     1.18666  4805.76698(69)  4782.98647     1.00000
2155    11.66928     1.18619  4764.67049(69)  4676.43169     1.00000
2156    11.67400     1.18571  4695.36063(69)  4617.72258     1.00000
2157    11.67872     1.18523  4706.02841(69)  4592.86824     1.00000
2158    11.68344     1.18475  4689.20313(68)  4587.60602     1.00000
2159    11.68816     1.18428  4686.49923(68)  4590.82553     1.00000
2160    11.69288     1.18380  4705.53898(69)  4593.41895     1.00000
2161    11.69760     1.18332  4712.10201(69)  4589.02888     1.00000
2162    11.70232     1.18285  4693.57543(69)  4576.99393     1.00000
2163    11.70704     1.18237  4665.77926(68)  4559.74313     1.00000
2164    11.71176     1.18190  4642.53198(68)  4542.61364     1.00000
2165    11.71648     1.18142  4611.64329(68)  4528.84339     1.00000
2166    11.72120     1.18095  4611.99737(68)  4519.38625     1.00000
2167    11.72592     1.18048  4585.57341(68)  4513.79260     1.00000
2168    11.73064     1.18000  4587.78527(68)  4511.15973     1.00000
2169    11.73536     1.17953  4556.31216(68)  4509.49133     1.00000
2170    11.74008     1.17906  4575.14230(68)  4508.56404     1.00000
2171    11.74480     1.17859  4549.53543(67)  4508.95254     1.00000
2172    11.74952     1.17811  4587.38726(68)  4510.51892     1.00000
2173    11.75424     1.17764  4588.08033(68)  4513.36221     1.00000
2174    11.75896     1.17717  4590.74350(68)  4522.16215     1.00000
2175    11.76368     1.17670  4622.62896(68)  4543.97866     1.00000
2176    11.76840     1.17623  4662.41299(68)  4593.71789     1.00000
2177    11.77312     1.17576  4682.05843(68)  4699.11466     1.00000
2178    11.77784     1.17529  4800.55626(69)  4890.45012     1.00000
2179    11.78256     1.17482  4974.14268(71)  5185.70996     1.00000
2180    11.78728     1.17435  5294.92037(73)  5533.15630     1.00000
2181    11.79200     1.17388  5604.35775(75)  5891.65175     1.00000
2182    11.79672     1.17342  5823.02117(76)  6110.68679     1.00000
2183    11.80144     1.17295  5933.32137(77)  6075.43974     1.00000
2184    11.80616     1.17248  5823.05502(76)  5809.92875     1.00000
2185    11.81088     1.17201  5562.36795(75)  5438.48589     1.00000
2186    11.81560     1.17155  5265.17798(73)  5083.54836     1.00000
2187    11.82032     1.17108  4964.79409(70)  4818.36600     1.00000
2188    11.82504     1.17062  4786.40658(69)  4655.83337     1.00000
2189    11.82976     1.17015  4696.69730(69)  4573.17276     1.00000
2190    11.83448     1.16969  4640.19228(68)  4541.03557     1.00000
2191    11.83920     1.16922  4649.33081(68)  4539.04722     1.00000
2192    11.84392     1.16876  4645.58353(68)  4557.60662     1.00000
2193    11.84864     1.16829  4665.70707(68)  4592.80287     1.00000
2194    11.85336     1.16783  4686.34323(68)  4638.92857     1.00000
2195    11.85808     1.16737  4748.11031(69)  4684.10319     1.00000
2196    11.86280     1.16690  4789.26596(69)  4712.06002     1.00000
2197    11.86752     1.16644  4798.78841(69)  4711.12859     1.00000
2198    11.87224     1.16598  4847.27658(70)  4685.18919     1.00000
2199    11.87696     1.16552  4805.72905(69)  4652.07380     1.00000
2200    11.88168     1.16506  4794.84294(69)  4631.12509     1.00000
2201    11.88640     1.16459  4814.12683(69)  4636.10794     1.00000
2202    11.89112     1.16413  4904.48394(70)  4672.02588     1.00000
2203    11.89584     1.16367  4985.37972(71)  4732.76618     1.00000
2204    11.90056     1.16321  5114.75183(72)  4803.77336     1.00000
2205    11.90528     1.16275  5164.45222(72)  4868.40767     1.00000
2206    11.91000     1.16229  5161.02133(72)  4926.80473     1.00000
2207    11.91472     1.16184  5236.19594(72)  5026.23760     1.00000
2208    11.91944     1.16138  5290.43742(73)  5268.63151     1.00000
2209    11.92416     1.16092  5521.96227(74)  5793.16144     1.00000
2210    11.92888     1.16046  6011.54487(78)  6719.88866     1.00000
2211    11.93360     1.16000  7011.13328(84)  8033.69712     1.00000
2212    11.93832     1.15955  8337.03785(91)  9499.78614     1.00000
2213    11.94304     1.15909  9686.74059(98) 10663.31917     1.00000
2214    11.94776     1.15863 10433.69063(102) 11009.88902     1.00000
2215    11.95248     1.15818 10396.54172(102) 10367.53374     1.00000
2216    11.95720     1.15772  9624.32440(98)  9057.05959     1.00000
2217    11.96192     1.15727  8348.23221(91)  7594.02016     1.00000
2218    11.96664     1.15681  7023.44601(84)  6375.17479     1.00000
2219    11.97136     1.15636  6038.76332(78)  5551.22386     1.00000
2220    11.97608     1.15590  5489.96552(74)  5086.29684     1.00000
2221    11.98080     1.15545  5225.73735(72)  4864.87201     1.00000
2222    11.98552     1.15500  5027.83923(71)  4775.89246     1.00000
2223    11.99024     1.15454  4971.54674(71)  4756.06230     1.00000
2224    11.99496     1.15409  4931.47268(70)  4780.82857     1.00000
2225    11.99968     1.15364  4995.47369(71)  4847.92582     1.00000
2226    12.00440     1.15319  5141.38886(72)  4962.73230     1.00000
2227    12.00912     1.15274  5396.94195(73)  5127.64340     1.00000
2228    12.01384     1.15229  5818.25852(76)  5345.72258     1.00000
2229    12.01856     1.15183  6194.61629(79)  5633.31090     1.00000
2230    12.02328     1.15138  6522.68952(81)  6046.81200     1.00000
2231    12.02800     1.15093  7281.01828(85)  6696.42468     1.00000
2232    12.03272     1.15048  8046.64878(90)  7676.68837     1.00000
2233    12.03744     1.15003  9372.06665(97)  8956.05054     1.00000
2234    12.04216     1.14959 10458.07923(102) 10290.16275     1.00000
2235    12.04688     1.14914 11199.38247(106) 11191.56956     1.00000
2236    12.05160     1.14869 11470.10428(107) 11184.45781     1.00000
2237    12.05632     1.14824 10943.08223(105) 10289.46336     1.00000
2238    12.06104     1.14779  9755.49866(99)  9007.34393     1.00000
2239    12.06576     1.14734  8180.98154(90)  7848.52403     1.00000
2240    12.07048     1.14690  7047.43401(84)  7108.93744     1.00000
2241    12.07520     1.14645  6531.25201(81)  6877.51088     1.00000
2242    12.07992     1.14601  6657.22085(82)  7068.65025     1.00000
2243    12.08464     1.14556  7135.09506(84)  7460.75308     1.00000
2244    12.08936     1.14511  7696.86198(88)  7800.42650     1.00000
2245    12.09408     1.14467  7967.74837(89)  7923.56848     1.00000
2246    12.09880     1.14422  8012.23991(90)  7892.75971     1.00000
2247    12.10352     1.14378  7997.78697(89)  7915.99848     1.00000
2248    12.10824     1.14333  8001.25074(89)  8113.03945     1.00000
2249    12.11296     1.14289  8223.77749(91)  8405.34907     1.00000
2250    12.11768     1.14245  8437.86866(92)  8548.24038     1.00000
2251    12.12240     1.14200  8505.86782(92)  8329.55409     1.00000
2252    12.12712     1.14156  8237.93920(91)  7809.71335     1.00000
2253    12.13184     1.14112  7755.94765(88)  7256.69631     1.00000
2254    12.13656     1.14068  7231.77502(85)  6935.70422     1.00000
2255    12.14128     1.14023  6905.06359(83)  6952.73429     1.00000
2256    12.14600     1.13979  7018.22920(84)  7197.33467     1.00000
2257    12.15072     1.13935  7292.59706(85)  7414.05617     1.00000
2258    12.15544     1.13891  7415.92158(86)  7353.41562     1.00000
2259    12.16016     1.13847  7333.45429(86)  6950.96679     1.00000
2260    12.16488     1.13803  6854.36774(83)  6370.32633     1.00000
2261    12.16960     1.13759  6278.15622(79)  5829.35999     1.00000
2262    12.17432     1.13715  5737.57267(76)  5498.70510     1.00000
2263    12.17904     1.13671  5418.34297(74)  5464.95828     1.00000
2264    12.18376     1.13627  5437.94359(74)  5724.32720     1.00000
2265    12.18848     1.13584  5713.14746(76)  6189.82121     1.00000
2266    12.19320     1.13540  6124.10256(78)  6697.23102     1.00000
2267    12.19792     1.13496  6552.59387(81)  7024.66557     1.00000
2268    12.20264     1.13452  6759.30361(82)  6999.11397     1.00000
2269    12.20736     1.13409  6625.67122(81)  6622.98621     1.00000
2270    12.21208     1.13365  6207.10160(79)  6062.51437     1.00000
2271    12.21680     1.13321  5708.53990(76)  5509.16423     1.00000
2272    12.22152     1.13278  5245.90298(72)  5080.27614     1.00000
2273    12.22624     1.13234  4967.79961(70)  4806.56854     1.00000
2274    12.23096     1.13191  4766.92939(69)  4657.33943     1.00000
2275    12.23568     1.13147  4698.01053(69)  4585.10033     1.00000
2276    12.24040     1.13104  4682.47823(68)  4552.11129     1.00000
2277    12.24512     1.13060  4657.08985(68)  4536.87969     1.00000
2278    12.24984     1.13017  4647.13301(68)  4528.82907     1.00000
2279    12.25456     1.12973  4634.92185(68)  4525.24521     1.00000
2280    12.25928     1.12930  4575.58239(68)  4527.08057     1.00000
2281    12.26400     1.12887  4580.94698(68)  4538.07711     1.00000
2282    12.26872     1.12844  4623.59990(68)  4564.26411     1.00000
2283    12.27344     1.12800  4676.03806(68)  4610.89410     1.00000
2284    12.27816     1.12757  4698.56192(69)  4677.66064     1.00000
2285    12.28288     1.12714  4741.42973(69)  4753.45751     1.00000
2286    12.28760     1.12671  4835.16904(70)  4815.25088     1.00000
2287    12.29232     1.12628  4827.59732(69)  4836.81162     1.00000
2288    12.29704     1.12585  4866.73874(70)  4806.47599     1.00000
2289    12.30176     1.12542  4804.81441(69)  4738.64809     1.00000
2290    12.30648     1.12499  4740.66343(69)  4654.15692     1.00000
2291    12.31120     1.12456  4639.33849(68)  4587.44865     1.00000
2292    12.31592     1.12413  4552.53162(67)  4541.44959     1.00000
2293    12.32064     1.12370  4547.47016(67)  4515.18453     1.00000
2294    12.32536     1.12327  4531.24749(67)  4502.63708     1.00000
2295    12.33008     1.12284  4565.09274(68)  4497.76164     1.00000
2296    12.33480     1.12241  4533.09857(67)  4496.49374     1.00000
2297    12.33952     1.12199  4515.75374(67)  4495.47510     1.00000
2298    12.34424     1.12156  4499.84984(67)  4496.76419     1.00000
2299    12.34896     1.12113  4542.08151(67)  4499.01958     1.00000
2300    12.35368     1.12070  4496.48468(67)  4502.61563     1.00000
2301    12.35840     1.12028  4541.74605(67)  4508.46720     1.00000
2302    12.36312     1.11985  4533.57564(67)  4518.83014     1.00000
2303    12.36784     1.11943  4532.31633(67)  4539.08336     1.00000
2304    12.37256     1.11900  4579.10855(68)  4580.61753     1.00000
2305    12.37728     1.11858  4650.50409(68)  4665.33908     1.00000
2306    12.38200     1.11815  4751.22042(69)  4825.47823     1.00000
2307    12.38672     1.11773  4915.64802(70)  5096.04111     1.00000
2308    12.39144     1.11730  5173.73250(72)  5493.15703     1.00000
2309    12.39616     1.11688  5571.51159(75)  5981.23434     1.00000
2310    12.40088     1.11646  6053.25048(78)  6456.88608     1.00000
2311    12.40560     1.11603  6443.87614(80)  6767.27356     1.00000
2312    12.41032     1.11561  6634.83004(81)  6777.46011     1.00000
2313    12.41504     1.11519  6645.83025(82)  6488.95579     1.00000
2314    12.41976     1.11476  6383.05190(80)  6026.04851     1.00000
2315    12.42448     1.11434  5911.39639(77)  5540.01797     1.00000
2316    12.42920     1.11392  5457.04480(74)  5141.76611     1.00000
2317    12.43392     1.11350  5092.08635(71)  4873.27553     1.00000
2318    12.43864     1.11308  4859.10045(70)  4727.35820     1.00000
2319    12.44336     1.11266  4728.41166(69)  4681.88462     1.00000
2320    12.44808     1.11224  4698.93498(69)  4725.48881     1.00000
2321    12.45280     1.11182  4743.87502(69)  4868.13785     1.00000
2322    12.45752     1.11140  4916.43711(70)  5125.34915     1.00000
2323    12.46224     1.11098  5232.11569(72)  5486.71805     1.00000
2324    12.46696     1.11056  5638.57599(75)  5889.43039     1.00000
2325    12.47168     1.11014  6087.23903(78)  6211.26636     1.00000
2326    12.47640     1.10972  6333.28765(80)  6317.25620     1.00000
2327    12.48112     1.10931  6351.24468(80)  6155.22012     1.00000
2328    12.48584     1.10889  6166.34366(79)  5804.78770     1.00000
2329    12.49056     1.10847  5803.32833(76)  5408.26949     1.00000
2330    12.49528     1.10805  5302.41117(73)  5077.14785     1.00000

#######End of data loop#######
loop_
_refln_index_h
_refln_index_k
_refln_index_l
_pd_refln_phase_id
_refln_d_spacing
_refln_F_squared_calc
_refln_F_squared_meas
_refln_F_squared_sigma
_refln_include_status
   0   1   2   1     6.33557     0.62553     0.61300 318851070.32446 o
   1   0   4   1     4.58682     2.35230     2.29333 1921655579.59312 o
   1   1   0   1     4.38018     3.09816     2.88397 9536734411.12108 o
   0   0   6   1     3.83896     0.00212     0.00116 505678454.16508 o
   1   1   3   1     3.80460     4.52057     3.79425 21852362210.94043 o
   2   0   2   1     3.60294     0.01072     0.00253 4242725499.12360 o
   0   2   4   1     3.16779     3.83748     3.48835 17411409759.30894 o
   1   1   6   1     2.88705     7.22892     6.21344 48896049169.64637 o
   2   1   1   1     2.84553     1.03857     0.76076 29550822474.07966 o
   1   2   2   1     2.78255     0.00046     0.00696 3600824712.96799 o
   0   1   8   1     2.69188     0.29497     0.29257 10200434426.89121 o
   2   1   4   1     2.56686     1.94178     2.18327 21025705531.41773 o
   0   3   0   1     2.52890     4.02900     3.41032 51319839246.47246 o
   1   2   5   1     2.43441     0.02038     0.02449 2218168509.09347 o
   2   0   8   1     2.29341     0.71195     0.48161 108396537421.26968 o
   1   1   9   1     2.20975     0.73840     0.55109 81929476748.11951 o
   1   0  10   1     2.20403     0.42460     0.60627 91563870725.34815 o
   2   2   0   1     2.19009     0.64537     0.61328 11419049953.72762 o
   2   1   7   1     2.16182     0.36141     0.17745 74777921733.81046 o
   0   3   6   1     2.11186     1.66356     1.15132 74778592571.21573 o
   3   0   6   1     2.11186     0.37043     0.30443 10089566065.64932 o
   2   2   3   1     2.10608     0.57774     0.26596 101886089855.85251 o
   1   3   1   1     2.09544     0.06675     0.05338 9280634176.82602 o
   3   1   2   1     2.06991     0.43206     0.51276 14967755069.44756 o
   1   2   8   1     2.03176     3.06435     1.95657 167949587859.64386 o
   1   3   4   1     1.97636     2.63638     2.36022 48152924366.72572 o
   0   2  10   1     1.96883     1.93049     1.69255 45622716503.58130 o
   0   0  12   1     1.91948     0.53919     0.30575 70633672054.30185 o
   3   1   5   1     1.91397     0.14312     0.08384 18861385901.15405 o
   2   2   6   1     1.90230     6.99527     4.62845 213775463857.34308 o
   0   4   2   1     1.87146     0.94653     0.76151 57101640302.21165 o
   4   0   4   1     1.80147     0.15046     0.24869 61923401931.23029 o
   2   1  10   1     1.79577     6.70878     4.91691 225178170027.34814 o
   1   3   7   1     1.77272     1.36954     0.62042 178669371908.73773 o
   1   1  12   1     1.75808     0.00015     0.00978 5364002280.64996 o
   3   2   1   1     1.73556     0.11535     0.08370 13605145015.92235 o
   2   3   2   1     1.72096     0.00069     0.01226 6462972309.71961 o
   3   1   8   1     1.69885     2.69153     1.45604 206900460104.52634 o
   1   2  11   1     1.69108     0.00098     0.00172 483303068.74249 o
   3   2   4   1     1.66607     3.64932     3.10277 48873014826.29614 o
   2   2   9   1     1.66400     0.36348     0.22939 48794274977.57629 o
   4   1   0   1     1.65555     8.28180     4.68046 350996770191.89703 o
   2   3   5   1     1.62817     0.48833     0.23426 82393616132.98274 o
   1   4   3   1     1.61836     0.07909     0.05570 676990616.24941 o
   4   1   3   1     1.61836     0.92367     0.40042 147053803570.05176 o
   0   1  14   1     1.60789     1.79601     1.18222 159749494554.93365 o
   0   4   8   1     1.58389     1.59358     0.84037 178650910412.74329 o
   1   3  10   1     1.55353     5.92396     3.93718 235821695410.63907 o
   3   2   7   1     1.53854     0.36940     0.17698 73052496475.20464 o
   0   3  12   1     1.52894     0.67995     0.30287 119390798324.66660 o
   3   0  12   1     1.52894     0.45847     0.21647 73685127602.41348 o
   4   1   6   1     1.52021     3.31401     1.80358 153554670342.70251 o
   1   4   6   1     1.52021     3.40418     1.84004 164750662508.43039 o
   2   0  14   1     1.50941     3.81475     2.05516 297061593578.29260 o
   2   1  13   1     1.50730     0.06543     0.00579 24114904777.11041 o
   5   0   2   1     1.50434     0.03717     0.04811 8385079906.58127 o
   2   3   8   1     1.48950     0.81498     0.35886 142937713883.98883 o
   3   1  11   1     1.48426     0.51923     0.18402 131562159930.11856 o
   0   5   4   1     1.46726     2.18822     1.42515 156836612906.83148 o
   4   0  10   1     1.46417     2.44276     1.81209 51194987520.22428 o
   3   3   0   1     1.46006     2.67741     1.66861 237558447188.14087 o
   1   1  15   1     1.44911     1.19698     0.54201 232476913343.80878 o
   2   2  12   1     1.44353     0.01752     0.02546 4266868081.02576 o
   3   3   3   1     1.43435     0.34466     0.12315 110172181356.69781 o
   2   4   1   1     1.43098     0.01565     0.00011 7386086938.48843 o
   1   2  14   1     1.42705     4.22955     2.51108 355600307475.03656 o
   4   2   2   1     1.42277     0.04499     0.09523 27655717238.48014 o
   1   0  16   1     1.41437     0.48882     0.37765 54397926860.46024 o
   2   4   4   1     1.39127     1.90368     1.54954 12641126031.24779 o
   1   4   9   1     1.39007     0.15997     0.07994 27050683809.39558 o
   4   1   9   1     1.39007     0.41537     0.16453 94187096079.68147 o
   3   2  10   1     1.38864     2.53909     1.80291 150339325546.86050 o
   4   2   5   1     1.36898     0.33042     0.13364 86727710833.31126 o
   3   3   6   1     1.36469     1.87073     0.87118 235379802430.55670 o
   5   1   1   1     1.36023     1.02019     0.41385 215293895939.11279 o
   1   3  13   1     1.35532     0.30295     0.09639 102490997209.76627 o
   1   5   2   1     1.35317     0.00148     0.02435 12736986368.06168 o
   0   2  16   1     1.34594     0.61275     0.45832 63082197114.94644 o
   5   0   8   1     1.34234     0.01789     0.02908 6342219305.34732 o
   2   3  11   1     1.33850     0.13499     0.07248 33982481674.65396 o
   5   1   4   1     1.32599     5.12844     2.81084 415098291966.47375 o
   2   4   7   1     1.31440     0.09928     0.05190 26161821550.53556 o
   1   5   5   1     1.30665     0.49870     0.21185 126253839951.89342 o
   3   1  14   1     1.29610     4.10591     1.61612 429574124489.52393 o
   2   1  16   1     1.28657     1.11671     0.71336 78676587848.51517 o
   4   2   8   1     1.28343     0.82320     0.32146 152382730038.28452 o
   0   0  18   1     1.27965     1.58951     0.60764 274374310803.58606 o
   3   3   9   1     1.26820     0.00128     0.00185 447233464.21691 o
   0   5  10   1     1.26711     0.08993     0.24856 102427958989.12851 o
   0   6   0   1     1.26445     5.13545     1.81967 588445890787.85889 o
   5   1   7   1     1.25894     1.50690     0.44984 335960626968.44055 o
   2   2  15   1     1.25732     0.00654     0.00476 183901591.03931 o
   1   4  12   1     1.25366     0.02401     0.00052 11907582250.13310 o
   4   1  12   1     1.25366     0.03948     0.00171 19103664788.83937 o
   4   3   1   1     1.24542     0.00001     0.00000 1120375.63637 o
   0   4  14   1     1.24283     0.48673     0.28675 46620745567.02180 o
   3   2  13   1     1.24165     0.66939     0.18461 179329410412.51593 o
   3   4   2   1     1.23999     0.80009     0.51917 80515353519.47830 o
   1   5   8   1     1.23165     0.05497     0.05227 323234297.19938 o
   1   1  18   1     1.22831     0.35158     0.30698 1180483967.84691 o
   1   2  17   1     1.22505     0.80535     0.19224 242816344581.74243 o
   4   3   4   1     1.21898     0.86174     0.55808 44862418702.88999 o
   2   4  10   1     1.21721     2.01564     1.24694 74345631145.19511 o
   5   2   0   1     1.21484     3.28996     1.43374 422702045014.10522 o
   3   4   5   1     1.20390     0.02438     0.00353 10842196438.02006 o
   6   0   6   1     1.20098     0.46832     0.23885 86155555543.07166 o
   0   6   6   1     1.20098     0.55063     0.26082 112429367228.34958 o
   2   5   3   1     1.19992     0.38306     0.06406 151701817110.44357 o
   5   2   3   1     1.19992     0.01387     0.00345 4867829127.58115 o
   2   3  14   1     1.19563     5.14376     2.05431 693764301884.75781 o
   1   3  16   1     1.18814     0.20302     0.24814 28340512260.13862 o
   4   2  11   1     1.18301     0.02720     0.02095 3644762752.09020 o
   5   1  10   1     1.17277     0.30343     0.55692 129745140354.56943 o
   4   3   7   1     1.16627     0.51521     0.07200 203322944954.46909 o
   3   3  12   1     1.16208     0.39419     0.09432 130264131778.65536 o
   5   2   6   1     1.15823     4.00120     1.33262 532652730944.17004 o
   2   5   6   1     1.15823     1.98289     0.88219 140559208379.26620 o
   1   6   1   1     1.15550     0.05202     0.00898 19481104998.10884 o
   6   1   2   1     1.15117     0.23485     0.18656 28399496837.81187 o
   4   0  16   1     1.14670     0.04632     0.07041 17502574995.25417 o
   3   4   8   1     1.14448     3.17761     0.97915 528186153946.00360 o
   1   5  11   1     1.14209     1.29283     0.29892 283406798890.13080 o
   0   3  18   1     1.14180     0.69409     0.47589 20138567573.68352 o
   3   0  18   1     1.14180     0.95240     0.54950 29961335340.50295 o
   3   1  17   1     1.13918     0.00053     0.00076 236584082.20119 o
   0   1  20   1     1.13864     3.04717     1.01000 514784434723.57990 o
   1   6   4   1     1.13429     1.64237     0.90032 215228140536.12875 o
   4   1  15   1     1.12585     0.14267     0.04697 43881289837.95127 o
   1   4  15   1     1.12585     0.33370     0.08206 118105160989.02174 o
   6   1   5   1     1.12211     0.00268     0.00068 1076054689.16251 o
   2   1  19   1     1.11661     0.14040     0.03941 34784693580.13470 o
   5   0  14   1     1.11541     2.03570     0.76835 336316886896.45697 o
   2   4  13   1     1.11455     0.56878     0.11448 160745445854.90900 o
   3   2  16   1     1.10932     1.24274     0.69471 200312096531.92413 o
   2   2  18   1     1.10488     0.02750     0.15844 74614206338.38756 o
   2   0  20   1     1.10202     1.03880     0.44181 253533532670.60333 o
   2   5   9   1     1.09748     0.04103     0.00641 16213923644.04567 o
   5   2   9   1     1.09748     0.00157     0.00000 755465279.49019 o
   4   3  10   1     1.09677     6.08822     2.45527 1568417257487.70310 o
   4   4   0   1     1.09504     1.48859     0.67611 339333341310.98676 o
   1   6   7   1     1.09146     0.06962     0.00885 28280900200.85106 o
   4   4   3   1     1.08407     0.03740     0.00042 16881954680.93463 o
   3   5   1   1     1.08262     0.12874     0.03713 37710492632.12995 o
   4   2  14   1     1.08091     2.84388     1.17266 680114980215.34570 o
   5   1  13   1     1.08014     0.35139     0.10654 109392813947.53996 o
   5   3   2   1     1.07905     0.01469     0.04129 15774317445.39577 o
   0   7   2   1     1.07905     0.51406     0.24423 116036083108.22580 o

#######End of HKL loop#######
