# Supplementary material for: Crystal structure solution and high-temperature thermal expansion in NaZr2(PO4)3-type materials
Source: Acta Crystallogr B Struct Sci Cryst Eng Mater. 2024 Mar 22;80(Pt 2):146–59. doi: 10.1107/S2052520624001598 (PMC10994170; doi:10.1107/S2052520624001598)
Supplement: Supplementary file 2 [file b-80-00146-phase_1_R-3c_CaZr4PO46sup2.rtv]

data_pxrd_JB1007A_16_1400_maskSapphire.xye

_pd_block_id		JB1007A_16_1400_maskSapphire.xye

loop_
_pd_proc_point_id
_pd_meas_2theta_scan
_pd_proc_intensity_total
_pd_calc_intensity_total
_pd_proc_ls_weight
         1     1.49768  2934.68228  2776.34249     0.00036
         2     1.50240  2931.71644  2770.32345     0.00036
         3     1.50712  2928.76564  2792.51339     0.00036
         4     1.51184  2925.82986  2781.83678     0.00036
         5     1.51656  2922.90907  2798.24678     0.00036
         6     1.52128  2920.00322  2794.05610     0.00036
         7     1.52600  2917.11231  2797.92541     0.00036
         8     1.53072  2914.23629  2783.43224     0.00036
         9     1.53544  2911.37514  2817.24813     0.00035
        10     1.54016  2908.52883  2821.20916     0.00035
        11     1.54488  2905.69733  2775.48468     0.00036
        12     1.54960  2902.88061  2800.61088     0.00036
        13     1.55432  2900.07864  2765.27747     0.00036
        14     1.55904  2897.29139  2797.64891     0.00036
        15     1.56376  2894.51884  2807.58297     0.00036
        16     1.56848  2891.76095  2790.06197     0.00036
        17     1.57320  2889.01769  2786.82267     0.00036
        18     1.57792  2886.28904  2769.75024     0.00036
        19     1.58264  2883.57497  2767.96019     0.00036
        20     1.58736  2880.87544  2796.79495     0.00036
        21     1.59208  2878.19044  2800.22942     0.00036
        22     1.59680  2875.51992  2801.71249     0.00036
        23     1.60152  2872.86387  2815.72123     0.00036
        24     1.60624  2870.22224  2794.02657     0.00036
        25     1.61096  2867.59503  2833.95555     0.00035
        26     1.61568  2864.98218  2823.58838     0.00035
        27     1.62040  2862.38369  2813.93874     0.00036
        28     1.62512  2859.79951  2773.60096     0.00036
        29     1.62984  2857.22962  2783.57168     0.00036
        30     1.63456  2854.67399  2806.14746     0.00036
        31     1.63928  2852.13259  2821.82479     0.00035
        32     1.64400  2849.60540  2810.79248     0.00036
        33     1.64872  2847.09238  2797.43423     0.00036
        34     1.65344  2844.59350  2809.71674     0.00036
        35     1.65816  2842.10875  2777.28675     0.00036
        36     1.66288  2839.63808  2808.23390     0.00036
        37     1.66760  2837.18147  2800.29195     0.00036
        38     1.67232  2834.73889  2815.60891     0.00036
        39     1.67704  2832.31032  2840.36530     0.00035
        40     1.68176  2829.89573  2847.37225     0.00035
        41     1.68648  2827.49508  2816.97120     0.00035
        42     1.69120  2825.10835  2787.50280     0.00036
        43     1.69592  2822.73551  2839.15697     0.00035
        44     1.70064  2820.37653  2791.80539     0.00036
        45     1.70536  2818.03139  2828.60245     0.00035
        46     1.71008  2815.70005  2814.49081     0.00036
        47     1.71480  2813.38249  2812.32562     0.00036
        48     1.71952  2811.07868  2813.84985     0.00036
        49     1.72424  2808.78859  2797.16469     0.00036
        50     1.72896  2806.51220  2818.45990     0.00035
        51     1.73368  2804.24947  2818.06756     0.00035
        52     1.73840  2802.00038  2839.18319     0.00035
        53     1.74312  2799.76489  2805.57709     0.00036
        54     1.74784  2797.54299  2825.95689     0.00035
        55     1.75256  2795.33464  2813.93396     0.00036
        56     1.75728  2793.13982  2825.86024     0.00035
        57     1.76200  2790.95850  2800.68484     0.00036
        58     1.76672  2788.79064  2838.21417     0.00035
        59     1.77144  2786.63623  2827.67778     0.00035
        60     1.77616  2784.49523  2831.74310     0.00035
        61     1.78088  2782.36762  2822.80657     0.00035
        62     1.78560  2780.25337  2835.36165     0.00035
        63     1.79032  2778.15244  2845.80323     0.00035
        64     1.79504  2776.06483  2828.71014     0.00035
        65     1.79976  2773.99048  2837.83865     0.00035
        66     1.80448  2771.92939  2822.98878     0.00035
        67     1.80920  2769.88152  2841.25131     0.00035
        68     1.81392  2767.84684  2857.11188     0.00035
        69     1.81864  2765.82532  2864.28579     0.00035
        70     1.82336  2763.81695  2825.89861     0.00035
        71     1.82808  2761.82168  2819.63648     0.00035
        72     1.83280  2759.83950  2864.69552     0.00035
        73     1.83752  2757.87037  2805.69739     0.00036
        74     1.84224  2755.91427  2848.88632     0.00035
        75     1.84696  2753.97117  2811.16089     0.00036
        76     1.85168  2752.04105  2827.39242     0.00035
        77     1.85640  2750.12387  2837.07154     0.00035
        78     1.86112  2748.37737  2816.67529     0.00036
        79     1.86584  2761.31545  2812.99876     0.00036
        80     1.87056  2759.89741  2837.11853     0.00035
        81     1.87528  2758.51365  2841.47665     0.00035
        82     1.88000  2757.16579  2810.47471     0.00036
        83     1.88472  2755.85504  2843.27032     0.00035
        84     1.88944  2754.58293  2804.49377     0.00036
        85     1.89416  2753.35126  2848.47318     0.00035
        86     1.89888  2752.16201  2794.09000     0.00036
        87     1.90360  2751.01694  2806.19514     0.00036
        88     1.90832  2749.91821  2801.56671     0.00036
        89     1.91304  2748.86852  2805.54733     0.00036
        90     1.91776  2747.87029  2852.98202     0.00035
        91     1.92248  2746.92619  2818.60433     0.00035
        92     1.92720  2746.03941  2824.83196     0.00035
        93     1.93192  2745.21378  2803.90114     0.00036
        94     1.93664  2744.45253  2858.31722     0.00035
        95     1.94136  2743.75974  2834.17436     0.00035
        96     1.94608  2743.14040  2833.43259     0.00035
        97     1.95080  2742.59942  2825.21457     0.00035
        98     1.95552  2742.14198  2810.56480     0.00036
        99     1.96024  2741.77418  2809.77610     0.00036
       100     1.96496  2741.50390  2821.19700     0.00035
       101     1.96968  2741.33772  2812.04014     0.00036
       102     1.97440  2741.28405  2803.10628     0.00036
       103     1.97912  2741.35295  2829.50573     0.00035
       104     1.98384  2741.55533  2800.06108     0.00036
       105     1.98856  2741.90228  2838.38586     0.00035
       106     1.99328  2742.40716  2830.91192     0.00035
       107     1.99800  2743.08703  2815.48757     0.00036
       108     2.00272  2743.95775  2833.12802     0.00035
       109     2.00744  2745.03858  2837.52097     0.00035
       110     2.01216  2746.35271  2821.72475     0.00035
       111     2.01688  2747.92728  2822.67564     0.00035
       112     2.02160  2749.78975  2820.69799     0.00035
       113     2.02632  2751.97398  2795.61312     0.00036
       114     2.03104  2754.52285  2829.14893     0.00035
       115     2.03576  2757.48077  2806.16515     0.00036
       116     2.04048  2760.90016  2826.87620     0.00035
       117     2.04520  2764.84511  2834.02602     0.00035
       118     2.04992  2769.39611  2805.84226     0.00036
       119     2.05464  2774.63649  2839.60955     0.00035
       120     2.05936  2780.67212  2836.13035     0.00035
       121     2.06408  2787.63824  2833.69894     0.00035
       122     2.06880  2795.69020  2845.49996     0.00035
       123     2.07352  2805.01262  2839.85655     0.00035
       124     2.07824  2815.83863  2843.58818     0.00035
       125     2.08296  2828.48284  2854.31031     0.00035
       126     2.08768  2843.29152  2873.20519     0.00035
       127     2.09240  2860.72572  2866.04620     0.00035
       128     2.09712  2881.39801  2863.26537     0.00035
       129     2.10184  2906.09627  2872.83758     0.00035
       130     2.10656  2935.81352  2907.00608     0.00034
       131     2.11128  2971.90323  2927.23810     0.00034
       132     2.11600  3016.32101  2955.63623     0.00034
       133     2.12072  3071.58620  2990.37752     0.00033
       134     2.12544  3141.32511  3051.72622     0.00033
       135     2.13016  3230.98760  3140.25425     0.00032
       136     2.13488  3349.66491  3313.06107     0.00030
       137     2.13960  3516.70407  3609.48518     0.00028
       138     2.14432  3793.79624  4115.04416     0.00024
       139     2.14904  4406.10882  5166.60505     0.00019
       140     2.15376  6037.67426  7327.41604     0.00014
       141     2.15848 10221.83592 12098.38590     0.00008
       142     2.16320 19223.41088 21104.86231     0.00005
       143     2.16792 34365.54731 36995.32304     0.00003
       144     2.17264 52814.83016 54628.02807     0.00002
       145     2.17736 66581.67273 65511.58406     0.00002
       146     2.18208 66600.85799 62193.70766     0.00002
       147     2.18680 52879.30775 47125.57387     0.00002
       148     2.19152 34419.58435 29700.24854     0.00003
       149     2.19624 19247.05362 16551.12470     0.00006
       150     2.20096 10230.55614  9336.37305     0.00011
       151     2.20568  6030.36285  6101.95694     0.00016
       152     2.21040  4392.72460  4607.16975     0.00022
       153     2.21512  3778.48145  3792.06213     0.00026
       154     2.21984  3498.72272  3406.56642     0.00029
       155     2.22456  3329.34834  3188.60518     0.00031
       156     2.22928  3208.39446  3079.12970     0.00032
       157     2.23400  3116.53179  2962.54535     0.00034
       158     2.23872  3044.55061  2899.87399     0.00034
       159     2.24344  2987.06131  2872.32168     0.00035
       160     2.24816  2940.45158  2813.11326     0.00036
       161     2.25288  2902.15199  2828.39223     0.00035
       162     2.25760  2870.23128  2776.98381     0.00036
       163     2.26232  2843.33375  2819.49080     0.00035
       164     2.26704  2820.47288  2747.52544     0.00036
       165     2.27176  2800.84225  2760.33134     0.00036
       166     2.27648  2783.83848  2762.45263     0.00036
       167     2.28120  2769.00382  2748.05989     0.00036
       168     2.28592  2755.98346  2720.90399     0.00037
       169     2.29064  2744.46619  2735.73974     0.00037
       170     2.29536  2734.21910  2754.63989     0.00036
       171     2.30008  2725.05963  2714.37974     0.00037
       172     2.30480  2716.82731  2743.35113     0.00036
       173     2.30952  2709.38943  2707.49736     0.00037
       174     2.31424  2702.64020  2731.23935     0.00037
       175     2.31896  2696.49671  2720.07499     0.00037
       176     2.32368  2690.93889  2694.54427     0.00037
       177     2.32840  2686.30452  2698.04665     0.00037
       178     2.33312  2681.56291  2698.27732     0.00037
       179     2.33784  2677.18375  2704.37226     0.00037
       180     2.34256  2673.12507  2684.68351     0.00037
       181     2.34728  2669.35297  2699.32911     0.00037
       182     2.35200  2665.84046  2670.54494     0.00037
       183     2.35672  2662.55919  2678.29051     0.00037
       184     2.36144  2659.48653  2675.18391     0.00037
       185     2.36616  2656.60357  2706.83718     0.00037
       186     2.37088  2653.89355  2693.45286     0.00037
       187     2.37560  2651.33981  2683.09621     0.00037
       188     2.38032  2648.92896  2671.54439     0.00037
       189     2.38504  2646.65011  2695.71657     0.00037
       190     2.38976  2644.49176  2695.99266     0.00037
       191     2.39448  2642.44409  2650.09002     0.00038
       192     2.39920  2640.49886  2692.26356     0.00037
       193     2.40392  2638.64906  2667.19562     0.00037
       194     2.40864  2636.88694  2687.30293     0.00037
       195     2.41336  2635.20640  2669.54430     0.00037
       196     2.41808  2633.60236  2665.84348     0.00038
       197     2.42280  2632.06955  2691.58549     0.00037
       198     2.42752  2630.60314  2675.58686     0.00037
       199     2.43224  2629.19903  2658.27665     0.00038
       200     2.43696  2627.85401  2659.67883     0.00038
       201     2.44168  2626.56404  2668.18489     0.00037
       202     2.44640  2625.32602  2666.76963     0.00037
       203     2.45112  2624.13732  2664.93921     0.00038
       204     2.45584  2622.99534  2660.04005     0.00038
       205     2.46056  2621.89744  2671.76730     0.00037
       206     2.46528  2620.84143  2673.51788     0.00037
       207     2.47000  2619.82562  2667.01448     0.00037
       208     2.47472  2618.84785  2671.87004     0.00037
       209     2.47944  2617.90639  2632.71301     0.00038
       210     2.48416  2616.99977  2669.35743     0.00037
       211     2.48888  2616.12661  2661.66366     0.00038
       212     2.49360  2615.22286  2681.01818     0.00037
       213     2.49832  2599.92662  2660.58015     0.00038
       214     2.50304  2599.56694  2672.27568     0.00037
       215     2.50776  2599.21781  2673.32366     0.00037
       216     2.51248  2598.87924  2660.12848     0.00038
       217     2.51720  2598.55130  2673.27138     0.00037
       218     2.52192  2598.23400  2632.34641     0.00038
       219     2.52664  2597.92740  2669.62560     0.00037
       220     2.53136  2597.63153  2657.85893     0.00038
       221     2.53608  2597.34647  2656.39720     0.00038
       222     2.54080  2597.07225  2662.04282     0.00038
       223     2.54552  2596.80894  2647.18608     0.00038
       224     2.55024  2596.55662  2659.57083     0.00038
       225     2.55496  2596.31535  2668.81023     0.00037
       226     2.55968  2596.08522  2653.23884     0.00038
       227     2.56440  2595.86631  2645.60937     0.00038
       228     2.56912  2595.65875  2669.28649     0.00037
       229     2.57384  2595.46261  2635.66453     0.00038
       230     2.57856  2595.27802  2696.32116     0.00037
       231     2.58328  2595.10511  2636.23567     0.00038
       232     2.58800  2594.94403  2646.69755     0.00038
       233     2.59272  2594.79491  2656.68760     0.00038
       234     2.59744  2594.65792  2667.81979     0.00037
       235     2.60216  2594.53328  2675.09360     0.00037
       236     2.60688  2594.42115  2675.64643     0.00037
       237     2.61160  2594.32174  2667.51251     0.00037
       238     2.61632  2594.23533  2664.14060     0.00038
       239     2.62104  2594.16217  2694.99223     0.00037
       240     2.62576  2594.10252  2653.24103     0.00038
       241     2.63048  2594.05670  2687.38884     0.00037
       242     2.63520  2594.02512  2681.16293     0.00037
       243     2.63992  2594.00810  2689.50031     0.00037
       244     2.64464  2594.00605  2679.61083     0.00037
       245     2.64936  2594.01946  2688.05118     0.00037
       246     2.65408  2594.04889  2642.42289     0.00038
       247     2.65880  2594.09482  2656.48473     0.00038
       248     2.66352  2594.15790  2668.16327     0.00037
       249     2.66824  2594.23890  2653.88091     0.00038
       250     2.67296  2594.35878  2668.57554     0.00037
       251     2.67768  2596.31454  2665.36355     0.00038
       252     2.68240  2596.48092  2665.73848     0.00038
       253     2.68712  2597.16762  2684.83031     0.00037
       254     2.69184  2625.51578  2670.97139     0.00037
       255     2.69656  2626.61640  2687.54036     0.00037
       256     2.70128  2627.78327  2683.94205     0.00037
       257     2.70600  2629.02021  2682.94185     0.00037
       258     2.71072  2630.33172  2682.99263     0.00037
       259     2.71544  2631.72336  2682.30628     0.00037
       260     2.72016  2633.20078  2680.70729     0.00037
       261     2.72488  2634.76979  2705.71993     0.00037
       262     2.72960  2636.43739  2698.05094     0.00037
       263     2.73432  2638.21212  2705.65833     0.00037
       264     2.73904  2640.10209  2688.70893     0.00037
       265     2.74376  2642.11677  2715.99104     0.00037
       266     2.74848  2644.26770  2715.71897     0.00037
       267     2.75320  2646.56794  2706.58856     0.00037
       268     2.75792  2649.03072  2706.97839     0.00037
       269     2.76264  2651.67214  2705.69247     0.00037
       270     2.76736  2654.51247  2714.72205     0.00037
       271     2.77208  2657.57268  2705.05871     0.00037
       272     2.77680  2660.87702  2742.99392     0.00036
       273     2.78152  2664.45552  2728.35139     0.00037
       274     2.78624  2668.34479  2726.72587     0.00037
       275     2.79096  2672.58443  2726.08638     0.00037
       276     2.79568  2677.22322  2721.86085     0.00037
       277     2.80040  2682.32379  2745.03619     0.00036
       278     2.80512  2687.96170  2745.47966     0.00036
       279     2.80984  2694.22703  2747.01383     0.00036
       280     2.81456  2701.24302  2726.28288     0.00037
       281     2.81928  2709.18969  2745.22871     0.00036
       282     2.82400  2718.33409  2729.31011     0.00037
       283     2.82872  2730.26014  2774.40129     0.00036
       284     2.83344  2776.71806  2779.79955     0.00036
       285     2.83816  2794.94364  2795.64941     0.00036
       286     2.84288  2819.60560  2791.81480     0.00036
       287     2.84760  2854.57288  2789.30285     0.00036
       288     2.85232  2905.40190  2843.28276     0.00035
       289     2.85704  2978.80088  2820.65424     0.00035
       290     2.86176  3081.01467  2908.25481     0.00034
       291     2.86648  3215.85785  2976.18723     0.00034
       292     2.87120  3381.93167  3123.23933     0.00032
       293     2.87592  3568.31835  3262.60011     0.00031
       294     2.88064  3752.55666  3328.00680     0.00030
       295     2.88536  3898.54849  3282.85006     0.00030
       296     2.89008  3964.79411  3166.20458     0.00032
       297     2.89480  3932.84585  3066.48576     0.00033
       298     2.89952  3822.47404  2951.84419     0.00034
       299     2.90424  3674.72033  2919.31888     0.00034
       300     2.90896  3526.83046  2893.24498     0.00035
       301     2.91368  3401.85552  2928.24032     0.00034
       302     2.91840  3311.18860  2929.19181     0.00034
       303     2.92312  3257.79234  2970.47438     0.00034
       304     2.92784  3238.68997  2974.05306     0.00034
       305     2.93256  3249.09499  3005.97213     0.00033
       306     2.93728  3284.56046  3065.78825     0.00033
       307     2.94200  3342.06871  3079.15011     0.00032
       308     2.94672  3421.20252  3169.97855     0.00032
       309     2.95144  3524.55200  3214.65427     0.00031
       310     2.95616  3657.43763  3387.87328     0.00030
       311     2.96088  3828.88221  3567.38440     0.00028
       312     2.96560  4054.72356  3850.24814     0.00026
       313     2.97032  4371.23485  4382.37253     0.00023
       314     2.97504  4889.75866  5276.89959     0.00019
       315     2.97976  5997.68411  7123.15325     0.00014
       316     2.98448  8885.21611 10702.20121     0.00009
       317     2.98920 16268.37669 18801.16714     0.00005
       318     2.99392 32206.56665 34743.08550     0.00003
       319     2.99864 59422.65903 62952.13694     0.00002
       320     3.00336 94115.84126 97666.24186     0.00001
       321     3.00808 122629.41740 123145.44228     0.00001
       322     3.01280 127915.18611 122742.77787     0.00001
       323     3.01752 105970.85051 97389.07832     0.00001
       324     3.02224 71494.97412 62962.41927     0.00002
       325     3.02696 40687.86759 35257.74637     0.00003
       326     3.03168 20787.12387 18481.88987     0.00005
       327     3.03640 10925.36805 10668.26934     0.00009
       328     3.04112  6878.97161  7130.83716     0.00014
       329     3.04584  5361.49798  5339.69648     0.00019
       330     3.05056  4736.19837  4480.43782     0.00022
       331     3.05528  4404.93673  3986.57775     0.00025
       332     3.06000  4191.89881  3716.29559     0.00027
       333     3.06472  4047.06704  3510.25677     0.00028
       334     3.06944  3951.61285  3440.37438     0.00029
       335     3.07416  3895.21853  3405.68779     0.00029
       336     3.07888  3872.35533  3386.78983     0.00030
       337     3.08360  3880.76523  3418.40602     0.00029
       338     3.08832  3920.68662  3409.39149     0.00029
       339     3.09304  3994.57319  3509.83518     0.00028
       340     3.09776  4108.05970  3580.16841     0.00028
       341     3.10248  4271.57826  3789.14691     0.00026
       342     3.10720  4501.87287  4132.60820     0.00024
       343     3.11192  4836.74121  4628.09462     0.00022
       344     3.11664  5395.25316  5623.82931     0.00018
       345     3.12136  6600.71475  7466.86563     0.00013
       346     3.12608  9734.16075 11460.83749     0.00009
       347     3.13080 17773.02817 19233.49200     0.00005
       348     3.13552 35611.19066 36669.86136     0.00003
       349     3.14024 66808.98418 66864.76842     0.00001
       350     3.14496 107781.30916 107819.30559     0.00001
       351     3.14968 143713.37401 139193.40558     0.00001
       352     3.15440 153568.77304 142106.48101     0.00001
       353     3.15912 130464.39107 116257.93055     0.00001
       354     3.16384 89930.64742 75174.84751     0.00001
       355     3.16856 51915.42757 42486.20491     0.00002
       356     3.17328 26524.88872 22319.53531     0.00004
       357     3.17800 13417.40302 12711.62507     0.00008
       358     3.18272  7909.46900  8004.11838     0.00012
       359     3.18744  5833.10646  5888.33155     0.00017
       360     3.19216  4967.52910  4757.00356     0.00021
       361     3.19688  4501.78056  4150.22859     0.00024
       362     3.20160  4188.99558  3777.40259     0.00026
       363     3.20632  3956.26723  3564.63256     0.00028
       364     3.21104  3776.25667  3420.81750     0.00029
       365     3.21576  3634.37059  3322.33838     0.00030
       366     3.22048  3521.28571  3274.47444     0.00031
       367     3.22520  3429.94684  3201.47702     0.00031
       368     3.22992  3355.64193  3178.75582     0.00031
       369     3.23464  3295.00942  3161.98166     0.00032
       370     3.23936  3245.53257  3121.39294     0.00032
       371     3.24408  3205.29666  3106.59495     0.00032
       372     3.24880  3172.98494  3103.43957     0.00032
       373     3.25352  3147.75005  3103.15576     0.00032
       374     3.25824  3129.43734  3089.83478     0.00032
       375     3.26296  3116.99719  3099.05170     0.00032
       376     3.26768  3111.23933  3077.80930     0.00032
       377     3.27240  3113.32981  3108.19435     0.00032
       378     3.27712  3125.32722  3105.51832     0.00032
       379     3.28184  3150.91532  3135.00221     0.00032
       380     3.28656  3195.94457  3150.25302     0.00032
       381     3.29128  3268.52371  3225.75671     0.00031
       382     3.29600  3378.63714  3338.00037     0.00030
       383     3.30072  3537.40359  3490.48986     0.00029
       384     3.30544  3792.59097  3770.30202     0.00027
       385     3.31016  4076.86930  4190.98690     0.00024
       386     3.31488  4423.93610  4845.41529     0.00021
       387     3.31960  4819.47976  5499.90474     0.00018
       388     3.32432  5230.22039  6184.15955     0.00016
       389     3.32904  5598.92228  6717.70714     0.00015
       390     3.33376  5838.30006  7209.07963     0.00014
       391     3.33848  5874.14079  7733.25130     0.00013
       392     3.34320  5716.36208  8021.30600     0.00012
       393     3.34792  5395.48897  7800.39234     0.00013
       394     3.35264  4991.48359  7009.44240     0.00014
       395     3.35736  4575.07975  5909.98028     0.00017
       396     3.36208  4191.60600  4886.08151     0.00020
       397     3.36680  3864.43517  4208.77645     0.00024
       398     3.37152  3602.32072  3756.02663     0.00027
       399     3.37624  3402.52236  3493.08088     0.00029
       400     3.38096  3256.39201  3324.86487     0.00030
       401     3.38568  3152.97871  3248.12600     0.00031
       402     3.39040  3081.34101  3192.76098     0.00031
       403     3.39512  3031.68400  3125.53257     0.00032
       404     3.39984  2996.86748  3096.15971     0.00032
       405     3.40456  2971.94120  3043.36438     0.00033
       406     3.40928  2953.56471  3038.50789     0.00033
       407     3.41400  2939.68680  3004.74657     0.00033
       408     3.41872  2929.08600  3002.60834     0.00033
       409     3.42344  2921.02795  2986.11418     0.00033
       410     3.42816  2915.01052  2986.81372     0.00033
       411     3.43288  2910.72476  2978.58223     0.00034
       412     3.43760  2907.96652  2950.77688     0.00034
       413     3.44232  2906.57515  2974.78522     0.00034
       414     3.44704  2906.43467  2952.96433     0.00034
       415     3.45176  2907.47244  2969.28249     0.00034
       416     3.45648  2909.06785  2964.96467     0.00034
       417     3.46120  2912.35146  2973.91737     0.00034
       418     3.46592  2916.73110  2972.16113     0.00034
       419     3.47064  2922.23480  2979.54006     0.00034
       420     3.47536  2928.19376  2966.93067     0.00034
       421     3.48008  2903.80216  2988.06063     0.00033
       422     3.48480  2913.88873  2980.09503     0.00034
       423     3.48952  2925.33683  2986.58245     0.00033
       424     3.49424  2938.26978  3001.40551     0.00033
       425     3.49896  2952.85019  2992.37470     0.00033
       426     3.50368  2969.30190  3003.59652     0.00033
       427     3.50840  2987.93211  3000.64958     0.00033
       428     3.51312  3008.88317  3018.40072     0.00033
       429     3.51784  3032.61200  3028.75799     0.00033
       430     3.52256  3059.58378  3017.21659     0.00033
       431     3.52728  3090.33358  3045.31587     0.00033
       432     3.53200  3125.55003  3051.29506     0.00033
       433     3.53672  3166.16643  3089.71870     0.00032
       434     3.54144  3213.24289  3087.50386     0.00032
       435     3.54616  3268.17054  3116.34898     0.00032
       436     3.55088  3332.80797  3127.79505     0.00032
       437     3.55560  3409.61962  3210.25123     0.00031
       438     3.56032  3501.72002  3236.27392     0.00031
       439     3.56504  3613.51124  3301.91899     0.00030
       440     3.56976  3751.67362  3370.23766     0.00030
       441     3.57448  3925.63444  3505.87454     0.00029
       442     3.57920  4149.59688  3682.85006     0.00027
       443     3.58392  4445.02253  3989.13158     0.00025
       444     3.58864  4852.34676  4519.51684     0.00022
       445     3.59336  5486.30642  5423.85129     0.00018
       446     3.59808  6751.60441  7091.09395     0.00014
       447     3.60280  9945.58387 10577.01903     0.00009
       448     3.60752 18132.47811 17621.51115     0.00006
       449     3.61224 36251.00594 32869.42696     0.00003
       450     3.61696 68500.25649 60817.76411     0.00002
       451     3.62168 112175.05465 100274.82156     0.00001
       452     3.62640 152587.31106 133627.46978     0.00001
       453     3.63112 167895.46470 141709.56337     0.00001
       454     3.63584 147129.04181 119888.94637     0.00001
       455     3.64056 104680.96251 80975.37474     0.00001
       456     3.64528 62231.77924 46268.45435     0.00002
       457     3.65000 32305.63112 24595.89733     0.00004
       458     3.65472 16222.46562 13598.77294     0.00007
       459     3.65944  9166.09835  8445.38279     0.00012
       460     3.66416  6442.28040  6060.26150     0.00017
       461     3.66888  5359.49697  4847.59128     0.00021
       462     3.67360  4816.96250  4216.87900     0.00024
       463     3.67832  4473.53347  3779.75860     0.00026
       464     3.68304  4232.22880  3583.08871     0.00028
       465     3.68776  4060.60385  3419.90040     0.00029
       466     3.69248  3942.42174  3334.95019     0.00030
       467     3.69720  3868.17757  3298.94056     0.00030
       468     3.70192  3831.23063  3301.85260     0.00030
       469     3.70664  3825.68648  3355.49826     0.00030
       470     3.71136  3844.90676  3457.59574     0.00029
       471     3.71608  3880.32909  3568.38105     0.00028
       472     3.72080  3919.93895  3587.02340     0.00028
       473     3.72552  3947.00466  3510.22820     0.00028
       474     3.73024  3944.37726  3351.16930     0.00030
       475     3.73496  3901.44765  3232.06834     0.00031
       476     3.73968  3820.55690  3123.07260     0.00032
       477     3.74440  3713.78924  3065.20023     0.00033
       478     3.74912  3597.33532  3045.80022     0.00033
       479     3.75384  3483.29837  3018.70406     0.00033
       480     3.75856  3379.22686  3025.38388     0.00033
       481     3.76328  3288.74464  2971.81182     0.00034
       482     3.76800  3212.96511  2980.35564     0.00034
       483     3.77272  3151.42637  2954.92679     0.00034
       484     3.77744  3102.62621  2962.16190     0.00034
       485     3.78216  3064.46206  2967.30320     0.00034
       486     3.78688  3034.86696  2965.73363     0.00034
       487     3.79160  3012.00131  2971.86329     0.00034
       488     3.79632  2994.41634  2947.92364     0.00034
       489     3.80104  2981.69133  2970.21117     0.00034
       490     3.80576  2975.47480  2951.37776     0.00034
       491     3.81048  2981.20994  2988.16860     0.00033
       492     3.81520  3008.75292  2958.26861     0.00034
       493     3.81992  3066.99807  2982.53283     0.00034
       494     3.82464  3150.98983  2972.37204     0.00034
       495     3.82936  3232.20124  2970.08910     0.00034
       496     3.83408  3263.99991  2973.77336     0.00034
       497     3.83880  3221.10192  2998.29594     0.00033
       498     3.84352  3129.49483  2998.85525     0.00033
       499     3.84824  3034.71087  2978.46550     0.00034
       500     3.85296  2965.54926  3020.62879     0.00033
       501     3.85768  2926.02457  2990.92881     0.00033
       502     3.86240  2907.02239  3018.16424     0.00033
       503     3.86712  2898.37353  3024.81064     0.00033
       504     3.87184  2893.83416  3050.94472     0.00033
       505     3.87656  2890.84460  3052.15686     0.00033
       506     3.88128  2888.56001  3066.94166     0.00033
       507     3.88600  2886.72281  3043.37970     0.00033
       508     3.89072  2885.23382  3014.28032     0.00033
       509     3.89544  2884.04038  3003.60968     0.00033
       510     3.90016  2883.10661  2984.15738     0.00034
       511     3.90488  2882.40657  2994.50600     0.00033
       512     3.90960  2881.91889  3000.10860     0.00033
       513     3.91432  2881.62796  2987.78176     0.00033
       514     3.91904  2881.52310  2975.54046     0.00034
       515     3.92376  2881.59390  2993.75886     0.00033
       516     3.92848  2881.82103  3016.03194     0.00033
       517     3.93320  2882.23098  2983.65264     0.00034
       518     3.93792  2882.80723  2994.57224     0.00033
       519     3.94264  2883.54926  3003.82007     0.00033
       520     3.94736  2884.45943  3050.85101     0.00033
       521     3.95208  2885.55743  3020.13316     0.00033
       522     3.95680  2880.83232  3048.88340     0.00033
       523     3.96152  2852.65384  3075.73272     0.00033
       524     3.96624  2855.30703  3079.45935     0.00032
       525     3.97096  2858.14094  3070.19637     0.00033
       526     3.97568  2861.17911  3088.14772     0.00032
       527     3.98040  2864.45040  3070.93464     0.00033
       528     3.98512  2867.99242  3062.91500     0.00033
       529     3.98984  2871.85759  3024.10729     0.00033
       530     3.99456  2876.10836  3005.35545     0.00033
       531     3.99928  2880.56597  2991.85129     0.00033
       532     4.00400  2884.34768  2989.19453     0.00033
       533     4.00872  2890.49556  2999.23361     0.00033
       534     4.01344  2897.68935  2970.46942     0.00034
       535     4.01816  2906.29358  2978.18398     0.00034
       536     4.02288  2916.83852  2974.81373     0.00034
       537     4.02760  2931.45816  2979.36537     0.00034
       538     4.03232  2967.97348  2988.41380     0.00033
       539     4.03704  2989.60020  2947.96945     0.00034
       540     4.04176  3016.81531  2987.57847     0.00033
       541     4.04648  3050.66842  2987.74664     0.00033
       542     4.05120  3092.08655  2994.15968     0.00033
       543     4.05592  3141.72249  3068.58470     0.00033
       544     4.06064  3199.42247  3146.05660     0.00032
       545     4.06536  3264.02419  3287.37145     0.00030
       546     4.07008  3332.74546  3416.52572     0.00029
       547     4.07480  3400.27493  3498.62458     0.00029
       548     4.07952  3458.44005  3466.02732     0.00029
       549     4.08424  3497.30414  3352.23204     0.00030
       550     4.08896  3508.28952  3206.39588     0.00031
       551     4.09368  3489.36011  3104.33182     0.00032
       552     4.09840  3446.00222  3046.11870     0.00033
       553     4.10312  3387.79203  2996.79807     0.00033
       554     4.10784  3324.22314  2983.81144     0.00034
       555     4.11256  3262.24813  2978.76601     0.00034
       556     4.11728  3205.90739  2983.95620     0.00034
       557     4.12200  3157.24555  2983.87697     0.00034
       558     4.12672  3116.87715  2995.80473     0.00033
       559     4.13144  3084.51621  2994.37518     0.00033
       560     4.13616  3059.41990  3010.31044     0.00033
       561     4.14088  3040.64328  3010.12718     0.00033
       562     4.14560  3027.00588  3000.72547     0.00033
       563     4.15032  3017.46595  3005.51617     0.00033
       564     4.15504  3011.12516  3009.74345     0.00033
       565     4.15976  3007.22913  3023.29860     0.00033
       566     4.16448  3005.10893  3002.00166     0.00033
       567     4.16920  3004.50066  3020.43070     0.00033
       568     4.17392  3005.03949  3017.29767     0.00033
       569     4.17864  3006.51433  3045.30208     0.00033
       570     4.18336  3008.79548  3028.78001     0.00033
       571     4.18808  3011.80817  3027.16403     0.00033
       572     4.19280  3015.50750  3042.09770     0.00033
       573     4.19752  3019.87031  3035.27155     0.00033
       574     4.20224  3024.89849  3072.70275     0.00033
       575     4.20696  3030.61529  3048.32286     0.00033
       576     4.21168  3037.04698  3075.16426     0.00033
       577     4.21640  3044.23975  3086.90141     0.00032
       578     4.22112  3052.26223  3070.40834     0.00033
       579     4.22584  3061.19494  3076.14128     0.00033
       580     4.23056  3071.13299  3084.43525     0.00032
       581     4.23528  3082.19984  3110.82661     0.00032
       582     4.24000  3094.56306  3104.62521     0.00032
       583     4.24472  3108.39530  3131.14559     0.00032
       584     4.24944  3123.92322  3122.39650     0.00032
       585     4.25416  3141.43916  3171.54145     0.00032
       586     4.25888  3161.29856  3185.50589     0.00031
       587     4.26360  3183.92029  3201.85971     0.00031
       588     4.26832  3209.84621  3211.04152     0.00031
       589     4.27304  3239.81686  3199.30814     0.00031
       590     4.27776  3274.68796  3206.90217     0.00031
       591     4.28248  3315.59892  3231.86683     0.00031
       592     4.28720  3364.08830  3273.88712     0.00031
       593     4.29192  3422.23833  3273.79987     0.00031
       594     4.29664  3492.71171  3333.05716     0.00030
       595     4.30136  3579.26137  3376.57948     0.00030
       596     4.30608  3687.45607  3477.42237     0.00029
       597     4.31080  3825.24737  3604.18532     0.00028
       598     4.31552  4006.54003  3833.50283     0.00026
       599     4.32024  4265.45511  4201.87580     0.00024
       600     4.32496  4716.33018  4864.04972     0.00021
       601     4.32968  5730.78355  6168.68354     0.00016
       602     4.33440  8325.65623  8737.35560     0.00011
       603     4.33912 14643.52185 14326.80113     0.00007
       604     4.34384 27575.98251 25488.92665     0.00004
       605     4.34856 48512.48039 45044.92012     0.00002
       606     4.35328 74037.90038 70424.16740     0.00001
       607     4.35800 94189.54175 88013.62809     0.00001
       608     4.36272 97274.08077 89557.79425     0.00001
       609     4.36744 81188.56925 72264.05208     0.00001
       610     4.37216 55973.59750 48039.36126     0.00002
       611     4.37688 33022.10493 27196.69848     0.00004
       612     4.38160 17705.07492 15084.79380     0.00007
       613     4.38632  9702.33697  9098.16573     0.00011
       614     4.39104  6288.17738  6327.95654     0.00016
       615     4.39576  4956.30439  4952.42534     0.00020
       616     4.40048  4399.93548  4272.67007     0.00023
       617     4.40520  4105.57150  3884.05808     0.00026
       618     4.40992  3909.99004  3690.04858     0.00027
       619     4.41464  3764.59918  3538.21623     0.00028
       620     4.41936  3651.96528  3466.68419     0.00029
       621     4.42408  3563.03960  3395.71007     0.00029
       622     4.42880  3491.62578  3364.57522     0.00030
       623     4.43352  3433.51047  3333.62903     0.00030
       624     4.43824  3385.72041  3298.23138     0.00030
       625     4.44296  3346.09047  3264.13555     0.00031
       626     4.44768  3312.88477  3268.67960     0.00031
       627     4.45240  3317.74664  3258.86864     0.00031
       628     4.45712  3294.92949  3232.88660     0.00031
       629     4.46184  3275.63912  3252.40935     0.00031
       630     4.46656  3259.27428  3249.76813     0.00031
       631     4.47128  3245.37340  3237.36011     0.00031
       632     4.47600  3233.58288  3234.39139     0.00031
       633     4.48072  3223.56963  3215.76347     0.00031
       634     4.48544  3214.57853  3217.58810     0.00031
       635     4.49016  3207.46228  3214.00115     0.00031
       636     4.49488  3201.52403  3209.12040     0.00031
       637     4.49960  3196.61998  3228.10296     0.00031
       638     4.50432  3192.63783  3247.04464     0.00031
       639     4.50904  3189.48994  3226.91767     0.00031
       640     4.51376  3187.09001  3218.63874     0.00031
       641     4.51848  3186.29086  3209.09112     0.00031
       642     4.52320  3188.90721  3216.24875     0.00031
       643     4.52792  3188.54325  3231.50428     0.00031
       644     4.53264  3188.73379  3246.37798     0.00031
       645     4.53736  3189.56242  3208.57214     0.00031
       646     4.54208  3190.78937  3221.68062     0.00031
       647     4.54680  3192.50649  3224.80425     0.00031
       648     4.55152  3194.70405  3235.05124     0.00031
       649     4.55624  3197.37848  3260.40643     0.00031
       650     4.56096  3200.53041  3268.81549     0.00031
       651     4.56568  3204.16412  3257.15098     0.00031
       652     4.57040  3208.29202  3254.54223     0.00031
       653     4.57512  3212.92995  3323.13838     0.00030
       654     4.57984  3218.09874  3389.53139     0.00030
       655     4.58456  3223.82731  3493.54739     0.00029
       656     4.58928  3230.15186  3688.08377     0.00027
       657     4.59400  3237.11316  3958.09495     0.00025
       658     4.59872  3244.76298  4257.58450     0.00023
       659     4.60344  3253.16606  4451.89033     0.00022
       660     4.60816  3262.39615  4489.37053     0.00022
       661     4.61288  3272.54232  4340.69749     0.00023
       662     4.61760  3283.71937  4061.54798     0.00025
       663     4.62232  3296.06772  3794.28428     0.00026
       664     4.62704  3309.75158  3598.82946     0.00028
       665     4.63176  3324.98964  3456.93835     0.00029
       666     4.63648  3342.05346  3385.11231     0.00030
       667     4.64120  3361.27923  3344.80126     0.00030
       668     4.64592  3383.07944  3326.13406     0.00030
       669     4.65064  3407.99502  3334.88258     0.00030
       670     4.65536  3436.65316  3344.10595     0.00030
       671     4.66008  3469.78150  3336.41760     0.00030
       672     4.66480  3508.25448  3332.36107     0.00030
       673     4.66952  3553.06016  3360.65604     0.00030
       674     4.67424  3605.23179  3376.85747     0.00030
       675     4.67896  3665.83424  3413.67595     0.00029
       676     4.68368  3735.99613  3469.90253     0.00029
       677     4.68840  3816.64428  3558.04380     0.00028
       678     4.69312  3904.40356  3674.55754     0.00027
       679     4.69784  3990.72574  3795.51602     0.00026
       680     4.70256  4104.10077  3915.06199     0.00026
       681     4.70728  4225.04253  3964.12478     0.00025
       682     4.71200  4349.66822  3938.66516     0.00025
       683     4.71672  4473.83528  3894.83612     0.00026
       684     4.72144  4596.45498  3843.01724     0.00026
       685     4.72616  4721.88683  3824.11626     0.00026
       686     4.73088  4861.94337  3932.47477     0.00025
       687     4.73560  5036.33200  4127.20434     0.00024
       688     4.74032  5277.71928  4464.37792     0.00022
       689     4.74504  5655.18077  5027.42842     0.00020
       690     4.74976  6381.87364  6089.41735     0.00016
       691     4.75448  8138.79896  8151.35917     0.00012
       692     4.75920 12723.36244 12252.39624     0.00008
       693     4.76392 23570.85011 21296.73281     0.00005
       694     4.76864 44955.54019 38841.65313     0.00003
       695     4.77336 78523.12763 69059.34957     0.00001
       696     4.77808 117658.27286 104902.33791     0.00001
       697     4.78280 146682.30252 129766.88810     0.00001
       698     4.78752 148449.11292 129484.80350     0.00001
       699     4.79224 121652.50850 104244.32531     0.00001
       700     4.79696 82726.29083 68752.97747     0.00001
       701     4.80168 48064.70880 39348.26051     0.00003
       702     4.80640 25323.33427 20763.33445     0.00005
       703     4.81112 13548.94033 12165.67802     0.00008
       704     4.81584  8511.19576  8102.07110     0.00012
       705     4.82056  6640.49704  6318.94679     0.00016
       706     4.82528  6105.59404  5590.37029     0.00018
       707     4.83000  6428.94804  5600.79420     0.00018
       708     4.83472  7893.41578  6484.35082     0.00015
       709     4.83944 10999.81459  8625.89467     0.00012
       710     4.84416 15771.73278 12216.30474     0.00008
       711     4.84888 21003.16352 16455.22151     0.00006
       712     4.85360 24334.24229 18766.65784     0.00005
       713     4.85832 23607.79741 17938.35376     0.00006
       714     4.86304 19261.58381 14619.73865     0.00007
       715     4.86776 13747.39203 10418.35816     0.00010
       716     4.87248  9145.78639  7053.76770     0.00014
       717     4.87720  6261.45928  5156.91822     0.00019
       718     4.88192  4802.89073  4253.87900     0.00024
       719     4.88664  4172.18526  3845.99510     0.00026
       720     4.89136  3910.24070  3620.16279     0.00028
       721     4.89608  3783.17427  3510.54289     0.00028
       722     4.90080  3703.65922  3439.34341     0.00029
       723     4.90552  3644.74777  3396.65168     0.00029
       724     4.91024  3597.98815  3356.81066     0.00030
       725     4.91496  3559.72879  3332.95708     0.00030
       726     4.91968  3527.88504  3357.84599     0.00030
       727     4.92440  3500.80765  3321.69821     0.00030
       728     4.92912  3478.21904  3324.99048     0.00030
       729     4.93384  3458.98169  3318.47009     0.00030
       730     4.93856  3442.62865  3325.15907     0.00030
       731     4.94328  3428.93509  3366.87812     0.00030
       732     4.94800  3417.79543  3406.70818     0.00029
       733     4.95272  3409.04980  3509.78718     0.00028
       734     4.95744  3402.17429  3658.38072     0.00027
       735     4.96216  3396.11468  3754.37618     0.00027
       736     4.96688  3389.69506  3778.97260     0.00026
       737     4.97160  3382.60627  3653.39896     0.00027
       738     4.97632  3375.62384  3517.52348     0.00028
       739     4.98104  3369.65365  3389.96020     0.00029
       740     4.98576  3365.08122  3301.84784     0.00030
       741     4.99048  3361.76567  3260.13818     0.00031
       742     4.99520  3359.29713  3248.48301     0.00031
       743     4.99992  3357.23768  3230.70430     0.00031
       744     5.00464  3355.26413  3220.52635     0.00031
       745     5.00936  3353.18572  3214.15897     0.00031
       746     5.01408  3350.95191  3198.22685     0.00031
       747     5.01880  3348.64411  3208.19632     0.00031
       748     5.02352  3346.41216  3229.09832     0.00031
       749     5.02824  3344.41425  3202.14705     0.00031
       750     5.03296  3342.78017  3215.15540     0.00031
       751     5.03768  3341.60187  3224.21780     0.00031
       752     5.04240  3344.34371  3197.12261     0.00031
       753     5.04712  3347.77721  3191.70484     0.00031
       754     5.05184  3348.48744  3199.89064     0.00031
       755     5.05656  3349.87078  3204.56339     0.00031
       756     5.06128  3352.00124  3207.32694     0.00031
       757     5.06600  3354.98403  3233.74300     0.00031
       758     5.07072  3358.97945  3222.73150     0.00031
       759     5.07544  3364.22713  3214.93926     0.00031
       760     5.08016  3371.06951  3219.17294     0.00031
       761     5.08488  3380.08824  3248.62484     0.00031
       762     5.08960  3392.61886  3257.07912     0.00031
       763     5.09432  3412.66853  3313.74008     0.00030
       764     5.09904  3453.47554  3384.13815     0.00030
       765     5.10376  3553.62944  3482.51832     0.00029
       766     5.10848  3803.34792  3750.62541     0.00027
       767     5.11320  4343.57923  4347.70770     0.00023
       768     5.11792  5297.20142  5405.79148     0.00018
       769     5.12264  6580.59929  7020.75721     0.00014
       770     5.12736  7884.03303  8545.20828     0.00012
       771     5.13208  8531.31093  9311.17488     0.00011
       772     5.13680  8121.72997  8716.70560     0.00011
       773     5.14152  6921.07180  7340.80708     0.00014
       774     5.14624  5571.82591  5692.40066     0.00018
       775     5.15096  4522.17351  4516.48740     0.00022
       776     5.15568  3898.39749  3846.04271     0.00026
       777     5.16040  3601.02490  3567.03603     0.00028
       778     5.16512  3480.10193  3396.13536     0.00029
       779     5.16984  3434.12744  3344.69862     0.00030
       780     5.17456  3414.99104  3318.94124     0.00030
       781     5.17928  3405.05999  3315.47348     0.00030
       782     5.18400  3399.12579  3289.28091     0.00030
       783     5.18872  3395.54597  3303.92351     0.00030
       784     5.19344  3389.17037  3318.15598     0.00030
       785     5.19816  3388.62130  3296.96492     0.00030
       786     5.20288  3389.05548  3301.04933     0.00030
       787     5.20760  3390.29684  3310.93904     0.00030
       788     5.21232  3392.21119  3318.58012     0.00030
       789     5.21704  3394.70864  3328.07840     0.00030
       790     5.22176  3397.73142  3376.56335     0.00030
       791     5.22648  3401.24069  3407.30560     0.00029
       792     5.23120  3405.21045  3419.67052     0.00029
       793     5.23592  3409.63280  3428.90663     0.00029
       794     5.24064  3414.56383  3450.60074     0.00029
       795     5.24536  3419.91537  3444.69206     0.00029
       796     5.25008  3425.76077  3476.29346     0.00029
       797     5.25480  3432.13920  3478.61998     0.00029
       798     5.25952  3439.09826  3508.69768     0.00029
       799     5.26424  3446.69553  3493.10005     0.00029
       800     5.26896  3455.00808  3506.17855     0.00029
       801     5.27368  3464.13790  3497.03847     0.00029
       802     5.27840  3474.19638  3478.45123     0.00029
       803     5.28312  3485.32779  3536.52337     0.00028
       804     5.28784  3497.72158  3564.76782     0.00028
       805     5.29256  3511.60854  3618.40516     0.00028
       806     5.29728  3527.26850  3651.63244     0.00027
       807     5.30200  3545.06855  3582.79270     0.00028
       808     5.30672  3565.51694  3609.21963     0.00028
       809     5.31144  3589.22073  3642.70660     0.00027
       810     5.31616  3617.00756  3644.83240     0.00027
       811     5.32088  3650.03657  3631.35833     0.00028
       812     5.32560  3689.91490  3713.87534     0.00027
       813     5.33032  3738.88140  3766.66130     0.00027
       814     5.33504  3800.70713  3836.82686     0.00026
       815     5.33976  3883.70198  3952.93754     0.00025
       816     5.34448  4012.76494  4201.14945     0.00024
       817     5.34920  4269.06666  4644.82042     0.00022
       818     5.35392  4887.14352  5488.71744     0.00018
       819     5.35864  6403.87576  7112.17751     0.00014
       820     5.36336  9649.54978 10401.20210     0.00010
       821     5.36808 15336.66519 16820.49136     0.00006
       822     5.37280 23137.23466 26036.40191     0.00004
       823     5.37752 30794.04679 35048.03818     0.00003
       824     5.38224 34671.76641 38936.51534     0.00003
       825     5.38696 32325.28034 36028.88061     0.00003
       826     5.39168 25289.44249 28055.74452     0.00004
       827     5.39640 17313.68076 18764.92041     0.00005
       828     5.40112 11067.48048 11612.71526     0.00009
       829     5.40584  7347.54751  7718.61619     0.00013
       830     5.41056  5594.20107  5968.21430     0.00017
       831     5.41528  4936.30184  5246.47106     0.00019
       832     5.42000  4777.90348  4919.04160     0.00020
       833     5.42472  4867.44155  4905.72239     0.00020
       834     5.42944  5239.00041  5310.14341     0.00019
       835     5.43416  6278.01285  6259.61072     0.00016
       836     5.43888  8937.63546  8351.23208     0.00012
       837     5.44360 14879.06723 13048.02448     0.00008
       838     5.44832 25619.68272 21744.23317     0.00005
       839     5.45304 40828.87364 35172.28829     0.00003
       840     5.45776 56584.89064 49118.58886     0.00002
       841     5.46248 65669.24235 56542.81808     0.00002
       842     5.46720 62529.89823 53443.24345     0.00002
       843     5.47192 49222.18161 42267.08941     0.00002
       844     5.47664 32978.76860 28234.00584     0.00004
       845     5.48136 19714.99350 16741.93429     0.00006
       846     5.48608 11442.45391 10001.17215     0.00010
       847     5.49080  7321.16111  6846.13760     0.00015
       848     5.49552  5603.50647  5333.04603     0.00019
       849     5.50024  4939.12509  4655.46204     0.00021
       850     5.50496  4666.36621  4356.73826     0.00023
       851     5.50968  4531.75089  4282.91700     0.00023
       852     5.51440  4453.16220  4295.04608     0.00023
       853     5.51912  4403.70414  4289.09107     0.00023
       854     5.52384  4370.23824  4221.59532     0.00024
       855     5.52856  4343.16992  4063.04926     0.00025
       856     5.53328  4314.43291  3880.66037     0.00026
       857     5.53800  4278.56960  3718.67904     0.00027
       858     5.54272  4233.61545  3632.12939     0.00028
       859     5.54744  4180.54410  3575.88659     0.00028
       860     5.55216  4122.34843  3559.45665     0.00028
       861     5.55688  4062.89109  3523.18273     0.00028
       862     5.56160  4005.29527  3518.58201     0.00028
       863     5.56632  3951.71823  3494.86988     0.00029
       864     5.57104  3903.32925  3507.51983     0.00029
       865     5.57576  3860.45059  3514.26486     0.00028
       866     5.58048  3822.93235  3489.54302     0.00029
       867     5.58520  3790.38006  3491.51369     0.00029
       868     5.58992  3762.25638  3477.69596     0.00029
       869     5.59464  3738.01101  3485.30554     0.00029
       870     5.59936  3717.12819  3503.10671     0.00029
       871     5.60408  3699.17086  3471.88801     0.00029
       872     5.60880  3683.71445  3479.93642     0.00029
       873     5.61352  3670.42395  3475.55256     0.00029
       874     5.61824  3659.01964  3507.51169     0.00029
       875     5.62296  3649.27015  3484.93992     0.00029
       876     5.62768  3640.99331  3481.79077     0.00029
       877     5.63240  3634.08273  3493.89836     0.00029
       878     5.63712  3628.61030  3500.82683     0.00029
       879     5.64184  3625.17204  3502.76519     0.00029
       880     5.64656  3625.73534  3504.55151     0.00029
       881     5.65128  3634.87164  3530.53115     0.00028
       882     5.65600  3660.13558  3564.78442     0.00028
       883     5.66072  3708.52170  3630.96791     0.00028
       884     5.66544  3777.56516  3740.22644     0.00027
       885     5.67016  3848.36481  3870.79857     0.00026
       886     5.67488  3887.40336  3956.34726     0.00025
       887     5.67960  3870.46413  3937.00108     0.00025
       888     5.68432  3808.57370  3892.49304     0.00026
       889     5.68904  3733.11921  3793.99205     0.00026
       890     5.69376  3672.26875  3741.90940     0.00027
       891     5.69848  3634.93647  3675.02769     0.00027
       892     5.70320  3617.05187  3669.45940     0.00027
       893     5.70792  3610.17298  3601.15150     0.00028
       894     5.71264  3609.23006  3590.40352     0.00028
       895     5.71736  3610.51393  3593.97319     0.00028
       896     5.72208  3612.91654  3568.00784     0.00028
       897     5.72680  3609.76938  3610.30172     0.00028
       898     5.73152  3614.16142  3573.06395     0.00028
       899     5.73624  3619.41039  3597.36273     0.00028
       900     5.74096  3625.55252  3590.27724     0.00028
       901     5.74568  3632.61172  3613.40324     0.00028
       902     5.75040  3640.56641  3647.57916     0.00027
       903     5.75512  3649.29401  3658.83741     0.00027
       904     5.75984  3658.53857  3704.49660     0.00027
       905     5.76456  3667.84909  3705.18821     0.00027
       906     5.76928  3676.55529  3727.66255     0.00027
       907     5.77400  3683.83844  3696.67587     0.00027
       908     5.77872  3688.86939  3681.35964     0.00027
       909     5.78344  3691.01427  3683.12771     0.00027
       910     5.78816  3690.14141  3679.44837     0.00027
       911     5.79288  3686.58286  3698.28290     0.00027
       912     5.79760  3681.02897  3751.04473     0.00027
       913     5.80232  3674.34906  3746.11294     0.00027
       914     5.80704  3653.92869  3718.77559     0.00027
       915     5.81176  3647.44608  3684.22692     0.00027
       916     5.81648  3641.53635  3681.55617     0.00027
       917     5.82120  3636.38218  3666.65314     0.00027
       918     5.82592  3632.04583  3670.21512     0.00027
       919     5.83064  3628.51790  3670.61263     0.00027
       920     5.83536  3625.74447  3659.95606     0.00027
       921     5.84008  3713.45441  3670.28251     0.00027
       922     5.84480  3727.11991  3657.39497     0.00027
       923     5.84952  3732.16205  3669.79173     0.00027
       924     5.85424  3738.19834  3673.00385     0.00027
       925     5.85896  3745.49624  3685.38382     0.00027
       926     5.86368  3753.57630  3711.25969     0.00027
       927     5.86840  3762.73615  3721.64639     0.00027
       928     5.87312  3773.04612  3711.83916     0.00027
       929     5.87784  3784.60585  3719.79339     0.00027
       930     5.88256  3797.52818  3726.41115     0.00027
       931     5.88728  3811.96205  3738.83579     0.00027
       932     5.89200  3828.10799  3767.80093     0.00027
       933     5.89672  3846.19096  3765.34299     0.00027
       934     5.90144  3866.48729  3756.75882     0.00027
       935     5.90616  3889.48012  3817.88098     0.00026
       936     5.91088  3917.12443  3815.01408     0.00026
       937     5.91560  3946.58370  3830.02335     0.00026
       938     5.92032  3980.23062  3852.91504     0.00026
       939     5.92504  4020.00752  3880.49675     0.00026
       940     5.92976  4064.86415  3910.77601     0.00026
       941     5.93448  4117.17315  3970.33921     0.00025
       942     5.93920  4178.69245  4005.21871     0.00025
       943     5.94392  4251.89704  4045.20122     0.00025
       944     5.94864  4339.77926  4126.05590     0.00024
       945     5.95336  4446.53980  4201.55644     0.00024
       946     5.95808  4578.20852  4308.98616     0.00023
       947     5.96280  4745.17974  4481.85873     0.00022
       948     5.96752  4960.33076  4736.13145     0.00021
       949     5.97224  5261.64059  5167.17807     0.00019
       950     5.97696  5761.80492  5876.91754     0.00017
       951     5.98168  6788.03493  7189.21464     0.00014
       952     5.98640  9162.45805  9823.80184     0.00010
       953     5.99112 14540.10800 15083.07095     0.00007
       954     5.99584 25355.71639 26313.11630     0.00004
       955     6.00056 43464.16649 45242.56551     0.00002
       956     6.00528 67975.76757 70821.10888     0.00001
       957     6.01000 93190.24567 93184.43333     0.00001
       958     6.01472 109008.36505 105738.55083     0.00001
       959     6.01944 107066.52987 103756.50441     0.00001
       960     6.02416 88888.29208 86363.79919     0.00001
       961     6.02888 63704.62172 59463.17505     0.00002
       962     6.03360 40413.42992 35702.82140     0.00003
       963     6.03832 23645.49881 20526.67592     0.00005
       964     6.04304 13807.50106 12589.30230     0.00008
       965     6.04776  8896.40797  8560.93860     0.00012
       966     6.05248  6695.03355  6605.43126     0.00015
       967     6.05720  5730.70541  5585.67234     0.00018
       968     6.06192  5256.67928  5025.26849     0.00020
       969     6.06664  4969.42547  4693.97935     0.00021
       970     6.07136  4765.86368  4486.86437     0.00022
       971     6.07608  4610.08727  4368.66377     0.00023
       972     6.08080  4486.78045  4243.13180     0.00024
       973     6.08552  4387.30538  4189.01476     0.00024
       974     6.09024  4306.06882  4135.28227     0.00024
       975     6.09496  4239.14356  4125.84615     0.00024
       976     6.09968  4183.42280  4067.17140     0.00025
       977     6.10440  4136.67589  4036.65360     0.00025
       978     6.10912  4097.24453  4001.72107     0.00025
       979     6.11384  4063.83445  3967.19946     0.00025
       980     6.11856  4035.38421  3980.65517     0.00025
       981     6.12328  4011.10500  3945.07331     0.00025
       982     6.12800  3990.39241  3941.65143     0.00025
       983     6.13272  3972.72502  3946.01651     0.00025
       984     6.13744  3957.69911  3932.56693     0.00025
       985     6.14216  3945.00476  3953.96195     0.00025
       986     6.14688  3934.41498  3913.80033     0.00026
       987     6.15160  3925.70545  3929.73669     0.00025
       988     6.15632  3918.74792  3908.68122     0.00026
       989     6.16104  3913.45536  3910.46017     0.00026
       990     6.16576  3909.77625  3887.17574     0.00026
       991     6.17048  3907.70904  3918.71096     0.00026
       992     6.17520  3907.29855  3919.60413     0.00026
       993     6.17992  3908.65702  3912.94981     0.00026
       994     6.18464  3911.96288  3919.55323     0.00026
       995     6.18936  3917.49599  3934.40360     0.00025
       996     6.19408  3828.65957  3953.22691     0.00025
       997     6.19880  3849.57507  3959.04363     0.00025
       998     6.20352  3869.83203  3962.43220     0.00025
       999     6.20824  3895.75623  3958.68820     0.00025
      1000     6.21296  3932.62446  3999.98926     0.00025
      1001     6.21768  3995.55096  4092.50912     0.00024
      1002     6.22240  4129.18583  4204.63517     0.00024
      1003     6.22712  4443.73196  4478.72401     0.00022
      1004     6.23184  5137.39037  4958.49560     0.00020
      1005     6.23656  6454.44211  5962.83830     0.00017
      1006     6.24128  8490.37482  7653.37947     0.00013
      1007     6.24600 10966.27592  9666.57575     0.00010
      1008     6.25072 13183.94861 11617.02351     0.00009
      1009     6.25544 14304.96617 12922.28306     0.00008
      1010     6.26016 14145.46518 13680.21846     0.00007
      1011     6.26488 13150.52766 13517.29910     0.00007
      1012     6.26960 11670.41653 12508.73811     0.00008
      1013     6.27432  9880.20385 11021.75426     0.00009
      1014     6.27904  8103.15374  9230.11531     0.00011
      1015     6.28376  6784.80687  7532.85343     0.00013
      1016     6.28848  6287.96077  6631.40459     0.00015
      1017     6.29320  6777.25963  6780.72706     0.00015
      1018     6.29792  8139.59167  7974.36160     0.00013
      1019     6.30264  9873.68765  9611.33112     0.00010
      1020     6.30736 11127.41278 10686.81879     0.00009
      1021     6.31208 11115.90638 10679.78894     0.00009
      1022     6.31680  9800.49711  9579.56828     0.00010
      1023     6.32152  7918.10290  7854.12285     0.00013
      1024     6.32624  6218.77207  6180.52537     0.00016
      1025     6.33096  5062.12527  5108.78574     0.00020
      1026     6.33568  4438.79894  4523.55764     0.00022
      1027     6.34040  4158.22006  4274.40045     0.00023
      1028     6.34512  4047.60519  4146.49961     0.00024
      1029     6.34984  4007.73233  4114.10696     0.00024
      1030     6.35456  3999.53002  4089.85729     0.00024
      1031     6.35928  4022.18324  4102.43856     0.00024
      1032     6.36400  4107.98864  4154.70482     0.00024
      1033     6.36872  4329.77048  4291.51334     0.00023
      1034     6.37344  4790.60137  4502.21566     0.00022
      1035     6.37816  5566.22024  4939.52910     0.00020
      1036     6.38288  6569.12890  5532.64695     0.00018
      1037     6.38760  7492.59222  6076.32866     0.00016
      1038     6.39232  7883.41842  6254.96863     0.00016
      1039     6.39704  7498.61246  6118.59046     0.00016
      1040     6.40176  6579.51981  5662.89647     0.00018
      1041     6.40648  5571.22643  5092.05713     0.00020
      1042     6.41120  4790.22983  4610.43176     0.00022
      1043     6.41592  4318.33663  4368.60020     0.00023
      1044     6.42064  4087.12884  4259.89463     0.00023
      1045     6.42536  3991.75695  4193.06635     0.00024
      1046     6.43008  3955.91546  4158.01539     0.00024
      1047     6.43480  3942.39907  4156.77888     0.00024
      1048     6.43952  3937.31421  4182.27992     0.00024
      1049     6.44424  3936.27570  4187.09559     0.00024
      1050     6.44896  3937.94587  4194.13049     0.00024
      1051     6.45368  3948.41972  4215.40569     0.00024
      1052     6.45840  3954.78638  4215.15162     0.00024
      1053     6.46312  3963.41284  4278.19439     0.00023
      1054     6.46784  3974.50171  4300.34282     0.00023
      1055     6.47256  3988.42786  4303.86368     0.00023
      1056     6.47728  4005.71990  4348.78120     0.00023
      1057     6.48200  4027.16184  4397.26241     0.00023
      1058     6.48672  4053.94889  4497.91744     0.00022
      1059     6.49144  4087.80314  4528.95960     0.00022
      1060     6.49616  4131.73699  4615.46050     0.00022
      1061     6.50088  4192.96946  4687.89211     0.00021
      1062     6.50560  4294.34260  4807.71326     0.00021
      1063     6.51032  4505.83922  4871.51971     0.00021
      1064     6.51504  5012.76887  5180.85979     0.00019
      1065     6.51976  6206.55163  5906.44894     0.00017
      1066     6.52448  8654.44897  7445.82570     0.00013
      1067     6.52920 12772.64231 10223.08490     0.00010
      1068     6.53392 18269.15144 14071.34834     0.00007
      1069     6.53864 23702.89488 17902.40903     0.00006
      1070     6.54336 26858.86643 19784.29284     0.00005
      1071     6.54808 26376.57452 19334.02177     0.00005
      1072     6.55280 23147.99223 17075.72959     0.00006
      1073     6.55752 19061.69168 13915.60537     0.00007
      1074     6.56224 15206.76683 10869.81835     0.00009
      1075     6.56696 11849.84868  8726.54203     0.00011
      1076     6.57168  9119.82112  7184.90896     0.00014
      1077     6.57640  7131.65222  6244.84091     0.00016
      1078     6.58112  5905.13067  5566.67527     0.00018
      1079     6.58584  5306.79773  5364.44168     0.00019
      1080     6.59056  5083.56341  5338.44854     0.00019
      1081     6.59528  4972.43758  5376.70680     0.00019
      1082     6.60000  4818.84284  5278.18583     0.00019
      1083     6.60472  4612.99735  5182.82708     0.00019
      1084     6.60944  4412.48941  5042.45449     0.00020
      1085     6.61416  4260.55214  4832.69756     0.00021
      1086     6.61888  4167.29405  4693.22643     0.00021
      1087     6.62360  4121.08744  4566.24523     0.00022
      1088     6.62832  4102.65695  4523.94928     0.00022
      1089     6.63304  4099.98628  4480.04609     0.00022
      1090     6.63776  4110.15366  4500.72344     0.00022
      1091     6.64248  4148.32373  4509.60523     0.00022
      1092     6.64720  4237.29554  4625.37273     0.00022
      1093     6.65192  4453.83470  4856.62250     0.00021
      1094     6.65664  4907.61059  5340.15803     0.00019
      1095     6.66136  5690.52047  6189.14063     0.00016
      1096     6.66608  6753.72741  7551.14634     0.00013
      1097     6.67080  7817.40122  8862.69692     0.00011
      1098     6.67552  8400.43651  9546.48299     0.00010
      1099     6.68024  8160.57076  9320.99965     0.00011
      1100     6.68496  7253.51958  8357.83954     0.00012
      1101     6.68968  6146.50209  7042.11365     0.00014
      1102     6.69440  5228.35932  5901.79283     0.00017
      1103     6.69912  4641.26536  5145.98019     0.00019
      1104     6.70384  4338.97264  4763.96856     0.00021
      1105     6.70856  4210.30789  4548.60478     0.00022
      1106     6.71328  4162.94616  4435.42530     0.00023
      1107     6.71800  4148.03310  4351.54296     0.00023
      1108     6.72272  4146.30702  4296.87259     0.00023
      1109     6.72744  4151.69126  4270.23552     0.00023
      1110     6.73216  4162.21316  4280.83420     0.00023
      1111     6.73688  4179.04488  4280.74751     0.00023
      1112     6.74160  4201.56472  4284.23685     0.00023
      1113     6.74632  4232.92332  4293.40722     0.00023
      1114     6.75104  4274.74962  4337.12053     0.00023
      1115     6.75576  4332.05632  4370.07594     0.00023
      1116     6.76048  4466.12990  4422.47630     0.00023
      1117     6.76520  4627.86186  4584.82882     0.00022
      1118     6.76992  4998.62615  4826.59370     0.00021
      1119     6.77464  5907.76627  5400.25930     0.00019
      1120     6.77936  7967.18488  6514.18031     0.00015
      1121     6.78408 11951.27869  8852.11105     0.00011
      1122     6.78880 18191.83643 12765.07778     0.00008
      1123     6.79352 25724.32140 17912.07903     0.00006
      1124     6.79824 32004.40264 21948.39804     0.00005
      1125     6.80296 33774.13776 23180.48011     0.00004
      1126     6.80768 29967.41959 21267.64795     0.00005
      1127     6.81240 22850.13790 17008.58298     0.00006
      1128     6.81712 15604.24212 12056.46475     0.00008
      1129     6.82184 10230.04604  8348.05384     0.00012
      1130     6.82656  7078.85818  6228.89747     0.00016
      1131     6.83128  5563.22181  5272.61242     0.00019
      1132     6.83600  4940.31758  4809.83020     0.00021
      1133     6.84072  4696.54454  4580.10478     0.00022
      1134     6.84544  4593.36930  4482.27411     0.00022
      1135     6.85016  4543.54808  4434.86250     0.00023
      1136     6.85488  4517.05931  4427.70207     0.00023
      1137     6.85960  4505.95535  4425.52152     0.00023
      1138     6.86432  4506.90598  4451.85343     0.00022
      1139     6.86904  4518.63935  4452.54236     0.00022
      1140     6.87376  4540.01361  4437.40715     0.00023
      1141     6.87848  4571.40507  4441.98926     0.00023
      1142     6.88320  4613.80997  4469.70651     0.00022
      1143     6.88792  4669.33934  4511.28462     0.00022
      1144     6.89264  4740.94763  4537.55422     0.00022
      1145     6.89736  4832.64031  4679.25940     0.00021
      1146     6.90208  4965.04373  4796.69091     0.00021
      1147     6.90680  5172.57005  5103.64762     0.00020
      1148     6.91152  5574.60774  5609.60341     0.00018
      1149     6.91624  6439.69898  6523.63295     0.00015
      1150     6.92096  8370.06003  8445.90288     0.00012
      1151     6.92568 12353.46756 12415.59656     0.00008
      1152     6.93040 19331.29544 19748.03591     0.00005
      1153     6.93512 29390.37352 30354.39210     0.00003
      1154     6.93984 40779.00616 41088.01692     0.00002
      1155     6.94456 49560.03077 48139.38419     0.00002
      1156     6.94928 51284.80269 49706.89102     0.00002
      1157     6.95400 44943.54445 44860.39044     0.00002
      1158     6.95872 34241.59061 34390.57356     0.00003
      1159     6.96344 23893.82599 22912.20031     0.00004
      1160     6.96816 16889.11002 15500.95726     0.00006
      1161     6.97288 14389.36069 12994.74454     0.00008
      1162     6.97760 16134.28659 14627.37937     0.00007
      1163     6.98232 20850.38643 19168.76857     0.00005
      1164     6.98704 26367.48702 24588.81307     0.00004
      1165     6.99176 29909.18946 27768.04317     0.00004
      1166     6.99648 29751.67971 27777.13551     0.00004
      1167     7.00120 26980.98925 25417.43666     0.00004
      1168     7.00592 24328.17994 22599.13364     0.00004
      1169     7.01064 23503.25120 21312.19604     0.00005
      1170     7.01536 23930.03653 21298.50123     0.00005
      1171     7.02008 23542.23329 20947.36254     0.00005
      1172     7.02480 20848.02262 18996.79842     0.00005
      1173     7.02952 16447.60045 15533.54234     0.00006
      1174     7.03424 11960.41991 11468.62246     0.00009
      1175     7.03896  8523.75276  8118.70342     0.00012
      1176     7.04368  6441.17179  6202.12756     0.00016
      1177     7.04840  5390.42915  5290.88243     0.00019
      1178     7.05312  4922.26997  4860.91074     0.00021
      1179     7.05784  4717.41588  4646.74040     0.00022
      1180     7.06256  4614.11569  4501.98698     0.00022
      1181     7.06728  4549.01021  4421.02047     0.00023
      1182     7.07200  4501.41173  4359.74512     0.00023
      1183     7.07672  4464.18745  4321.85914     0.00023
      1184     7.08144  4434.08494  4271.11702     0.00023
      1185     7.08616  4409.24587  4243.21389     0.00024
      1186     7.09088  4388.48517  4237.83945     0.00024
      1187     7.09560  4371.01835  4241.53981     0.00024
      1188     7.10032  4356.34182  4212.20224     0.00024
      1189     7.10504  4344.17348  4206.33928     0.00024
      1190     7.10976  4334.36473  4210.12809     0.00024
      1191     7.11448  4326.82558  4208.32807     0.00024
      1192     7.11920  4321.51161  4192.81342     0.00024
      1193     7.12392  4318.42481  4175.24011     0.00024
      1194     7.12864  4317.61121  4191.35756     0.00024
      1195     7.13336  4319.15827  4184.23691     0.00024
      1196     7.13808  4277.03330  4167.47994     0.00024
      1197     7.14280  4286.05514  4162.46907     0.00024
      1198     7.14752  4298.10127  4182.53878     0.00024
      1199     7.15224  4312.88280  4181.09287     0.00024
      1200     7.15696  4328.83892  4191.86767     0.00024
      1201     7.16168  4360.33546  4227.94904     0.00024
      1202     7.16640  4416.70707  4264.88355     0.00023
      1203     7.17112  4536.20945  4314.77961     0.00023
      1204     7.17584  4796.97634  4461.32287     0.00022
      1205     7.18056  5314.79730  4730.67464     0.00021
      1206     7.18528  6184.77655  5222.16563     0.00019
      1207     7.19000  7353.69754  5928.27385     0.00017
      1208     7.19472  8542.46617  6675.01395     0.00015
      1209     7.19944  9291.74889  7067.04277     0.00014
      1210     7.20416  9280.65370  7125.79244     0.00014
      1211     7.20888  8674.07194  6854.14751     0.00015
      1212     7.21360  7903.02112  6387.10422     0.00016
      1213     7.21832  7268.25864  5976.76291     0.00017
      1214     7.22304  6825.01564  5732.72065     0.00017
      1215     7.22776  6590.52961  5680.18191     0.00018
      1216     7.23248  6787.46039  5896.25294     0.00017
      1217     7.23720  8011.97054  6641.49403     0.00015
      1218     7.24192 11378.76743  8507.48264     0.00012
      1219     7.24664 18361.26917 12615.69950     0.00008
      1220     7.25136 29826.81667 19899.55010     0.00005
      1221     7.25608 44399.41259 30126.81984     0.00003
      1222     7.26080 57680.44856 39331.42427     0.00003
      1223     7.26552 63329.62176 43133.32918     0.00002
      1224     7.27024 57978.85604 40691.20336     0.00002
      1225     7.27496 44873.73311 33002.54558     0.00003
      1226     7.27968 30217.87612 22966.39733     0.00004
      1227     7.28440 18583.93301 14246.80429     0.00007
      1228     7.28912 11332.64473  9099.33166     0.00011
      1229     7.29384  7634.30930  6649.79976     0.00015
      1230     7.29856  6027.62795  5486.21400     0.00018
      1231     7.30328  5368.75689  4922.23897     0.00020
      1232     7.30800  5072.60371  4623.61619     0.00022
      1233     7.31272  4907.47155  4458.32411     0.00022
      1234     7.31744  4796.39438  4352.73406     0.00023
      1235     7.32216  4714.09643  4315.61031     0.00023
      1236     7.32688  4652.07610  4274.75761     0.00023
      1237     7.33160  4605.97783  4232.65706     0.00024
      1238     7.33632  4573.48194  4242.83174     0.00024
      1239     7.34104  4565.05531  4247.91414     0.00024
      1240     7.34576  4563.26585  4252.76381     0.00024
      1241     7.35048  4594.39219  4309.50686     0.00023
      1242     7.35520  4719.43840  4398.97008     0.00023
      1243     7.35992  5048.49183  4673.92194     0.00021
      1244     7.36464  5761.07359  5203.06154     0.00019
      1245     7.36936  7030.17761  6202.62495     0.00016
      1246     7.37408  8809.52938  7832.28215     0.00013
      1247     7.37880 10693.04887  9620.94099     0.00010
      1248     7.38352 11913.89563 10699.73113     0.00009
      1249     7.38824 11780.39326 10699.50467     0.00009
      1250     7.39296 10384.00392  9662.85091     0.00010
      1251     7.39768  8464.70704  8044.66634     0.00012
      1252     7.40240  6747.10915  6377.19690     0.00016
      1253     7.40712  5575.24379  5220.43977     0.00019
      1254     7.41184  4931.99297  4638.25482     0.00022
      1255     7.41656  4639.78561  4397.41226     0.00023
      1256     7.42128  4525.34862  4242.39240     0.00024
      1257     7.42600  4483.54927  4233.56567     0.00024
      1258     7.43072  4468.99365  4246.52330     0.00024
      1259     7.43544  4465.21644  4287.68616     0.00023
      1260     7.44016  4468.69379  4371.79353     0.00023
      1261     7.44488  4472.86615  4405.26492     0.00023
      1262     7.44960  4478.23401  4397.53234     0.00023
      1263     7.45432  4483.39390  4362.81324     0.00023
      1264     7.45904  4487.07941  4276.79508     0.00023
      1265     7.46376  4488.24616  4216.24922     0.00024
      1266     7.46848  4486.15932  4148.57719     0.00024
      1267     7.47320  4480.55273  4140.16985     0.00024
      1268     7.47792  4471.63568  4185.33024     0.00024
      1269     7.48264  4459.96930  4242.47503     0.00024
      1270     7.48736  4446.32719  4308.16956     0.00023
      1271     7.49208  4431.60521  4370.09162     0.00023
      1272     7.49680  4416.59210  4418.55774     0.00023
      1273     7.50152  4401.93823  4391.29920     0.00023
      1274     7.50624  4388.12759  4373.94184     0.00023
      1275     7.51096  4375.46917  4308.42286     0.00023
      1276     7.51568  4364.14049  4235.10355     0.00024
      1277     7.52040  4354.23462  4208.54773     0.00024
      1278     7.52512  4345.75498  4153.89981     0.00024
      1279     7.52984  4338.67201  4136.74741     0.00024
      1280     7.53456  4332.93391  4119.80720     0.00024
      1281     7.53928  4328.48954  4100.37710     0.00024
      1282     7.54400  4325.27616  4082.25259     0.00024
      1283     7.54872  4323.24325  4101.65509     0.00024
      1284     7.55344  4322.23875  4113.64780     0.00024
      1285     7.55816  4321.63461  4098.05469     0.00024
      1286     7.56288  4323.02750  4128.47925     0.00024
      1287     7.56760  4325.55632  4148.23442     0.00024
      1288     7.57232  4329.26241  4196.11052     0.00024
      1289     7.57704  4333.95171  4256.33034     0.00023
      1290     7.58176  4340.23208  4267.76562     0.00023
      1291     7.58648  4347.96073  4280.43808     0.00023
      1292     7.59120  4357.30660  4262.11656     0.00023
      1293     7.59592  4368.46411  4276.94592     0.00023
      1294     7.60064  4381.72085  4258.61613     0.00023
      1295     7.60536  4397.50228  4221.11734     0.00024
      1296     7.61008  4416.16310  4171.55891     0.00024
      1297     7.61480  4438.19223  4182.88695     0.00024
      1298     7.61952  4462.95502  4203.46195     0.00024
      1299     7.62424  4483.53326  4201.86042     0.00024
      1300     7.62896  4522.08177  4244.39220     0.00024
      1301     7.63368  4570.07690  4283.03600     0.00023
      1302     7.63840  4633.11311  4349.27316     0.00023
      1303     7.64312  4723.47681  4432.82827     0.00023
      1304     7.64784  4865.26122  4577.59426     0.00022
      1305     7.65256  5098.85031  4912.90572     0.00020
      1306     7.65728  5485.58021  5511.45422     0.00018
      1307     7.66200  6140.78030  6461.13721     0.00015
      1308     7.66672  7334.35687  7762.01023     0.00013
      1309     7.67144  9675.39569  9525.05621     0.00010
      1310     7.67616 14254.05960 12289.87440     0.00008
      1311     7.68088 22150.64125 17230.75501     0.00006
      1312     7.68560 33307.92822 24936.16368     0.00004
      1313     7.69032 45315.42479 33798.56846     0.00003
      1314     7.69504 53368.87059 39766.98485     0.00003
      1315     7.69976 53031.74242 40150.50657     0.00002
      1316     7.70448 44426.21885 35326.20028     0.00003
      1317     7.70920 32095.67367 26706.88163     0.00004
      1318     7.71392 20792.79568 17678.33345     0.00006
      1319     7.71864 12879.05928 11034.70194     0.00009
      1320     7.72336  8427.18541  7587.59461     0.00013
      1321     7.72808  6343.03015  5931.01100     0.00017
      1322     7.73280  5469.52960  5180.49248     0.00019
      1323     7.73752  5108.03934  4783.29338     0.00021
      1324     7.74224  4935.81876  4590.17242     0.00022
      1325     7.74696  4837.68603  4483.29133     0.00022
      1326     7.75168  4776.50022  4429.97255     0.00023
      1327     7.75640  4745.98958  4379.77394     0.00023
      1328     7.76112  4759.85872  4370.36192     0.00023
      1329     7.76584  4868.80425  4452.48750     0.00022
      1330     7.77056  5194.89078  4561.95585     0.00022
      1331     7.77528  5951.84116  4849.10661     0.00021
      1332     7.78000  7369.76218  5383.04916     0.00019
      1333     7.78472  9488.28934  6391.98816     0.00016
      1334     7.78944 11934.07773  7554.88102     0.00013
      1335     7.79416 13832.93313  8484.58951     0.00012
      1336     7.79888 14217.45890  8755.77468     0.00011
      1337     7.80360 12842.19891  8292.63733     0.00012
      1338     7.80832 10474.66964  7316.95421     0.00014
      1339     7.81304  8115.96272  6180.99976     0.00016
      1340     7.81776  6358.63708  5232.57291     0.00019
      1341     7.82248  5318.22556  4723.94147     0.00021
      1342     7.82720  4805.32150  4445.50286     0.00022
      1343     7.83192  4582.25804  4304.84274     0.00023
      1344     7.83664  4487.76647  4259.31846     0.00023
      1345     7.84136  4442.14404  4238.59047     0.00024
      1346     7.84608  4414.19502  4232.76670     0.00024
      1347     7.85080  4394.00282  4240.70809     0.00024
      1348     7.85552  4378.26355  4193.60629     0.00024
      1349     7.86024  4365.53406  4225.34183     0.00024
      1350     7.86496  4355.04364  4202.21782     0.00024
      1351     7.86968  4346.14365  4214.86922     0.00024
      1352     7.87440  4338.66590  4186.55113     0.00024
      1353     7.87912  4332.43416  4161.52966     0.00024
      1354     7.88384  4327.30220  4165.97316     0.00024
      1355     7.88856  4323.12996  4178.17970     0.00024
      1356     7.89328  4319.78721  4153.03955     0.00024
      1357     7.89800  4317.16622  4170.62100     0.00024
      1358     7.90272  4315.20227  4197.30445     0.00024
      1359     7.90744  4313.86873  4196.62779     0.00024
      1360     7.91216  4313.17082  4223.08396     0.00024
      1361     7.91688  4313.18308  4249.66352     0.00024
      1362     7.92160  4314.19548  4203.65357     0.00024
      1363     7.92632  4317.16673  4198.57022     0.00024
      1364     7.93104  4324.98916  4194.69759     0.00024
      1365     7.93576  4349.90193  4199.21333     0.00024
      1366     7.94048  4396.57241  4194.10717     0.00024
      1367     7.94520  4488.87235  4237.13238     0.00024
      1368     7.94992  4639.03024  4361.05521     0.00023
      1369     7.95464  4832.76722  4525.27391     0.00022
      1370     7.95936  5015.62541  4684.01243     0.00021
      1371     7.96408  5107.56063  4756.09312     0.00021
      1372     7.96880  5055.99153  4734.53840     0.00021
      1373     7.97352  4891.93624  4618.03353     0.00022
      1374     7.97824  4696.59173  4411.37905     0.00023
      1375     7.98296  4533.61959  4280.82451     0.00023
      1376     7.98768  4432.02268  4167.03662     0.00024
      1377     7.99240  4384.90420  4109.70173     0.00024
      1378     7.99712  4361.85362  4068.82986     0.00025
      1379     8.00184  4354.32181  4055.45773     0.00025
      1380     8.00656  4353.33866  4068.60827     0.00025
      1381     8.01128  4355.11203  4078.40019     0.00025
      1382     8.01600  4358.44500  4083.77518     0.00024
      1383     8.02072  4362.93213  4115.79131     0.00024
      1384     8.02544  4368.23867  4154.45903     0.00024
      1385     8.03016  4373.87973  4149.76303     0.00024
      1386     8.03488  4379.35726  4183.08962     0.00024
      1387     8.03960  4385.12718  4152.40211     0.00024
      1388     8.04432  4391.50135  4144.79898     0.00024
      1389     8.04904  4399.06578  4089.84569     0.00024
      1390     8.05376  4407.96255  4077.43552     0.00025
      1391     8.05848  4408.78884  4063.77224     0.00025
      1392     8.06320  4422.15476  4070.20973     0.00025
      1393     8.06792  4437.94127  4075.16149     0.00025
      1394     8.07264  4456.65190  4076.36804     0.00025
      1395     8.07736  4479.06181  4095.18440     0.00024
      1396     8.08208  4506.37801  4099.42654     0.00024
      1397     8.08680  4540.51262  4124.28519     0.00024
      1398     8.09152  4585.74209  4137.09184     0.00024
      1399     8.09624  4654.39066  4179.29904     0.00024
      1400     8.10096  4785.89624  4288.48690     0.00023
      1401     8.10568  5086.09723  4430.89642     0.00023
      1402     8.11040  5787.17810  4727.70169     0.00021
      1403     8.11512  7276.28074  5392.39699     0.00019
      1404     8.11984  9953.80731  6623.30863     0.00015
      1405     8.12456 13847.72173  8727.95945     0.00011
      1406     8.12928 18232.68614 11361.93873     0.00009
      1407     8.13400 21530.76609 13323.00774     0.00008
      1408     8.13872 22065.27493 13862.28499     0.00007
      1409     8.14344 19531.66061 12932.75351     0.00008
      1410     8.14816 15320.86833 10840.75718     0.00009
      1411     8.15288 11173.00507  8411.92097     0.00012
      1412     8.15760  8104.95534  6510.71702     0.00015
      1413     8.16232  6291.88273  5401.04562     0.00019
      1414     8.16704  5410.35487  4848.53214     0.00021
      1415     8.17176  5036.49527  4539.61586     0.00022
      1416     8.17648  4885.34897  4361.59178     0.00023
      1417     8.18120  4818.48607  4263.24702     0.00023
      1418     8.18592  4779.35396  4227.97031     0.00024
      1419     8.19064  4751.75971  4158.28763     0.00024
      1420     8.19536  4730.67437  4159.44445     0.00024
      1421     8.20008  4714.40718  4179.69942     0.00024
      1422     8.20480  4702.20068  4175.95090     0.00024
      1423     8.20952  4693.77166  4172.07553     0.00024
      1424     8.21424  4689.16595  4171.15078     0.00024
      1425     8.21896  4688.64706  4178.69337     0.00024
      1426     8.22368  4692.60774  4194.44510     0.00024
      1427     8.22840  4701.67611  4216.55220     0.00024
      1428     8.23312  4716.83996  4234.29702     0.00024
      1429     8.23784  4740.88943  4264.82852     0.00023
      1430     8.24256  4771.55643  4278.97816     0.00023
      1431     8.24728  4813.67340  4312.56305     0.00023
      1432     8.25200  4873.21801  4391.81445     0.00023
      1433     8.25672  4967.34123  4467.21090     0.00022
      1434     8.26144  5149.65356  4655.34006     0.00021
      1435     8.26616  5563.98964  4995.36376     0.00020
      1436     8.27088  6521.62164  5672.45115     0.00018
      1437     8.27560  8534.21382  7102.44134     0.00014
      1438     8.28032 12147.34817  9859.88385     0.00010
      1439     8.28504 17418.92000 14483.86376     0.00007
      1440     8.28976 23440.44963 20169.43023     0.00005
      1441     8.29448 28194.19530 24742.92407     0.00004
      1442     8.29920 29448.96078 26117.33395     0.00004
      1443     8.30392 26684.52969 24348.56157     0.00004
      1444     8.30864 21512.17333 20071.57536     0.00005
      1445     8.31336 16178.53561 14969.97978     0.00007
      1446     8.31808 12416.94300 10925.07229     0.00009
      1447     8.32280 11279.92009  8952.99564     0.00011
      1448     8.32752 13547.45174  9247.52820     0.00011
      1449     8.33224 19935.97632 11918.65321     0.00008
      1450     8.33696 30369.24332 17533.47313     0.00006
      1451     8.34168 42892.34120 25007.01841     0.00004
      1452     8.34640 53250.75048 31571.93917     0.00003
      1453     8.35112 56274.88325 33703.63883     0.00003
      1454     8.35584 50202.50301 31549.63959     0.00003
      1455     8.36056 38414.89140 25570.80442     0.00004
      1456     8.36528 25994.34976 18135.42525     0.00006
      1457     8.37000 16364.07438 11748.62462     0.00009
      1458     8.37472 10405.52966  7988.12960     0.00013
      1459     8.37944  7354.80745  6113.57387     0.00016
      1460     8.38416  6011.83526  5233.22998     0.00019
      1461     8.38888  5445.35085  4814.78649     0.00021
      1462     8.39360  5184.78460  4611.88045     0.00022
      1463     8.39832  5037.13964  4489.56619     0.00022
      1464     8.40304  4935.69121  4411.66922     0.00023
      1465     8.40776  4858.88127  4380.73560     0.00023
      1466     8.41248  4798.59703  4378.53866     0.00023
      1467     8.41720  4750.69123  4405.16932     0.00023
      1468     8.42192  4712.30480  4450.90560     0.00022
      1469     8.42664  4681.55390  4482.73803     0.00022
      1470     8.43136  4657.14577  4498.26071     0.00022
      1471     8.43608  4638.19688  4458.22662     0.00022
      1472     8.44080  4624.20624  4418.05485     0.00023
      1473     8.44552  4615.32712  4327.82761     0.00023
      1474     8.45024  4613.35668  4294.84418     0.00023
      1475     8.45496  4624.88233  4248.87214     0.00024
      1476     8.45968  4668.34267  4244.79083     0.00024
      1477     8.46440  4783.19304  4281.17316     0.00023
      1478     8.46912  5032.27636  4353.03113     0.00023
      1479     8.47384  5480.78731  4538.18383     0.00022
      1480     8.47856  6126.77197  4825.81258     0.00021
      1481     8.48328  6845.13181  5178.42447     0.00019
      1482     8.48800  7379.24804  5469.34828     0.00018
      1483     8.49272  7457.69725  5534.67607     0.00018
      1484     8.49744  7043.05508  5376.62462     0.00019
      1485     8.50216  6367.47719  5107.67928     0.00020
      1486     8.50688  5731.51213  4820.03932     0.00021
      1487     8.51160  5337.52003  4579.14701     0.00022
      1488     8.51632  5298.30781  4506.25411     0.00022
      1489     8.52104  5691.54197  4623.43413     0.00022
      1490     8.52576  6571.28156  4961.29399     0.00020
      1491     8.53048  7882.02523  5584.72421     0.00018
      1492     8.53520  9327.05126  6305.17685     0.00016
      1493     8.53992 10354.91001  6842.57903     0.00015
      1494     8.54464 10440.05913  6945.50046     0.00014
      1495     8.54936  9533.53466  6662.49350     0.00015
      1496     8.55408  8138.00344  6069.35591     0.00016
      1497     8.55880  6814.05628  5415.13737     0.00018
      1498     8.56352  5913.44703  4966.50686     0.00020
      1499     8.56824  5561.62309  4803.24418     0.00021
      1500     8.57296  5813.23439  4972.96954     0.00020
      1501     8.57768  6771.98465  5568.37753     0.00018
      1502     8.58240  8534.00581  6722.61841     0.00015
      1503     8.58712 10957.32598  8474.05593     0.00012
      1504     8.59184 13427.01134 10414.38146     0.00010
      1505     8.59656 14954.58797 11676.28633     0.00009
      1506     8.60128 14701.75874 11791.75420     0.00008
      1507     8.60600 12818.11167 10838.72673     0.00009
      1508     8.61072 10265.13484  9087.27592     0.00011
      1509     8.61544  7952.62527  7173.35245     0.00014
      1510     8.62016  6345.77864  5729.05054     0.00017
      1511     8.62488  5437.05819  4959.15605     0.00020
      1512     8.62960  5006.89094  4601.47318     0.00022
      1513     8.63432  4830.23904  4447.43123     0.00022
      1514     8.63904  4762.48479  4431.03755     0.00023
      1515     8.64376  4735.81907  4467.63552     0.00022
      1516     8.64848  4725.10635  4481.12104     0.00022
      1517     8.65320  4721.87775  4539.88996     0.00022
      1518     8.65792  4723.03524  4526.45576     0.00022
      1519     8.66264  4722.33044  4476.95108     0.00022
      1520     8.66736  4728.70051  4403.15213     0.00023
      1521     8.67208  4736.30806  4335.65092     0.00023
      1522     8.67680  4747.54510  4309.64198     0.00023
      1523     8.68152  4760.64525  4287.98453     0.00023
      1524     8.68624  4781.34392  4285.25163     0.00023
      1525     8.69096  4823.84794  4301.62974     0.00023
      1526     8.69568  4929.90413  4363.14973     0.00023
      1527     8.70040  5194.32575  4465.35380     0.00022
      1528     8.70512  5785.90618  4720.01345     0.00021
      1529     8.70984  6913.94548  5224.21100     0.00019
      1530     8.71456  8666.79658  6114.99596     0.00016
      1531     8.71928 10838.88504  7346.79116     0.00014
      1532     8.72400 12779.15830  8545.44516     0.00012
      1533     8.72872 13606.16359  9123.99693     0.00011
      1534     8.73344 12840.73563  8944.16857     0.00011
      1535     8.73816 10925.29420  8097.30043     0.00012
      1536     8.74288  8727.32990  6892.43643     0.00015
      1537     8.74760  6920.81689  5771.23619     0.00017
      1538     8.75232  5744.71197  5026.77280     0.00020
      1539     8.75704  5113.73701  4674.67521     0.00021
      1540     8.76176  4825.56537  4485.85558     0.00022
      1541     8.76648  4703.73255  4390.79452     0.00023
      1542     8.77120  4650.13968  4360.22753     0.00023
      1543     8.77592  4622.41852  4349.79050     0.00023
      1544     8.78064  4605.36600  4345.73911     0.00023
      1545     8.78536  4593.99324  4350.39577     0.00023
      1546     8.79008  4586.61871  4341.57742     0.00023
      1547     8.79480  4586.69184  4369.11950     0.00023
      1548     8.79952  4585.55274  4373.07955     0.00023
      1549     8.80424  4587.06881  4395.62049     0.00023
      1550     8.80896  4591.23973  4450.78068     0.00022
      1551     8.81368  4598.05276  4399.32841     0.00023
      1552     8.81840  4607.77135  4444.82607     0.00022
      1553     8.82312  4620.78947  4402.31619     0.00023
      1554     8.82784  4637.61403  4457.90534     0.00022
      1555     8.83256  4659.09642  4469.11911     0.00022
      1556     8.83728  4686.33811  4462.31411     0.00022
      1557     8.84200  4720.96674  4494.68943     0.00022
      1558     8.84672  4765.63522  4535.84684     0.00022
      1559     8.85144  4825.38297  4601.36131     0.00022
      1560     8.85616  4913.17638  4709.57551     0.00021
      1561     8.86088  5071.03237  4888.25061     0.00020
      1562     8.86560  5420.44784  5152.61270     0.00019
      1563     8.87032  6251.03447  5672.62262     0.00018
      1564     8.87504  8107.13415  6681.36201     0.00015
      1565     8.87976 11728.34554  8468.58655     0.00012
      1566     8.88448 17597.24361 11891.62316     0.00008
      1567     8.88920 25191.09062 16734.79441     0.00006
      1568     8.89392 32545.53569 21968.95526     0.00005
      1569     8.89864 36565.00408 25031.54318     0.00004
      1570     8.90336 35073.14819 24966.08524     0.00004
      1571     8.90808 28942.30839 21916.67845     0.00005
      1572     8.91280 21130.28088 17085.06893     0.00006
      1573     8.91752 14293.92598 11921.85034     0.00008
      1574     8.92224  9615.68401  8293.03045     0.00012
      1575     8.92696  6999.31503  6333.47991     0.00016
      1576     8.93168  5770.10181  5425.89701     0.00018
      1577     8.93640  5249.75320  4993.20585     0.00020
      1578     8.94112  5031.64353  4795.05037     0.00021
      1579     8.94584  4930.24592  4659.35865     0.00021
      1580     8.95056  4880.50350  4625.35389     0.00022
      1581     8.95528  4870.79313  4598.55526     0.00022
      1582     8.96000  4920.36476  4605.25261     0.00022
      1583     8.96472  5065.56932  4642.97070     0.00022
      1584     8.96944  5349.71795  4713.60994     0.00021
      1585     8.97416  5767.31896  4850.12036     0.00021
      1586     8.97888  6235.86933  5034.48538     0.00020
      1587     8.98360  6586.98757  5186.20619     0.00019
      1588     8.98832  6645.27317  5256.57305     0.00019
      1589     8.99304  6380.42545  5257.41326     0.00019
      1590     8.99776  5938.84457  5125.23630     0.00020
      1591     9.00248  5509.20961  4944.46667     0.00020
      1592     9.00720  5218.56955  4799.26924     0.00021
      1593     9.01192  5129.96359  4781.03230     0.00021
      1594     9.01664  5294.49447  4842.38042     0.00021
      1595     9.02136  5793.84416  5036.48614     0.00020
      1596     9.02608  6722.01077  5440.96959     0.00018
      1597     9.03080  8050.45458  6074.59200     0.00016
      1598     9.03552  9517.40732  6910.65499     0.00014
      1599     9.04024 10613.53795  7546.02997     0.00013
      1600     9.04496 10809.31931  7790.28800     0.00013
      1601     9.04968 10039.67049  7602.05019     0.00013
      1602     9.05440  8783.45683  7030.79517     0.00014
      1603     9.05912  7676.32121  6395.89013     0.00016
      1604     9.06384  7282.70372  6054.03261     0.00017
      1605     9.06856  8138.11435  6270.77447     0.00016
      1606     9.07328 10884.53865  7251.32134     0.00014
      1607     9.07800 16106.00376  9467.71715     0.00011
      1608     9.08272 23650.82037 13307.22424     0.00008
      1609     9.08744 32016.41356 18033.83296     0.00006
      1610     9.09216 38221.07578 21813.27145     0.00005
      1611     9.09688 39171.59627 22895.64174     0.00004
      1612     9.10160 34347.45196 21241.41108     0.00005
      1613     9.10632 26295.67793 17582.32402     0.00006
      1614     9.11104 18252.52246 12955.19776     0.00008
      1615     9.11576 12197.28430  9202.28986     0.00011
      1616     9.12048  8559.80129  6956.18632     0.00014
      1617     9.12520  6854.10730  5942.99589     0.00017
      1618     9.12992  6438.51394  5604.62267     0.00018
      1619     9.13464  7038.16075  5748.34184     0.00017
      1620     9.13936  8801.24996  6415.52121     0.00016
      1621     9.14408 11951.81985  7851.23226     0.00013
      1622     9.14880 16313.81244 10146.72461     0.00010
      1623     9.15352 20907.25469 12775.99094     0.00008
      1624     9.15824 23977.27038 14755.14939     0.00007
      1625     9.16296 23957.32934 15184.04535     0.00007
      1626     9.16768 20869.21556 14073.39735     0.00007
      1627     9.17240 16284.96268 11837.30006     0.00008
      1628     9.17712 11917.22038  9227.41729     0.00011
      1629     9.18184  8706.62565  7143.33794     0.00014
      1630     9.18656  6782.26275  5945.99683     0.00017
      1631     9.19128  5797.30935  5356.24269     0.00019
      1632     9.19600  5321.42295  5066.66214     0.00020
      1633     9.20072  5077.04920  4906.49485     0.00020
      1634     9.20544  4932.40569  4782.92904     0.00021
      1635     9.21016  4837.46298  4707.86517     0.00021
      1636     9.21488  4774.06757  4655.01425     0.00021
      1637     9.21960  4732.58637  4609.49892     0.00022
      1638     9.22432  4705.84265  4615.14747     0.00022
      1639     9.22904  4688.69057  4589.08690     0.00022
      1640     9.23376  4678.55133  4594.80167     0.00022
      1641     9.23848  4675.19418  4567.57271     0.00022
      1642     9.24320  4682.03104  4581.54107     0.00022
      1643     9.24792  4711.21854  4565.56792     0.00022
      1644     9.25264  4793.45372  4599.71673     0.00022
      1645     9.25736  4989.37717  4610.95085     0.00022
      1646     9.26208  5389.19382  4765.44019     0.00021
      1647     9.26680  6062.01632  4942.68820     0.00020
      1648     9.27152  6973.46396  5300.64501     0.00019
      1649     9.27624  7933.80944  5695.49568     0.00018
      1650     9.28096  8582.80409  5997.87043     0.00017
      1651     9.28568  8620.72706  6083.21893     0.00016
      1652     9.29040  8097.41528  5935.14459     0.00017
      1653     9.29512  7398.45632  5696.74509     0.00018
      1654     9.29984  6926.33792  5475.59234     0.00018
      1655     9.30456  6849.84248  5412.43932     0.00018
      1656     9.30928  7060.68894  5478.33883     0.00018
      1657     9.31400  7256.88356  5600.94625     0.00018
      1658     9.31872  7152.63172  5567.50639     0.00018
      1659     9.32344  6698.31626  5443.93605     0.00018
      1660     9.32816  6079.76555  5255.30433     0.00019
      1661     9.33288  5507.80275  4982.40368     0.00020
      1662     9.33760  5097.53345  4815.57561     0.00021
      1663     9.34232  4859.38281  4677.14913     0.00021
      1664     9.34704  4746.73878  4651.80686     0.00021
      1665     9.35176  4703.91794  4612.73607     0.00022
      1666     9.35648  4693.55811  4613.62360     0.00022
      1667     9.36120  4698.69731  4624.80354     0.00022
      1668     9.36592  4712.32061  4612.46124     0.00022
      1669     9.37064  4732.92163  4661.57695     0.00021
      1670     9.37536  4761.62138  4654.11501     0.00021
      1671     9.38008  4802.90875  4703.23317     0.00021
      1672     9.38480  4870.05670  4759.92030     0.00021
      1673     9.38952  5000.43265  4844.91897     0.00021
      1674     9.39424  5285.21369  5039.36039     0.00020
      1675     9.39896  5899.49157  5327.28027     0.00019
      1676     9.40368  7082.32974  5984.49734     0.00017
      1677     9.40840  9029.62089  7131.89182     0.00014
      1678     9.41312 11704.61083  9007.25479     0.00011
      1679     9.41784 14685.14479 11184.06350     0.00009
      1680     9.42256 17276.69503 13063.79678     0.00008
      1681     9.42728 18923.73154 14278.68069     0.00007
      1682     9.43200 19744.94893 15206.62156     0.00007
      1683     9.43672 20161.03300 15786.15887     0.00006
      1684     9.44144 20177.48408 15771.29680     0.00006
      1685     9.44616 19485.43848 15233.12659     0.00007
      1686     9.45088 18285.18021 14370.77414     0.00007
      1687     9.45560 17451.10091 13548.30064     0.00007
      1688     9.46032 17562.79439 13219.54310     0.00008
      1689     9.46504 18321.97660 13340.14328     0.00007
      1690     9.46976 18602.73093 13499.50847     0.00007
      1691     9.47448 17355.30897 12970.12743     0.00008
      1692     9.47920 14674.52576 11692.03320     0.00009
      1693     9.48392 11499.52579  9765.66774     0.00010
      1694     9.48864  8752.13299  7866.29811     0.00013
      1695     9.49336  6860.16050  6425.82920     0.00016
      1696     9.49808  5787.16400  5621.31974     0.00018
      1697     9.50280  5281.28188  5231.86093     0.00019
      1698     9.50752  5097.68173  5043.13021     0.00020
      1699     9.51224  5118.09481  4998.77551     0.00020
      1700     9.51696  5352.28183  5056.65484     0.00020
      1701     9.52168  5890.26347  5249.85219     0.00019
      1702     9.52640  6816.66318  5608.75852     0.00018
      1703     9.53112  8062.36642  6185.84368     0.00016
      1704     9.53584  9338.85605  6865.95465     0.00015
      1705     9.54056 10146.16979  7360.40146     0.00014
      1706     9.54528 10052.38061  7450.64547     0.00013
      1707     9.55000  9111.60981  7173.42635     0.00014
      1708     9.55472  7785.43465  6610.67073     0.00015
      1709     9.55944  6551.62612  5955.55275     0.00017
      1710     9.56416  5667.95271  5464.30253     0.00018
      1711     9.56888  5157.91436  5175.30361     0.00019
      1712     9.57360  4912.32023  5037.80127     0.00020
      1713     9.57832  4807.73979  5021.38312     0.00020
      1714     9.58304  4756.01625  4996.08132     0.00020
      1715     9.58776  4722.18686  4954.77353     0.00020
      1716     9.59248  4693.11684  4920.35591     0.00020
      1717     9.59720  4672.88769  4882.77246     0.00020
      1718     9.60192  4665.09487  4884.64556     0.00020
      1719     9.60664  4701.17421  4894.21357     0.00020
      1720     9.61136  4743.39135  4934.38678     0.00020
      1721     9.61608  4841.11083  4946.77918     0.00020
      1722     9.62080  5028.93640  5040.25078     0.00020
      1723     9.62552  5327.09249  5153.34647     0.00019
      1724     9.63024  5711.15884  5343.37120     0.00019
      1725     9.63496  6089.89731  5577.41322     0.00018
      1726     9.63968  6322.61386  5721.55418     0.00017
      1727     9.64440  6312.85201  5778.78823     0.00017
      1728     9.64912  6112.35401  5764.33145     0.00017
      1729     9.65384  5902.17872  5680.10653     0.00018
      1730     9.65856  5926.66566  5702.57726     0.00018
      1731     9.66328  6495.14948  5905.64579     0.00017
      1732     9.66800  7990.58271  6536.53886     0.00015
      1733     9.67272 10755.35194  7788.44748     0.00013
      1734     9.67744 14777.39048  9939.53598     0.00010
      1735     9.68216 19305.65028 12613.03458     0.00008
      1736     9.68688 22808.08965 14966.71041     0.00007
      1737     9.69160 23629.43432 15910.01538     0.00006
      1738     9.69632 21282.73525 15318.71372     0.00007
      1739     9.70104 17044.51508 13390.79438     0.00007
      1740     9.70576 12641.25835 10879.06190     0.00009
      1741     9.71048  9208.55815  8513.50441     0.00012
      1742     9.71520  7070.21975  7149.27921     0.00014
      1743     9.71992  5943.89849  6366.45402     0.00016
      1744     9.72464  5410.48243  6010.39114     0.00017
      1745     9.72936  5159.04983  5782.48144     0.00017
      1746     9.73408  5028.46458  5573.54067     0.00018
      1747     9.73880  4959.33660  5463.16640     0.00018
      1748     9.74352  4939.28831  5421.94085     0.00018
      1749     9.74824  4979.27354  5383.31223     0.00019
      1750     9.75296  5109.52540  5425.56886     0.00018
      1751     9.75768  5371.89210  5534.02462     0.00018
      1752     9.76240  5792.60637  5737.13288     0.00017
      1753     9.76712  6325.57522  6040.01282     0.00017
      1754     9.77184  6839.15769  6399.87498     0.00016
      1755     9.77656  7140.59452  6596.74641     0.00015
      1756     9.78128  7097.86885  6685.77596     0.00015
      1757     9.78600  6788.04960  6677.99064     0.00015
      1758     9.79072  6429.92049  6562.22426     0.00015
      1759     9.79544  6264.70558  6554.86220     0.00015
      1760     9.80016  6543.68301  6846.36757     0.00015
      1761     9.80488  7582.90574  7676.54623     0.00013
      1762     9.80960  9796.56465  9644.02619     0.00010
      1763     9.81432 13525.40646 13339.80771     0.00007
      1764     9.81904 18698.42401 18820.52073     0.00005
      1765     9.82376 24441.73591 24224.91135     0.00004
      1766     9.82848 28889.28606 28250.15592     0.00004
      1767     9.83320 29864.29838 29760.65796     0.00003
      1768     9.83792 26755.61589 28320.44733     0.00004
      1769     9.84264 21307.80398 23463.98465     0.00004
      1770     9.84736 15704.25438 17237.09704     0.00006
      1771     9.85208 11247.76910 11900.19602     0.00008
      1772     9.85680  8332.66130  8801.81907     0.00011
      1773     9.86152  6696.90414  7147.74081     0.00014
      1774     9.86624  5877.71734  6365.81743     0.00016
      1775     9.87096  5488.78972  5964.77412     0.00017
      1776     9.87568  5296.59858  5745.66984     0.00017
      1777     9.88040  5188.99706  5639.11992     0.00018
      1778     9.88512  5122.52814  5567.93284     0.00018
      1779     9.88984  5081.64657  5622.56515     0.00018
      1780     9.89456  5062.16637  5549.26091     0.00018
      1781     9.89928  5069.28501  5712.26243     0.00018
      1782     9.90400  5123.92658  5706.93287     0.00018
      1783     9.90872  5284.68273  5868.83606     0.00017
      1784     9.91344  5672.29780  6037.67458     0.00017
      1785     9.91816  6483.80078  6392.99142     0.00016
      1786     9.92288  7937.32997  7269.16725     0.00014
      1787     9.92760 10135.87691  8763.08314     0.00011
      1788     9.93232 12931.69113 10764.30013     0.00009
      1789     9.93704 15866.64007 12829.52949     0.00008
      1790     9.94176 18339.98859 14372.38668     0.00007
      1791     9.94648 19977.08149 15428.89379     0.00006
      1792     9.95120 20694.95955 15714.41680     0.00006
      1793     9.95592 20335.70797 15320.34791     0.00007
      1794     9.96064 18646.74584 14053.33146     0.00007
      1795     9.96536 15773.01600 12479.64927     0.00008
      1796     9.97008 12455.33831 10565.44388     0.00009
      1797     9.97480  9502.48984  8664.43717     0.00012
      1798     9.97952  7353.52352  7285.49744     0.00014
      1799     9.98424  6044.25338  6245.33306     0.00016
      1800     9.98896  5366.74134  5878.77537     0.00017
      1801     9.99368  5051.73477  5738.89816     0.00017
      1802     9.99840  4910.62840  5519.93253     0.00018
      1803    10.00312  4841.83006  5557.93292     0.00018
      1804    10.00784  4801.16863  5468.52311     0.00018
      1805    10.01256  4772.58856  5444.16103     0.00018
      1806    10.01728  4750.26119  5446.37830     0.00018
      1807    10.02200  4732.56829  5459.62529     0.00018
      1808    10.02672  4717.97853  5363.63743     0.00019
      1809    10.03144  4705.77299  5345.20555     0.00019
      1810    10.03616  4695.53190  5229.15687     0.00019
      1811    10.04088  4687.01321  5209.96189     0.00019
      1812    10.04560  4680.16512  5231.51264     0.00019
      1813    10.05032  4675.07417  5167.09990     0.00019
      1814    10.05504  4676.27266  5165.76651     0.00019
      1815    10.05976  4674.43298  5141.54808     0.00019
      1816    10.06448  4654.30206  5103.21383     0.00020
      1817    10.06920  4674.27891  5067.35759     0.00020
      1818    10.07392  4722.26253  5015.31873     0.00020
      1819    10.07864  4823.41458  5083.08172     0.00020
      1820    10.08336  5008.05910  5047.35762     0.00020
      1821    10.08808  5288.17958  5167.34853     0.00019
      1822    10.09280  5635.98936  5277.65498     0.00019
      1823    10.09752  5978.99294  5394.51787     0.00019
      1824    10.10224  6242.93253  5534.37940     0.00018
      1825    10.10696  6459.43435  5541.84973     0.00018
      1826    10.11168  6832.57143  5667.44167     0.00018
      1827    10.11640  7631.20097  5806.57842     0.00017
      1828    10.12112  8967.33605  6253.07053     0.00016
      1829    10.12584 10603.93998  6844.31512     0.00015
      1830    10.13056 11967.41958  7422.68972     0.00013
      1831    10.13528 12384.57488  7734.33831     0.00013
      1832    10.14000 11664.10205  7605.79968     0.00013
      1833    10.14472 10328.43179  7223.11958     0.00014
      1834    10.14944  9128.05959  6685.65967     0.00015
      1835    10.15416  8550.23994  6419.44294     0.00016
      1836    10.15888  8607.53198  6416.51123     0.00016
      1837    10.16360  8911.24234  6639.08889     0.00015
      1838    10.16832  8943.09573  6731.03585     0.00015
      1839    10.17304  8439.18798  6576.47438     0.00015
      1840    10.17776  7564.68308  6257.75401     0.00016
      1841    10.18248  6680.42185  5824.25568     0.00017
      1842    10.18720  6063.34197  5491.14226     0.00018
      1843    10.19192  5797.92219  5244.86795     0.00019
      1844    10.19664  5796.59417  5292.48358     0.00019
      1845    10.20136  5872.98738  5309.44661     0.00019
      1846    10.20608  5851.87371  5335.94981     0.00019
      1847    10.21080  5668.51168  5286.00923     0.00019
      1848    10.21552  5382.32408  5148.02454     0.00019
      1849    10.22024  5093.63865  5074.65932     0.00020
      1850    10.22496  4869.20633  4944.80202     0.00020
      1851    10.22968  4728.25466  4991.26131     0.00020
      1852    10.23440  4658.02196  5014.95301     0.00020
      1853    10.23912  4638.22288  4933.64166     0.00020
      1854    10.24384  4664.43740  4916.47991     0.00020
      1855    10.24856  4756.88771  5010.91162     0.00020
      1856    10.25328  4957.97467  5072.10836     0.00020
      1857    10.25800  5311.74334  5089.11772     0.00020
      1858    10.26272  5820.30060  5397.49522     0.00019
      1859    10.26744  6392.63771  5785.56717     0.00017
      1860    10.27216  6845.81724  6082.69186     0.00016
      1861    10.27688  6971.12396  6257.36524     0.00016
      1862    10.28160  6702.52495  6141.04695     0.00016
      1863    10.28632  6187.77919  5933.61687     0.00017
      1864    10.29104  5639.33122  5524.61081     0.00018
      1865    10.29576  5209.78462  5196.33504     0.00019
      1866    10.30048  4938.11829  4963.87559     0.00020
      1867    10.30520  4802.41713  4818.13437     0.00021
      1868    10.30992  4761.85971  4795.22068     0.00021
      1869    10.31464  4788.79818  4757.83914     0.00021
      1870    10.31936  4865.96306  4823.39602     0.00021
      1871    10.32408  4972.82864  4890.00659     0.00020
      1872    10.32880  5067.87545  5014.98989     0.00020
      1873    10.33352  5102.42781  5050.28787     0.00020
      1874    10.33824  5051.87998  5031.26214     0.00020
      1875    10.34296  4944.74469  4945.12734     0.00020
      1876    10.34768  4825.51314  4821.26757     0.00021
      1877    10.35240  4729.14474  4727.64493     0.00021
      1878    10.35712  4669.82716  4583.62714     0.00022
      1879    10.36184  4643.91471  4576.17060     0.00022
      1880    10.36656  4641.17931  4546.57068     0.00022
      1881    10.37128  4653.51626  4556.48067     0.00022
      1882    10.37600  4675.58246  4549.05674     0.00022
      1883    10.38072  4707.52485  4552.76651     0.00022
      1884    10.38544  4755.52123  4614.69932     0.00022
      1885    10.39016  4839.75625  4612.09727     0.00022
      1886    10.39488  5019.67645  4730.66700     0.00021
      1887    10.39960  5440.10958  4873.69082     0.00021
      1888    10.40432  6376.38121  5203.12176     0.00019
      1889    10.40904  8226.27579  5955.35954     0.00017
      1890    10.41376 11340.79643  7226.30646     0.00014
      1891    10.41848 15614.54475  9455.60958     0.00011
      1892    10.42320 20205.50051 12222.37757     0.00008
      1893    10.42792 23537.41673 14547.97466     0.00007
      1894    10.43264 24012.59183 15428.28354     0.00006
      1895    10.43736 21385.18580 14703.13225     0.00007
      1896    10.44208 16979.31482 12648.36890     0.00008
      1897    10.44680 12488.46096 10034.85054     0.00010
      1898    10.45152  9003.64630  7621.07896     0.00013
      1899    10.45624  6805.13991  6033.09744     0.00017
      1900    10.46096  5645.43151  5294.93963     0.00019
      1901    10.46568  5113.34111  4901.87330     0.00020
      1902    10.47040  4884.19105  4715.04078     0.00021
      1903    10.47512  4781.12383  4635.37200     0.00022
      1904    10.47984  4726.36562  4543.22365     0.00022
      1905    10.48456  4692.18963  4537.95425     0.00022
      1906    10.48928  4670.55602  4493.57759     0.00022
      1907    10.49400  4661.87379  4521.86669     0.00022
      1908    10.49872  4670.93105  4514.85923     0.00022
      1909    10.50344  4704.25974  4572.78136     0.00022
      1910    10.50816  4764.99869  4661.66344     0.00021
      1911    10.51288  4843.16401  4797.68423     0.00021
      1912    10.51760  4918.61502  4927.66230     0.00020
      1913    10.52232  4957.23564  5010.06797     0.00020
      1914    10.52704  4936.45330  5023.95820     0.00020
      1915    10.53176  4867.40993  4964.11605     0.00020
      1916    10.53648  4781.52772  4847.54311     0.00021
      1917    10.54120  4707.44926  4697.58193     0.00021
      1918    10.54592  4660.45907  4590.94772     0.00022
      1919    10.55064  4648.90894  4532.10166     0.00022
      1920    10.55536  4680.58879  4516.67412     0.00022
      1921    10.56008  4780.94463  4524.45066     0.00022
      1922    10.56480  4975.90980  4593.43398     0.00022
      1923    10.56952  5293.45949  4752.01431     0.00021
      1924    10.57424  5710.82526  4944.14331     0.00020
      1925    10.57896  6134.24075  5206.81209     0.00019
      1926    10.58368  6406.82253  5436.04950     0.00018
      1927    10.58840  6396.36273  5479.79907     0.00018
      1928    10.59312  6111.48222  5374.63916     0.00019
      1929    10.59784  5692.02869  5159.30230     0.00019
      1930    10.60256  5291.10522  4929.46977     0.00020
      1931    10.60728  4997.52785  4692.20695     0.00021
      1932    10.61200  4824.85048  4546.00017     0.00022
      1933    10.61672  4747.35637  4472.21426     0.00022
      1934    10.62144  4728.38236  4445.41180     0.00022
      1935    10.62616  4745.30120  4448.69330     0.00022
      1936    10.63088  4797.95503  4466.73213     0.00022
      1937    10.63560  4920.89702  4498.59447     0.00022
      1938    10.64032  5211.94254  4562.97394     0.00022
      1939    10.64504  5873.92315  4710.90263     0.00021
      1940    10.64976  7197.94354  5061.81263     0.00020
      1941    10.65448  9448.62051  5622.07102     0.00018
      1942    10.65920 12614.37097  6694.16917     0.00015
      1943    10.66392 16116.52418  7974.22654     0.00013
      1944    10.66864 18821.66897  9177.70882     0.00011
      1945    10.67336 19500.84651  9736.21364     0.00010
      1946    10.67808 17758.25553  9563.53815     0.00010
      1947    10.68280 14522.26646  8654.14766     0.00012
      1948    10.68752 11069.26543  7408.69129     0.00013
      1949    10.69224  8298.29042  6153.26504     0.00016
      1950    10.69696  6506.95910  5291.82858     0.00019
      1951    10.70168  5537.70642  4861.95982     0.00021
      1952    10.70640  5089.66231  4630.62730     0.00022
      1953    10.71112  4913.15925  4567.30884     0.00022
      1954    10.71584  4868.78743  4517.75785     0.00022
      1955    10.72056  4921.35422  4517.84867     0.00022
      1956    10.72528  5106.57851  4598.28598     0.00022
      1957    10.73000  5496.56182  4722.37675     0.00021
      1958    10.73472  6150.93477  5047.30186     0.00020
      1959    10.73944  7043.41807  5504.05922     0.00018
      1960    10.74416  7997.79240  6057.55187     0.00017
      1961    10.74888  8722.17299  6536.20148     0.00015
      1962    10.75360  8966.34553  6679.50853     0.00015
      1963    10.75832  8760.35898  6653.93417     0.00015
      1964    10.76304  8422.00591  6388.11757     0.00016
      1965    10.76776  8220.66488  6127.26600     0.00016
      1966    10.77248  8190.81097  5914.39407     0.00017
      1967    10.77720  8165.58274  5801.16624     0.00017
      1968    10.78192  7994.71427  5704.82287     0.00018
      1969    10.78664  7797.21333  5600.35002     0.00018
      1970    10.79136  7862.08098  5568.10591     0.00018
      1971    10.79608  8379.35203  5642.96704     0.00018
      1972    10.80080  9259.41908  5923.18232     0.00017
      1973    10.80552 10089.02909  6288.73431     0.00016
      1974    10.81024 10335.45206  6494.18595     0.00015
      1975    10.81496  9748.18263  6427.50328     0.00016
      1976    10.81968  8556.39225  6133.27643     0.00016
      1977    10.82440  7232.29688  5633.14650     0.00018
      1978    10.82912  6131.39848  5156.58390     0.00019
      1979    10.83384  5394.79133  4792.54736     0.00021
      1980    10.83856  4985.64273  4574.57147     0.00022
      1981    10.84328  4789.35886  4468.65905     0.00022
      1982    10.84800  4705.25136  4430.89428     0.00023
      1983    10.85272  4671.30972  4404.25111     0.00023
      1984    10.85744  4657.75200  4393.49704     0.00023
      1985    10.86216  4653.48839  4387.39139     0.00023
      1986    10.86688  4654.99571  4411.71254     0.00023
      1987    10.87160  4661.45815  4387.88069     0.00023
      1988    10.87632  4673.25060  4404.86580     0.00023
      1989    10.88104  4692.26641  4421.93701     0.00023
      1990    10.88576  4721.68364  4416.70411     0.00023
      1991    10.89048  4768.96465  4468.12221     0.00022
      1992    10.89520  4847.85817  4494.31726     0.00022
      1993    10.89992  4986.60431  4631.12991     0.00022
      1994    10.90464  5245.17965  4799.61942     0.00021
      1995    10.90936  5754.39936  5015.31597     0.00020
      1996    10.91408  6760.34065  5356.99829     0.00019
      1997    10.91880  8595.58638  5817.59403     0.00017
      1998    10.92352 11510.46564  6624.47760     0.00015
      1999    10.92824 15366.43814  7782.38241     0.00013
      2000    10.93296 19341.23247  9252.18315     0.00011
      2001    10.93768 22018.79379 10439.50386     0.00010
      2002    10.94240 22106.19984 10765.94105     0.00009
      2003    10.94712 19524.34858 10295.68991     0.00010
      2004    10.95184 15563.07480  9123.91402     0.00011
      2005    10.95656 11705.55265  7629.06293     0.00013
      2006    10.96128  8909.87837  6278.53893     0.00016
      2007    10.96600  7498.28628  5563.64503     0.00018
      2008    10.97072  7298.45793  5303.94210     0.00019
      2009    10.97544  7936.25594  5412.92643     0.00018
      2010    10.98016  8931.35218  5824.70597     0.00017
      2011    10.98488  9733.29103  6124.33817     0.00016
      2012    10.98960  9866.78620  6305.53349     0.00016
      2013    10.99432  9210.39872  6250.96597     0.00016
      2014    10.99904  8068.03596  5929.79925     0.00017
      2015    11.00376  6878.80107  5452.54474     0.00018
      2016    11.00848  5931.63846  5052.77081     0.00020
      2017    11.01320  5328.37146  4773.77808     0.00021
      2018    11.01792  5019.30888  4580.27773     0.00022
      2019    11.02264  4898.34526  4504.73901     0.00022
      2020    11.02736  4869.73306  4433.07515     0.00023
      2021    11.03208  4865.53313  4449.63164     0.00022
      2022    11.03680  4846.02265  4443.18859     0.00023
      2023    11.04152  4801.07632  4422.78081     0.00023
      2024    11.04624  4742.85026  4442.52301     0.00023
      2025    11.05096  4687.59839  4403.39345     0.00023
      2026    11.05568  4642.45202  4433.40324     0.00023
      2027    11.06040  4616.01631  4424.34010     0.00023
      2028    11.06512  4601.91267  4418.93654     0.00023
      2029    11.06984  4595.75286  4406.94990     0.00023
      2030    11.07456  4594.21902  4406.05620     0.00023
      2031    11.07928  4595.58816  4408.66081     0.00023
      2032    11.08400  4599.57318  4389.25336     0.00023
      2033    11.08872  4607.41131  4425.60606     0.00023
      2034    11.09344  4623.33172  4407.94532     0.00023
      2035    11.09816  4658.19802  4428.14491     0.00023
      2036    11.10288  4735.94625  4444.22361     0.00023
      2037    11.10760  4897.35407  4502.69265     0.00022
      2038    11.11232  5196.55351  4578.12865     0.00022
      2039    11.11704  5681.48832  4729.97003     0.00021
      2040    11.12176  6357.79603  4975.59715     0.00020
      2041    11.12648  7161.42257  5285.09824     0.00019
      2042    11.13120  7953.65528  5646.15924     0.00018
      2043    11.13592  8587.07061  5954.21571     0.00017
      2044    11.14064  8980.13237  6246.78014     0.00016
      2045    11.14536  9101.11482  6549.02078     0.00015
      2046    11.15008  8969.67364  6806.67509     0.00015
      2047    11.15480  8593.56174  6904.25296     0.00014
      2048    11.15952  7950.66752  6751.47081     0.00015
      2049    11.16424  7125.16497  6396.57540     0.00016
      2050    11.16896  6292.40204  5919.88190     0.00017
      2051    11.17368  5602.30784  5415.86824     0.00018
      2052    11.17840  5122.17344  4956.04555     0.00020
      2053    11.18312  4836.25674  4701.44624     0.00021
      2054    11.18784  4691.71918  4560.18653     0.00022
      2055    11.19256  4622.65366  4492.34708     0.00022
      2056    11.19728  4593.60329  4498.29435     0.00022
      2057    11.20200  4583.41897  4476.60048     0.00022
      2058    11.20672  4585.71082  4485.30491     0.00022
      2059    11.21144  4600.79204  4461.77835     0.00022
      2060    11.21616  4630.08079  4461.15182     0.00022
      2061    11.22088  4671.86819  4465.64117     0.00022
      2062    11.22560  4719.85295  4499.29660     0.00022
      2063    11.23032  4766.12022  4557.50780     0.00022
      2064    11.23504  4812.50873  4555.73296     0.00022
      2065    11.23976  4880.91417  4605.88569     0.00022
      2066    11.24448  5005.14743  4653.05955     0.00021
      2067    11.24920  5203.85049  4739.80476     0.00021
      2068    11.25392  5454.77709  4875.87923     0.00021
      2069    11.25864  5692.77572  4996.62255     0.00020
      2070    11.26336  5847.15162  5118.12563     0.00020
      2071    11.26808  5913.37848  5086.85422     0.00020
      2072    11.27280  5991.95706  5123.01859     0.00020
      2073    11.27752  6202.15116  5089.59490     0.00020
      2074    11.28224  6572.51005  5075.72430     0.00020
      2075    11.28696  7014.29888  5131.32334     0.00019
      2076    11.29168  7258.79474  5172.58766     0.00019
      2077    11.29640  7150.85267  5196.19535     0.00019
      2078    11.30112  6710.16557  5134.34713     0.00019
      2079    11.30584  6127.90963  5027.09884     0.00020
      2080    11.31056  5600.34581  4868.82986     0.00021
      2081    11.31528  5245.78315  4769.47986     0.00021
      2082    11.32000  5108.96337  4738.30548     0.00021
      2083    11.32472  5195.88353  4768.73135     0.00021
      2084    11.32944  5538.25125  4914.38004     0.00020
      2085    11.33416  6165.36370  5150.06876     0.00019
      2086    11.33888  7093.90411  5584.92906     0.00018
      2087    11.34360  8285.26199  6189.25804     0.00016
      2088    11.34832  9628.44521  6875.40002     0.00015
      2089    11.35304 10991.87130  7669.56372     0.00013
      2090    11.35776 12271.41111  8563.20822     0.00012
      2091    11.36248 13372.96340  9301.17430     0.00011
      2092    11.36720 14206.39653  9686.88647     0.00010
      2093    11.37192 14844.35139  9780.32047     0.00010
      2094    11.37664 15544.32154  9867.62642     0.00010
      2095    11.38136 16278.29928  9888.63847     0.00010
      2096    11.38608 16538.67333  9761.31591     0.00010
      2097    11.39080 15706.25683  9371.86816     0.00011
      2098    11.39552 13716.79343  8772.48807     0.00011
      2099    11.40024 11166.34402  7835.81869     0.00013
      2100    11.40496  8778.62069  6835.70047     0.00015
      2101    11.40968  6982.52199  5921.14194     0.00017
      2102    11.41440  5864.39752  5316.49625     0.00019
      2103    11.41912  5275.04284  5031.59473     0.00020
      2104    11.42384  5001.83455  4890.52363     0.00020
      2105    11.42856  4886.07496  4823.23709     0.00021
      2106    11.43328  4838.82234  4857.02091     0.00021
      2107    11.43800  4819.89699  4844.68334     0.00021
      2108    11.44272  4814.87036  4872.32211     0.00021
      2109    11.44744  4819.13169  4940.01696     0.00020
      2110    11.45216  4831.54837  4921.59424     0.00020
      2111    11.45688  4852.30766  4981.46189     0.00020
      2112    11.46160  4882.68360  4981.27903     0.00020
      2113    11.46632  4925.15817  5077.25262     0.00020
      2114    11.47104  4983.58123  5228.06102     0.00019
      2115    11.47576  5063.37943  5277.53165     0.00019
      2116    11.48048  5172.18087  5695.48772     0.00018
      2117    11.48520  5328.34905  5282.03014     0.00019
      2118    11.48992  5574.48373  5769.69489     0.00017
      2119    11.49464  6004.27836  5575.60829     0.00018
      2120    11.49936  6794.77590  6020.72653     0.00017
      2121    11.50408  8226.96529  6644.01743     0.00015
      2122    11.50880 10626.01466  8086.82954     0.00012
      2123    11.51352 14251.71284 10737.26425     0.00009
      2124    11.51824 19081.39779 15037.86527     0.00007
      2125    11.52296 24552.12939 20552.37332     0.00005
      2126    11.52768 29509.42606 25359.85876     0.00004
      2127    11.53240 32228.98723 28818.64597     0.00003
      2128    11.53712 31200.73717 29639.60237     0.00003
      2129    11.54184 27066.02291 27487.50059     0.00004
      2130    11.54656 22116.31773 22566.98950     0.00004
      2131    11.55128 18452.40991 16905.99421     0.00006
      2132    11.55600 17144.97499 12643.88138     0.00008
      2133    11.56072 18057.14480 10884.91348     0.00009
      2134    11.56544 20019.98956 10761.84447     0.00009
      2135    11.57016 21359.59240 11078.81669     0.00009
      2136    11.57488 20692.27925 11054.04483     0.00009
      2137    11.57960 17987.51801 10438.62167     0.00010
      2138    11.58432 14305.81500  9256.72622     0.00011
      2139    11.58904 10803.92279  7808.33345     0.00013
      2140    11.59376  8176.08304  6540.75776     0.00015
      2141    11.59848  6534.47537  5679.29653     0.00018
      2142    11.60320  5654.50646  5252.14674     0.00019
      2143    11.60792  5234.85929  5060.69656     0.00020
      2144    11.61264  5044.95381  4889.30543     0.00020
      2145    11.61736  4964.64929  4836.46120     0.00021
      2146    11.62208  4949.47767  4845.75494     0.00021
      2147    11.62680  4988.49171  4840.95914     0.00021
      2148    11.63152  5073.76152  4891.76349     0.00020
      2149    11.63624  5181.76414  4978.69386     0.00020
      2150    11.64096  5268.27837  5065.96571     0.00020
      2151    11.64568  5283.64319  5087.21789     0.00020
      2152    11.65040  5207.04321  5093.16128     0.00020
      2153    11.65512  5066.75330  4998.71617     0.00020
      2154    11.65984  4912.77506  4892.43933     0.00020
      2155    11.66456  4783.61848  4805.76698     0.00021
      2156    11.66928  4695.86116  4764.67049     0.00021
      2157    11.67400  4648.21904  4695.36063     0.00021
      2158    11.67872  4629.93878  4706.02841     0.00021
      2159    11.68344  4629.05807  4689.20313     0.00021
      2160    11.68816  4636.01674  4686.49923     0.00021
      2161    11.69288  4640.68451  4705.53898     0.00021
      2162    11.69760  4635.53120  4712.10201     0.00021
      2163    11.70232  4621.06474  4693.57543     0.00021
      2164    11.70704  4598.46744  4665.77926     0.00021
      2165    11.71176  4575.90729  4642.53198     0.00022
      2166    11.71648  4557.68434  4611.64329     0.00022
      2167    11.72120  4545.05554  4611.99737     0.00022
      2168    11.72592  4537.92504  4585.57341     0.00022
      2169    11.73064  4534.22478  4587.78527     0.00022
      2170    11.73536  4531.41620  4556.31216     0.00022
      2171    11.74008  4529.28998  4575.14230     0.00022
      2172    11.74480  4528.52714  4549.53543     0.00022
      2173    11.74952  4528.64796  4587.38726     0.00022
      2174    11.75424  4528.83803  4588.08033     0.00022
      2175    11.75896  4533.29165  4590.74350     0.00022
      2176    11.76368  4546.37062  4622.62896     0.00022
      2177    11.76840  4573.21935  4662.41299     0.00021
      2178    11.77312  4630.05165  4682.05843     0.00021
      2179    11.77784  4731.66330  4800.55626     0.00021
      2180    11.78256  4890.79671  4974.14268     0.00020
      2181    11.78728  5067.10903  5294.92037     0.00019
      2182    11.79200  5261.34929  5604.35775     0.00018
      2183    11.79672  5383.93470  5823.02117     0.00017
      2184    11.80144  5367.92728  5933.32137     0.00017
      2185    11.80616  5229.10144  5823.05502     0.00017
      2186    11.81088  5034.86876  5562.36795     0.00018
      2187    11.81560  4849.86306  5265.17798     0.00019
      2188    11.82032  4714.87553  4964.79409     0.00020
      2189    11.82504  4639.41916  4786.40658     0.00021
      2190    11.82976  4617.77474  4696.69730     0.00021
      2191    11.83448  4647.81261  4640.19228     0.00022
      2192    11.83920  4741.77943  4649.33081     0.00022
      2193    11.84392  4920.56609  4645.58353     0.00022
      2194    11.84864  5194.29168  4665.70707     0.00021
      2195    11.85336  5535.56410  4686.34323     0.00021
      2196    11.85808  5862.16594  4748.11031     0.00021
      2197    11.86280  6056.19913  4789.26596     0.00021
      2198    11.86752  6031.48397  4798.78841     0.00021
      2199    11.87224  5812.92499  4847.27658     0.00021
      2200    11.87696  5523.22566  4805.72905     0.00021
      2201    11.88168  5290.76390  4794.84294     0.00021
      2202    11.88640  5199.98126  4814.12683     0.00021
      2203    11.89112  5276.32320  4904.48394     0.00020
      2204    11.89584  5482.56873  4985.37972     0.00020
      2205    11.90056  5740.41243  5114.75183     0.00020
      2206    11.90528  5957.91105  5164.45222     0.00019
      2207    11.91000  6099.37084  5161.02133     0.00019
      2208    11.91472  6288.07518  5236.19594     0.00019
      2209    11.91944  6821.43108  5290.43742     0.00019
      2210    11.92416  8098.79749  5521.96227     0.00018
      2211    11.92888 10455.75517  6011.54487     0.00017
      2212    11.93360 13856.97209  7011.13328     0.00014
      2213    11.93832 17679.96112  8337.03785     0.00012
      2214    11.94304 20721.39942  9686.74059     0.00010
      2215    11.94776 21623.61134 10433.69063     0.00010
      2216    11.95248 19932.33586 10396.54172     0.00010
      2217    11.95720 16490.21960  9624.32440     0.00010
      2218    11.96192 12651.31965  8348.23221     0.00012
      2219    11.96664  9454.25020  7023.44601     0.00014
      2220    11.97136  7288.89244  6038.76332     0.00017
      2221    11.97608  6053.41864  5489.96552     0.00018
      2222    11.98080  5440.26567  5225.73735     0.00019
      2223    11.98552  5158.13265  5027.83923     0.00020
      2224    11.99024  5040.32164  4971.54674     0.00020
      2225    11.99496  5015.64102  4931.47268     0.00020
      2226    11.99968  5064.65904  4995.47369     0.00020
      2227    12.00440  5185.90024  5141.38886     0.00019
      2228    12.00912  5374.10743  5396.94195     0.00019
      2229    12.01384  5621.02937  5818.25852     0.00017
      2230    12.01856  5927.83314  6194.61629     0.00016
      2231    12.02328  6338.68549  6522.68952     0.00015
      2232    12.02800  6964.73750  7281.01828     0.00014
      2233    12.03272  7911.63960  8046.64878     0.00012
      2234    12.03744  9160.60137  9372.06665     0.00011
      2235    12.04216 10475.22620 10458.07923     0.00010
      2236    12.04688 11372.51035 11199.38247     0.00009
      2237    12.05160 11384.84544 11470.10428     0.00009
      2238    12.05632 10558.22732 10943.08223     0.00009
      2239    12.06104  9453.94622  9755.49866     0.00010
      2240    12.06576  8684.11829  8180.98154     0.00012
      2241    12.07048  8661.89026  7047.43401     0.00014
      2242    12.07520  9538.01181  6531.25201     0.00015
      2243    12.07992 11135.72715  6657.22085     0.00015
      2244    12.08464 12934.05009  7135.09506     0.00014
      2245    12.08936 14261.50146  7696.86198     0.00013
      2246    12.09408 14653.06073  7967.74837     0.00013
      2247    12.09880 14307.19002  8012.23991     0.00012
      2248    12.10352 13874.79868  7997.78697     0.00013
      2249    12.10824 13791.56660  8001.25074     0.00012
      2250    12.11296 13972.24787  8223.77749     0.00012
      2251    12.11768 13905.66933  8437.86866     0.00012
      2252    12.12240 13175.28959  8505.86782     0.00012
      2253    12.12712 11984.33217  8237.93920     0.00012
      2254    12.13184 10955.00739  7755.94765     0.00013
      2255    12.13656 10657.35652  7231.77502     0.00014
      2256    12.14128 11255.30537  6905.06359     0.00014
      2257    12.14600 12361.79301  7018.22920     0.00014
      2258    12.15072 13222.20180  7292.59706     0.00014
      2259    12.15544 13124.76590  7415.92158     0.00013
      2260    12.16016 11915.85874  7333.45429     0.00014
      2261    12.16488 10112.68380  6854.36774     0.00015
      2262    12.16960  8369.22991  6278.15622     0.00016
      2263    12.17432  7165.34159  5737.57267     0.00017
      2264    12.17904  6706.97287  5418.34297     0.00018
      2265    12.18376  6948.42123  5437.94359     0.00018
      2266    12.18848  7669.96595  5713.14746     0.00018
      2267    12.19320  8524.18829  6124.10256     0.00016
      2268    12.19792  9084.09137  6552.59387     0.00015
      2269    12.20264  9027.20602  6759.30361     0.00015
      2270    12.20736  8351.86733  6625.67122     0.00015
      2271    12.21208  7351.18593  6207.10160     0.00016
      2272    12.21680  6364.43716  5708.53990     0.00018
      2273    12.22152  5599.64761  5245.90298     0.00019
      2274    12.22624  5112.13205  4967.79961     0.00020
      2275    12.23096  4845.41633  4766.92939     0.00021
      2276    12.23568  4716.00893  4698.01053     0.00021
      2277    12.24040  4656.90141  4682.47823     0.00021
      2278    12.24512  4630.25978  4657.08985     0.00021
      2279    12.24984  4617.65416  4647.13301     0.00022
      2280    12.25456  4616.03583  4634.92185     0.00022
      2281    12.25928  4631.92106  4575.58239     0.00022
      2282    12.26400  4680.06646  4580.94698     0.00022
      2283    12.26872  4783.38128  4623.59990     0.00022
      2284    12.27344  4961.69001  4676.03806     0.00021
      2285    12.27816  5214.05768  4698.56192     0.00021
      2286    12.28288  5499.33793  4741.42973     0.00021
      2287    12.28760  5732.02409  4835.16904     0.00021
      2288    12.29232  5814.63675  4827.59732     0.00021
      2289    12.29704  5703.88114  4866.73874     0.00021
      2290    12.30176  5453.33361  4804.81441     0.00021
      2291    12.30648  5158.22856  4740.66343     0.00021
      2292    12.31120  4910.59223  4639.33849     0.00022
      2293    12.31592  4739.67404  4552.53162     0.00022
      2294    12.32064  4641.83002  4547.47016     0.00022
      2295    12.32536  4594.64575  4531.24749     0.00022
      2296    12.33008  4575.57516  4565.09274     0.00022
      2297    12.33480  4569.42693  4533.09857     0.00022
      2298    12.33952  4565.08797  4515.75374     0.00022
      2299    12.34424  4567.21910  4499.84984     0.00022
      2300    12.34896  4572.20460  4542.08151     0.00022
      2301    12.35368  4581.19103  4496.48468     0.00022
      2302    12.35840  4596.95032  4541.74605     0.00022
      2303    12.36312  4626.15610  4533.57564     0.00022
      2304    12.36784  4684.30167  4532.31633     0.00022
      2305    12.37256  4803.19534  4579.10855     0.00022
      2306    12.37728  5042.23707  4650.50409     0.00022
      2307    12.38200  5487.81937  4751.22042     0.00021
      2308    12.38672  6234.09222  4915.64802     0.00020
      2309    12.39144  7327.71506  5173.73250     0.00019
      2310    12.39616  8682.78676  5571.51159     0.00018
      2311    12.40088 10036.05167  6053.25048     0.00017
      2312    12.40560 10982.45846  6443.87614     0.00016
      2313    12.41032 11139.96335  6634.83004     0.00015
      2314    12.41504 10462.63319  6645.83025     0.00015
      2315    12.41976  9230.54277  6383.05190     0.00016
      2316    12.42448  7843.27522  5911.39639     0.00017
      2317    12.42920  6636.72635  5457.04480     0.00018
      2318    12.43392  5770.49450  5092.08635     0.00020
      2319    12.43864  5253.29986  4859.10045     0.00021
      2320    12.44336  5024.24722  4728.41166     0.00021
      2321    12.44808  5026.45230  4698.93498     0.00021
      2322    12.45280  5246.18067  4743.87502     0.00021
      2323    12.45752  5690.41569  4916.43711     0.00020
      2324    12.46224  6329.86688  5232.11569     0.00019
      2325    12.46696  7046.85125  5638.57599     0.00018
      2326    12.47168  7619.85018  6087.23903     0.00016
      2327    12.47640  7805.45135  6333.28765     0.00016
      2328    12.48112  7509.23883  6351.24468     0.00016
      2329    12.48584  6872.46441  6166.34366     0.00016
      2330    12.49056  6149.93557  5803.32833     0.00017
      2331    12.49528  5535.68023  5302.41117     0.00019
