# Supplementary material for: Crystal structure solution and high-temperature thermal expansion in NaZr2(PO4)3-type materials
Source: Acta Crystallogr B Struct Sci Cryst Eng Mater. 2024 Mar 22;80(Pt 2):146–59. doi: 10.1107/S2052520624001598 (PMC10994170; doi:10.1107/S2052520624001598)
Supplement: Supplementary file 3 [file b-80-00146-phase_1_R-3c_SrZr4PO46sup3.rtv]

data_pxrd_JB1008A_14_1400_maskSapphire.xye

_pd_block_id		JB1008A_14_1400_maskSapphire.xye

loop_
_pd_proc_point_id
_pd_meas_2theta_scan
_pd_proc_intensity_total
_pd_calc_intensity_total
_pd_proc_ls_weight
         1     1.49768  3195.81510  3063.32846     0.00033
         2     1.50240  3193.00503  3080.71043     0.00032
         3     1.50712  3190.20516  3079.14820     0.00032
         4     1.51184  3187.41547  3047.49420     0.00033
         5     1.51656  3184.63596  3076.70442     0.00033
         6     1.52128  3181.86662  3061.39374     0.00033
         7     1.52600  3179.10743  3051.96472     0.00033
         8     1.53072  3176.35838  3073.79880     0.00033
         9     1.53544  3173.61947  3083.99820     0.00032
        10     1.54016  3170.89069  3075.50097     0.00033
        11     1.54488  3168.17201  3095.47453     0.00032
        12     1.54960  3165.46344  3075.45529     0.00033
        13     1.55432  3162.76496  3084.21880     0.00032
        14     1.55904  3160.07657  3077.03701     0.00032
        15     1.56376  3157.39824  3072.83727     0.00033
        16     1.56848  3154.72998  3109.11608     0.00032
        17     1.57320  3152.07177  3076.67826     0.00033
        18     1.57792  3149.42359  3065.82760     0.00033
        19     1.58264  3146.78545  3085.43457     0.00032
        20     1.58736  3144.15732  3090.35267     0.00032
        21     1.59208  3141.53921  3096.65855     0.00032
        22     1.59680  3138.93109  3104.08333     0.00032
        23     1.60152  3136.33295  3107.30217     0.00032
        24     1.60624  3133.74480  3085.24574     0.00032
        25     1.61096  3131.16661  3125.18687     0.00032
        26     1.61568  3128.59838  3106.43251     0.00032
        27     1.62040  3126.04009  3103.95266     0.00032
        28     1.62512  3123.49173  3109.43526     0.00032
        29     1.62984  3120.95330  3092.62738     0.00032
        30     1.63456  3118.42478  3090.86879     0.00032
        31     1.63928  3115.90617  3116.94362     0.00032
        32     1.64400  3113.39745  3126.34889     0.00032
        33     1.64872  3110.89860  3112.53660     0.00032
        34     1.65344  3108.40963  3087.77196     0.00032
        35     1.65816  3105.93052  3115.42297     0.00032
        36     1.66288  3103.46126  3154.41631     0.00032
        37     1.66760  3101.00183  3133.89515     0.00032
        38     1.67232  3098.55224  3145.83110     0.00032
        39     1.67704  3096.11246  3175.48418     0.00031
        40     1.68176  3093.68248  3128.16971     0.00032
        41     1.68648  3091.26231  3145.16683     0.00032
        42     1.69120  3088.85191  3144.57753     0.00032
        43     1.69592  3086.45130  3139.42252     0.00032
        44     1.70064  3084.06044  3127.27494     0.00032
        45     1.70536  3081.67934  3118.22463     0.00032
        46     1.71008  3079.30798  3133.32348     0.00032
        47     1.71480  3076.94635  3130.56018     0.00032
        48     1.71952  3074.59445  3152.50186     0.00032
        49     1.72424  3072.25225  3130.36097     0.00032
        50     1.72896  3069.91975  3138.46716     0.00032
        51     1.73368  3067.59694  3158.97361     0.00032
        52     1.73840  3065.28381  3154.60106     0.00032
        53     1.74312  3062.98034  3143.58531     0.00032
        54     1.74784  3060.68653  3142.50285     0.00032
        55     1.75256  3058.40236  3129.85958     0.00032
        56     1.75728  3056.12783  3154.99844     0.00032
        57     1.76200  3053.86292  3164.15381     0.00032
        58     1.76672  3051.60763  3183.49647     0.00031
        59     1.77144  3049.36193  3167.03821     0.00032
        60     1.77616  3047.12583  3142.54721     0.00032
        61     1.78088  3044.89931  3119.10960     0.00032
        62     1.78560  3042.68235  3153.85737     0.00032
        63     1.79032  3040.47496  3182.20939     0.00031
        64     1.79504  3038.27711  3145.55801     0.00032
        65     1.79976  3036.08880  3194.65310     0.00031
        66     1.80448  3033.91001  3184.08973     0.00031
        67     1.80920  3031.74074  3149.59912     0.00032
        68     1.81392  3029.58097  3158.43206     0.00032
        69     1.81864  3027.43069  3153.62807     0.00032
        70     1.82336  3025.28990  3145.97205     0.00032
        71     1.82808  3023.15857  3147.37799     0.00032
        72     1.83280  3021.03671  3196.43847     0.00031
        73     1.83752  3018.92429  3166.99109     0.00032
        74     1.84224  3016.82132  3171.61807     0.00032
        75     1.84696  3023.97041  3138.29764     0.00032
        76     1.85168  3022.15835  3142.60267     0.00032
        77     1.85640  3020.36793  3163.03534     0.00032
        78     1.86112  3018.59979  3166.15017     0.00032
        79     1.86584  3016.85471  3139.59673     0.00032
        80     1.87056  3015.13367  3114.29553     0.00032
        81     1.87528  3013.43749  3163.65994     0.00032
        82     1.88000  3011.76711  3156.93684     0.00032
        83     1.88472  3010.12363  3175.32960     0.00031
        84     1.88944  3008.50836  3136.31065     0.00032
        85     1.89416  3006.92237  3144.75519     0.00032
        86     1.89888  3005.36702  3138.86746     0.00032
        87     1.90360  3003.84398  3153.16323     0.00032
        88     1.90832  3002.35480  3150.70762     0.00032
        89     1.91304  3000.90114  3143.34327     0.00032
        90     1.91776  2999.48494  3163.30060     0.00032
        91     1.92248  2998.10865  3146.76731     0.00032
        92     1.92720  2996.77425  3127.98634     0.00032
        93     1.93192  2995.48426  3148.80642     0.00032
        94     1.93664  2994.24174  3141.58375     0.00032
        95     1.94136  2993.04979  3129.83943     0.00032
        96     1.94608  2991.91157  3145.42796     0.00032
        97     1.95080  2990.83083  3109.23171     0.00032
        98     1.95552  2989.81239  3149.64508     0.00032
        99     1.96024  2988.86034  3136.75261     0.00032
       100     1.96496  2987.97978  3105.57809     0.00032
       101     1.96968  2987.17681  3130.24500     0.00032
       102     1.97440  2986.45818  3121.18770     0.00032
       103     1.97912  2985.83057  3088.48468     0.00032
       104     1.98384  2985.30207  3106.16961     0.00032
       105     1.98856  2984.88292  3105.97767     0.00032
       106     1.99328  2984.58284  3092.72048     0.00032
       107     1.99800  2984.41331  3090.37735     0.00032
       108     2.00272  2984.38812  3091.88764     0.00032
       109     2.00744  2984.52374  3093.30197     0.00032
       110     2.01216  2984.83637  3095.68884     0.00032
       111     2.01688  2985.34610  3081.01440     0.00032
       112     2.02160  2986.07814  3099.34627     0.00032
       113     2.02632  2987.05898  3095.87558     0.00032
       114     2.03104  2988.31916  3086.71748     0.00032
       115     2.03576  2989.89584  3079.55059     0.00032
       116     2.04048  2991.83644  3081.47367     0.00032
       117     2.04520  2994.18877  3106.73856     0.00032
       118     2.04992  2997.01375  3067.47233     0.00033
       119     2.05464  3000.38832  3056.59231     0.00033
       120     2.05936  3004.40175  3052.80349     0.00033
       121     2.06408  3009.15774  3057.89616     0.00033
       122     2.06880  3014.78673  3079.71195     0.00032
       123     2.07352  3021.46409  3100.91566     0.00032
       124     2.07824  3029.38133  3058.38205     0.00033
       125     2.08296  3038.78995  3075.28249     0.00033
       126     2.08768  3050.01996  3079.20789     0.00032
       127     2.09240  3063.49662  3078.54506     0.00032
       128     2.09712  3079.74265  3093.62840     0.00032
       129     2.10184  3099.46412  3135.77840     0.00032
       130     2.10656  3123.66290  3131.87754     0.00032
       131     2.11128  3153.61753  3166.90886     0.00032
       132     2.11600  3191.11816  3195.33166     0.00031
       133     2.12072  3238.76527  3230.80489     0.00031
       134     2.12544  3300.56004  3318.86166     0.00030
       135     2.13016  3383.04568  3417.02290     0.00029
       136     2.13488  3501.18596  3619.39845     0.00028
       137     2.13960  3700.27882  3969.88439     0.00025
       138     2.14432  4117.94323  4637.56288     0.00022
       139     2.14904  5102.27026  5915.87423     0.00017
       140     2.15376  7313.65518  8470.67827     0.00012
       141     2.15848 11570.09683 13349.47769     0.00007
       142     2.16320 18039.51270 20409.93739     0.00005
       143     2.16792 25347.26673 28084.23597     0.00004
       144     2.17264 30178.22730 32041.44759     0.00003
       145     2.17736 29177.10121 29475.74221     0.00003
       146     2.18208 23149.19944 22290.07914     0.00004
       147     2.18680 15819.38279 14965.21018     0.00007
       148     2.19152  9984.95872  9472.72828     0.00011
       149     2.19624  6435.37007  6367.54066     0.00016
       150     2.20096  4682.23088  4772.72556     0.00021
       151     2.20568  3928.12078  4031.44830     0.00025
       152     2.21040  3602.07361  3636.88114     0.00027
       153     2.21512  3433.64206  3386.61780     0.00030
       154     2.21984  3326.14837  3243.86278     0.00031
       155     2.22456  3248.32301  3176.69190     0.00031
       156     2.22928  3188.58943  3067.52692     0.00033
       157     2.23400  3141.46406  3048.00606     0.00033
       158     2.23872  3103.59876  3028.75898     0.00033
       159     2.24344  3072.71064  2986.70550     0.00033
       160     2.24816  3047.10080  2936.10539     0.00034
       161     2.25288  3025.59903  2952.08256     0.00034
       162     2.25760  3007.36119  2937.99159     0.00034
       163     2.26232  2991.71503  2908.71196     0.00034
       164     2.26704  2978.15589  2928.74712     0.00034
       165     2.27176  2966.30531  2902.64729     0.00034
       166     2.27648  2955.87625  2881.71668     0.00035
       167     2.28120  2946.61580  2884.73950     0.00035
       168     2.28592  2938.33702  2847.29290     0.00035
       169     2.29064  2930.89353  2857.87615     0.00035
       170     2.29536  2924.15982  2865.91815     0.00035
       171     2.30008  2918.03079  2852.96405     0.00035
       172     2.30480  2912.42350  2853.15309     0.00035
       173     2.30952  2907.27347  2825.89871     0.00035
       174     2.31424  2902.51714  2848.36319     0.00035
       175     2.31896  2898.10576  2825.15738     0.00035
       176     2.32368  2893.99943  2827.49271     0.00035
       177     2.32840  2890.16325  2818.64500     0.00035
       178     2.33312  2886.56505  2806.52745     0.00036
       179     2.33784  2883.17910  2821.35195     0.00035
       180     2.34256  2879.98482  2787.40583     0.00036
       181     2.34728  2876.96121  2800.18327     0.00036
       182     2.35200  2874.09112  2782.66894     0.00036
       183     2.35672  2871.36024  2812.17523     0.00036
       184     2.36144  2868.75631  2801.91556     0.00036
       185     2.36616  2866.26680  2800.97921     0.00036
       186     2.37088  2863.88176  2798.66719     0.00036
       187     2.37560  2861.59304  2792.55845     0.00036
       188     2.38032  2859.39228  2801.40204     0.00036
       189     2.38504  2857.27217  2780.89387     0.00036
       190     2.38976  2855.22657  2809.85340     0.00036
       191     2.39448  2853.25045  2752.06456     0.00036
       192     2.39920  2851.33806  2775.24842     0.00036
       193     2.40392  2849.48492  2739.31158     0.00037
       194     2.40864  2847.68727  2764.89223     0.00036
       195     2.41336  2845.94136  2771.98012     0.00036
       196     2.41808  2844.24360  2768.53942     0.00036
       197     2.42280  2842.59101  2743.22955     0.00036
       198     2.42752  2840.98122  2768.26427     0.00036
       199     2.43224  2839.41135  2783.10860     0.00036
       200     2.43696  2837.87912  2738.52430     0.00037
       201     2.44168  2836.38257  2771.76159     0.00036
       202     2.44640  2834.91988  2753.36613     0.00036
       203     2.45112  2833.48908  2774.87988     0.00036
       204     2.45584  2832.08861  2745.04464     0.00036
       205     2.46056  2830.71719  2741.72095     0.00036
       206     2.46528  2829.37330  2726.77518     0.00037
       207     2.47000  2828.05566  2749.29356     0.00036
       208     2.47472  2826.76316  2753.69489     0.00036
       209     2.47944  2825.49485  2739.57453     0.00037
       210     2.48416  2824.24957  2735.89261     0.00037
       211     2.48888  2823.02643  2724.24516     0.00037
       212     2.49360  2821.82469  2742.74753     0.00036
       213     2.49832  2820.64349  2721.67924     0.00037
       214     2.50304  2815.77002  2720.68686     0.00037
       215     2.50776  2810.02173  2712.34956     0.00037
       216     2.51248  2809.93050  2717.53401     0.00037
       217     2.51720  2809.09672  2742.50689     0.00036
       218     2.52192  2808.27215  2735.47266     0.00037
       219     2.52664  2807.45685  2744.48084     0.00036
       220     2.53136  2806.65090  2730.85740     0.00037
       221     2.53608  2805.85436  2742.99692     0.00036
       222     2.54080  2805.06731  2715.92513     0.00037
       223     2.54552  2804.28985  2731.47971     0.00037
       224     2.55024  2803.52208  2703.42872     0.00037
       225     2.55496  2802.76408  2723.74326     0.00037
       226     2.55968  2802.01596  2716.27952     0.00037
       227     2.56440  2801.27786  2716.77146     0.00037
       228     2.56912  2800.54990  2729.81681     0.00037
       229     2.57384  2799.83221  2714.57690     0.00037
       230     2.57856  2799.12495  2714.71649     0.00037
       231     2.58328  2798.42831  2719.00485     0.00037
       232     2.58800  2797.74243  2718.00368     0.00037
       233     2.59272  2797.06751  2710.88639     0.00037
       234     2.59744  2796.40379  2719.81926     0.00037
       235     2.60216  2795.75149  2715.61195     0.00037
       236     2.60688  2795.11084  2734.54820     0.00037
       237     2.61160  2794.48212  2741.12193     0.00036
       238     2.61632  2793.86569  2720.50820     0.00037
       239     2.62104  2793.26181  2747.05085     0.00036
       240     2.62576  2792.67086  2721.07812     0.00037
       241     2.63048  2792.09325  2716.87817     0.00037
       242     2.63520  2791.52943  2701.18924     0.00037
       243     2.63992  2790.97984  2696.34302     0.00037
       244     2.64464  2790.44500  2692.26737     0.00037
       245     2.64936  2810.67234  2716.17133     0.00037
       246     2.65408  2810.76909  2698.45491     0.00037
       247     2.65880  2810.90885  2715.80763     0.00037
       248     2.66352  2811.09424  2720.76844     0.00037
       249     2.66824  2811.32782  2733.04853     0.00037
       250     2.67296  2811.61215  2725.77645     0.00037
       251     2.67768  2811.95028  2701.74531     0.00037
       252     2.68240  2812.34613  2725.14953     0.00037
       253     2.68712  2812.80286  2708.77289     0.00037
       254     2.69184  2813.32443  2721.74739     0.00037
       255     2.69656  2813.91555  2728.39322     0.00037
       256     2.70128  2814.58137  2724.46413     0.00037
       257     2.70600  2815.32679  2722.63943     0.00037
       258     2.71072  2816.15776  2736.56380     0.00037
       259     2.71544  2817.08184  2747.34293     0.00036
       260     2.72016  2818.10590  2760.63108     0.00036
       261     2.72488  2819.23801  2733.48766     0.00037
       262     2.72960  2820.48780  2730.13470     0.00037
       263     2.73432  2821.86676  2743.29884     0.00036
       264     2.73904  2823.38569  2741.11426     0.00036
       265     2.74376  2825.05809  2757.44725     0.00036
       266     2.74848  2826.90078  2742.11433     0.00036
       267     2.75320  2828.93116  2738.92593     0.00037
       268     2.75792  2831.16894  2763.13792     0.00036
       269     2.76264  2833.63804  2743.61472     0.00036
       270     2.76736  2836.36893  2777.57049     0.00036
       271     2.77208  2839.39196  2736.60368     0.00037
       272     2.77680  2842.74554  2748.61527     0.00036
       273     2.78152  2846.47816  2754.91785     0.00036
       274     2.78624  2850.64689  2771.26460     0.00036
       275     2.79096  2855.31717  2776.13329     0.00036
       276     2.79568  2860.57259  2779.62198     0.00036
       277     2.80040  2866.52564  2797.34231     0.00036
       278     2.80512  2873.30434  2816.96473     0.00035
       279     2.80984  2881.07716  2809.29182     0.00036
       280     2.81456  2890.07027  2810.73558     0.00036
       281     2.81928  2900.59237  2815.64866     0.00036
       282     2.82400  2913.03701  2834.78439     0.00035
       283     2.82872  2928.86080  2850.06502     0.00035
       284     2.83344  2993.68536  2881.48954     0.00035
       285     2.83816  3018.72481  2905.15800     0.00034
       286     2.84288  3053.81602  2962.95902     0.00034
       287     2.84760  3112.16074  3025.50246     0.00033
       288     2.85232  3228.42204  3174.73734     0.00031
       289     2.85704  3471.08962  3408.40507     0.00029
       290     2.86176  3939.42860  3908.99331     0.00026
       291     2.86648  4713.72750  4643.95170     0.00022
       292     2.87120  5746.64812  5657.71612     0.00018
       293     2.87592  6769.19697  6624.18621     0.00015
       294     2.88064  7309.88849  7040.25890     0.00014
       295     2.88536  7010.41321  6667.24878     0.00015
       296     2.89008  6106.09969  5709.89522     0.00018
       297     2.89480  5088.42108  4757.88089     0.00021
       298     2.89952  4287.51043  3989.69020     0.00025
       299     2.90424  3802.66348  3615.35568     0.00028
       300     2.90896  3575.15021  3354.43814     0.00030
       301     2.91368  3505.99696  3294.81382     0.00030
       302     2.91840  3520.33783  3297.74940     0.00030
       303     2.92312  3579.77881  3338.84944     0.00030
       304     2.92784  3672.90127  3443.09721     0.00029
       305     2.93256  3802.11214  3588.59595     0.00028
       306     2.93728  3979.41264  3848.25984     0.00026
       307     2.94200  4234.52679  4245.38398     0.00024
       308     2.94672  4659.54717  4962.81735     0.00020
       309     2.95144  5521.11713  6205.32296     0.00016
       310     2.95616  7521.04783  8744.43809     0.00011
       311     2.96088 12008.16213 13674.99196     0.00007
       312     2.96560 20723.99141 22824.99158     0.00004
       313     2.97032 34418.89767 37679.94288     0.00003
       314     2.97504 50694.28482 54810.56684     0.00002
       315     2.97976 63102.69793 65895.57781     0.00002
       316     2.98448 63669.74661 63835.06549     0.00002
       317     2.98920 52026.70483 50160.86696     0.00002
       318     2.99392 35782.73547 32769.92746     0.00003
       319     2.99864 21731.30747 19684.82206     0.00005
       320     3.00336 12619.23928 11795.98248     0.00008
       321     3.00808  7846.82809  7871.05221     0.00013
       322     3.01280  5710.63247  5771.62147     0.00017
       323     3.01752  4805.48696  4805.17514     0.00021
       324     3.02224  4374.60264  4182.04611     0.00024
       325     3.02696  4123.05029  3850.64416     0.00026
       326     3.03168  3953.21151  3671.62546     0.00027
       327     3.03640  3832.02065  3487.39161     0.00029
       328     3.04112  3744.43508  3442.66367     0.00029
       329     3.04584  3682.35878  3360.01657     0.00030
       330     3.05056  3640.59648  3362.52214     0.00030
       331     3.05528  3615.63653  3283.98312     0.00030
       332     3.06000  3605.21238  3283.86115     0.00030
       333     3.06472  3608.04106  3285.74181     0.00030
       334     3.06944  3623.60792  3283.41800     0.00030
       335     3.07416  3651.93861  3316.01872     0.00030
       336     3.07888  3693.88213  3322.98655     0.00030
       337     3.08360  3750.76581  3378.74777     0.00030
       338     3.08832  3824.78248  3408.29908     0.00029
       339     3.09304  3919.21375  3476.82176     0.00029
       340     3.09776  4038.66611  3551.15189     0.00028
       341     3.10248  4189.37897  3688.27714     0.00027
       342     3.10720  4380.27584  3848.36220     0.00026
       343     3.11192  4624.99499  4085.57147     0.00024
       344     3.11664  4942.88557  4420.76815     0.00023
       345     3.12136  5368.30830  4927.79456     0.00020
       346     3.12608  5981.99478  5841.42132     0.00017
       347     3.13080  7025.94342  7237.62866     0.00014
       348     3.13552  9205.09117 10053.04598     0.00010
       349     3.14024 14254.79680 15413.70999     0.00006
       350     3.14496 25474.87657 26035.07987     0.00004
       351     3.14968 46643.80482 45195.49086     0.00002
       352     3.15440 78652.58384 75092.14120     0.00001
       353     3.15912 115151.25580 109186.96633     0.00001
       354     3.16384 140381.82867 128524.59315     0.00001
       355     3.16856 137844.31298 121064.61722     0.00001
       356     3.17328 109453.28984 92662.89362     0.00001
       357     3.17800 72837.16859 59701.20364     0.00002
       358     3.18272 42398.31208 33647.93919     0.00003
       359     3.18744 23044.68828 19282.79186     0.00005
       360     3.19216 13082.52849 11967.02319     0.00008
       361     3.19688  8685.29291  8344.51012     0.00012
       362     3.20160  6772.26651  6327.25641     0.00016
       363     3.20632  5823.57702  5255.71166     0.00019
       364     3.21104  5244.50833  4588.71507     0.00022
       365     3.21576  4834.58629  4195.70726     0.00024
       366     3.22048  4524.29775  3909.70420     0.00026
       367     3.22520  4282.76730  3726.37554     0.00027
       368     3.22992  4092.08146  3610.11072     0.00028
       369     3.23464  3939.36585  3496.74155     0.00029
       370     3.23936  3816.06904  3443.84126     0.00029
       371     3.24408  3716.19444  3387.28718     0.00030
       372     3.24880  3635.39013  3354.86636     0.00030
       373     3.25352  3570.35646  3323.95477     0.00030
       374     3.25824  3517.85782  3290.97707     0.00030
       375     3.26296  3479.11876  3297.70017     0.00030
       376     3.26768  3452.15751  3270.29266     0.00031
       377     3.27240  3437.14888  3322.60133     0.00030
       378     3.27712  3435.37738  3339.87739     0.00030
       379     3.28184  3450.29037  3377.83380     0.00030
       380     3.28656  3494.22203  3487.41767     0.00029
       381     3.29128  3627.37442  3657.94149     0.00027
       382     3.29600  3860.21807  3997.03315     0.00025
       383     3.30072  4395.56669  4608.75731     0.00022
       384     3.30544  5511.71574  5777.77139     0.00017
       385     3.31016  7506.21204  7769.89743     0.00013
       386     3.31488 10415.52800 10924.23803     0.00009
       387     3.31960 13712.69470 14408.04293     0.00007
       388     3.32432 16224.15742 16753.41570     0.00006
       389     3.32904 16492.56310 16683.65346     0.00006
       390     3.33376 14337.19812 14073.29342     0.00007
       391     3.33848 11046.87904 10531.49278     0.00009
       392     3.34320  7964.62370  7516.33039     0.00013
       393     3.34792  5746.31945  5539.19678     0.00018
       394     3.35264  4438.72562  4462.50815     0.00022
       395     3.35736  3782.06863  3889.17944     0.00026
       396     3.36208  3477.78296  3568.50078     0.00028
       397     3.36680  3331.28936  3406.89462     0.00029
       398     3.37152  3249.29310  3286.65515     0.00030
       399     3.37624  3194.93466  3222.16413     0.00031
       400     3.38096  3154.69057  3187.29388     0.00031
       401     3.38568  3123.52037  3150.74999     0.00032
       402     3.39040  3098.92831  3132.90769     0.00032
       403     3.39512  3079.34021  3121.44190     0.00032
       404     3.39984  3063.64824  3120.71465     0.00032
       405     3.40456  3051.08233  3070.51557     0.00033
       406     3.40928  3041.09899  3099.80437     0.00032
       407     3.41400  3033.26106  3084.13771     0.00032
       408     3.41872  3027.25337  3096.25791     0.00032
       409     3.42344  3022.84692  3059.58831     0.00033
       410     3.42816  3019.87466  3084.25420     0.00032
       411     3.43288  3018.20160  3071.61782     0.00033
       412     3.43760  3017.73581  3085.09913     0.00032
       413     3.44232  3018.42401  3064.75957     0.00033
       414     3.44704  3020.23569  3061.89725     0.00033
       415     3.45176  3023.15592  3090.94290     0.00032
       416     3.45648  3027.19886  3072.87288     0.00033
       417     3.46120  3032.40979  3073.00045     0.00033
       418     3.46592  3038.84697  3091.20676     0.00032
       419     3.47064  3046.59395  3106.88984     0.00032
       420     3.47536  3055.77362  3108.03024     0.00032
       421     3.48008  3066.56211  3101.26255     0.00032
       422     3.48480  3079.16173  3128.90364     0.00032
       423     3.48952  3093.87861  3120.88345     0.00032
       424     3.49424  3111.26445  3147.92227     0.00032
       425     3.49896  3132.53829  3158.47338     0.00032
       426     3.50368  3115.72701  3191.36031     0.00031
       427     3.50840  3160.39823  3230.36502     0.00031
       428     3.51312  3235.83304  3302.04556     0.00030
       429     3.51784  3362.31041  3470.78033     0.00029
       430     3.52256  3550.81925  3692.43419     0.00027
       431     3.52728  3780.18488  4011.39354     0.00025
       432     3.53200  3980.74872  4198.19987     0.00024
       433     3.53672  4060.83981  4244.65928     0.00024
       434     3.54144  3999.54961  4057.81357     0.00025
       435     3.54616  3879.83534  3876.36156     0.00026
       436     3.55088  3789.55119  3687.05696     0.00027
       437     3.55560  3770.55702  3604.48348     0.00028
       438     3.56032  3826.74371  3634.78549     0.00028
       439     3.56504  3945.38237  3724.17630     0.00027
       440     3.56976  4117.42741  3854.93543     0.00026
       441     3.57448  4345.77393  4035.34402     0.00025
       442     3.57920  4647.61552  4394.37708     0.00023
       443     3.58392  5064.46009  4898.63147     0.00020
       444     3.58864  5710.67114  5784.14648     0.00017
       445     3.59336  6929.21301  7381.64758     0.00014
       446     3.59808  9682.77739 10325.62111     0.00010
       447     3.60280 15965.65696 16224.89699     0.00006
       448     3.60752 28728.12014 27348.40630     0.00004
       449     3.61224 50247.45317 47131.30412     0.00002
       450     3.61696 78644.18558 74126.42600     0.00001
       451     3.62168 105069.59013 97117.99362     0.00001
       452     3.62640 115417.99332 103223.92842     0.00001
       453     3.63112 101949.54045 88119.75402     0.00001
       454     3.63584 74420.01872 61571.35706     0.00002
       455     3.64056 46652.19404 37452.87962     0.00003
       456     3.64528 26388.93084 21365.05402     0.00005
       457     3.65000 14760.12576 13006.09604     0.00008
       458     3.65472  9163.49780  8660.56901     0.00012
       459     3.65944  6730.76013  6494.08192     0.00015
       460     3.66416  5639.19593  5323.87629     0.00019
       461     3.66888  5049.43225  4671.50383     0.00021
       462     3.67360  4665.91351  4277.90968     0.00023
       463     3.67832  4393.25841  4027.07105     0.00025
       464     3.68304  4202.71039  3918.01873     0.00026
       465     3.68776  4091.92098  3882.80250     0.00026
       466     3.69248  4092.98801  3976.92448     0.00025
       467     3.69720  4272.98503  4174.41741     0.00024
       468     3.70192  4709.19891  4635.93872     0.00022
       469     3.70664  5426.55282  5381.73639     0.00019
       470     3.71136  6311.48169  6220.28050     0.00016
       471     3.71608  7070.16643  6942.90774     0.00014
       472     3.72080  7286.61078  7084.82601     0.00014
       473     3.72552  6787.71810  6608.63643     0.00015
       474     3.73024  5854.03193  5701.22596     0.00018
       475     3.73496  4890.56829  4847.37563     0.00021
       476     3.73968  4137.72068  4155.02068     0.00024
       477     3.74440  3655.69871  3742.00168     0.00027
       478     3.74912  3391.97068  3505.40636     0.00029
       479     3.75384  3257.66793  3350.24838     0.00030
       480     3.75856  3187.38325  3286.40429     0.00030
       481     3.76328  3145.30648  3206.54722     0.00031
       482     3.76800  3115.75512  3185.45378     0.00031
       483     3.77272  3092.86763  3151.73366     0.00032
       484     3.77744  3074.49355  3143.42019     0.00032
       485     3.78216  3059.72689  3121.01150     0.00032
       486     3.78688  3048.06596  3120.79044     0.00032
       487     3.79160  3039.32481  3134.15627     0.00032
       488     3.79632  3033.65491  3104.70859     0.00032
       489     3.80104  3031.92975  3118.42685     0.00032
       490     3.80576  3037.17630  3110.09813     0.00032
       491     3.81048  3058.61779  3124.58149     0.00032
       492     3.81520  3119.86513  3134.67298     0.00032
       493     3.81992  3263.42240  3169.77988     0.00032
       494     3.82464  3539.20044  3280.24277     0.00030
       495     3.82936  3962.82261  3401.98402     0.00029
       496     3.83408  4454.52124  3558.77995     0.00028
       497     3.83880  4813.64204  3659.91074     0.00027
       498     3.84352  4813.24514  3654.73938     0.00027
       499     3.84824  4447.30689  3538.53100     0.00028
       500     3.85296  3947.63594  3391.04242     0.00029
       501     3.85768  3514.08779  3275.49325     0.00031
       502     3.86240  3227.37969  3224.44796     0.00031
       503     3.86712  3074.29663  3212.24717     0.00031
       504     3.87184  3002.97803  3200.12750     0.00031
       505     3.87656  2970.61461  3187.12778     0.00031
       506     3.88128  2954.31501  3147.19873     0.00032
       507     3.88600  2944.08375  3148.53822     0.00032
       508     3.89072  2936.61814  3117.28236     0.00032
       509     3.89544  2930.79151  3118.52410     0.00032
       510     3.90016  2926.12261  3086.20768     0.00032
       511     3.90488  2922.31738  3108.25787     0.00032
       512     3.90960  2919.19003  3104.17989     0.00032
       513     3.91432  2916.61145  3094.33012     0.00032
       514     3.91904  2914.48540  3088.89757     0.00032
       515     3.92376  2912.73857  3108.63800     0.00032
       516     3.92848  2911.31946  3097.87928     0.00032
       517     3.93320  2910.19144  3071.15684     0.00033
       518     3.93792  2909.32346  3129.90984     0.00032
       519     3.94264  2908.69448  3088.94389     0.00032
       520     3.94736  2908.29161  3127.34595     0.00032
       521     3.95208  2908.10645  3125.90421     0.00032
       522     3.95680  2908.13411  3131.44445     0.00032
       523     3.96152  2908.37682  3154.99950     0.00032
       524     3.96624  2871.93324  3201.88562     0.00031
       525     3.97096  2873.63414  3204.25503     0.00031
       526     3.97568  2875.54640  3222.34199     0.00031
       527     3.98040  2877.70071  3183.76467     0.00031
       528     3.98512  2880.13289  3152.67304     0.00032
       529     3.98984  2882.89128  3133.11415     0.00032
       530     3.99456  2886.04195  3102.63156     0.00032
       531     3.99928  2889.67342  3089.40623     0.00032
       532     4.00400  2893.89626  3095.41840     0.00032
       533     4.00872  2917.28415  3091.34593     0.00032
       534     4.01344  2923.73565  3085.56441     0.00032
       535     4.01816  2931.47157  3102.22057     0.00032
       536     4.02288  2940.94894  3135.16830     0.00032
       537     4.02760  2953.01691  3140.39220     0.00032
       538     4.03232  2969.72899  3210.53127     0.00031
       539     4.03704  2996.51643  3240.04523     0.00031
       540     4.04176  3047.52888  3338.60922     0.00030
       541     4.04648  3155.00809  3438.95714     0.00029
       542     4.05120  3375.28454  3697.00767     0.00027
       543     4.05592  3776.44119  4064.36110     0.00025
       544     4.06064  4396.80097  4614.16220     0.00022
       545     4.06536  5179.42733  5318.94295     0.00019
       546     4.07008  5916.98953  5943.89882     0.00017
       547     4.07480  6287.84946  6228.86586     0.00016
       548     4.07952  6064.93356  6000.75357     0.00017
       549     4.08424  5391.34195  5448.19017     0.00018
       550     4.08896  4599.04431  4727.72270     0.00021
       551     4.09368  3928.81079  4153.35001     0.00024
       552     4.09840  3476.89923  3739.53547     0.00027
       553     4.10312  3221.02621  3497.57674     0.00029
       554     4.10784  3094.46001  3366.33198     0.00030
       555     4.11256  3036.03758  3236.78904     0.00031
       556     4.11728  3009.12428  3195.15679     0.00031
       557     4.12200  2994.77335  3133.04383     0.00032
       558     4.12672  2986.01981  3150.56926     0.00032
       559     4.13144  2980.31462  3102.01622     0.00032
       560     4.13616  2976.60651  3089.73337     0.00032
       561     4.14088  2974.37566  3102.16529     0.00032
       562     4.14560  2973.30489  3088.31035     0.00032
       563     4.15032  2973.18017  3113.65938     0.00032
       564     4.15504  2973.84189  3084.12939     0.00032
       565     4.15976  2975.18153  3121.03679     0.00032
       566     4.16448  2977.12707  3096.32712     0.00032
       567     4.16920  2979.62838  3111.51989     0.00032
       568     4.17392  2982.65330  3111.19197     0.00032
       569     4.17864  2986.18576  3094.33012     0.00032
       570     4.18336  2989.59423  3114.45824     0.00032
       571     4.18808  2994.17085  3101.02532     0.00032
       572     4.19280  2999.28368  3129.99432     0.00032
       573     4.19752  3004.96518  3102.69582     0.00032
       574     4.20224  3011.26152  3112.98120     0.00032
       575     4.20696  3018.22971  3119.75067     0.00032
       576     4.21168  3025.93539  3145.85712     0.00032
       577     4.21640  3034.46399  3120.48303     0.00032
       578     4.22112  3043.92896  3136.33571     0.00032
       579     4.22584  3054.44972  3141.12337     0.00032
       580     4.23056  3066.17751  3127.60904     0.00032
       581     4.23528  3079.30364  3164.53309     0.00032
       582     4.24000  3094.06662  3165.59873     0.00032
       583     4.24472  3110.73393  3178.30840     0.00031
       584     4.24944  3129.65063  3177.41787     0.00031
       585     4.25416  3151.27495  3200.51997     0.00031
       586     4.25888  3176.14239  3206.85782     0.00031
       587     4.26360  3204.93300  3211.91023     0.00031
       588     4.26832  3238.54160  3238.22752     0.00031
       589     4.27304  3278.18788  3279.27285     0.00030
       590     4.27776  3325.34494  3313.61866     0.00030
       591     4.28248  3382.04685  3354.70663     0.00030
       592     4.28720  3451.17364  3425.23395     0.00029
       593     4.29192  3536.62559  3492.78237     0.00029
       594     4.29664  3643.88530  3582.59025     0.00028
       595     4.30136  3782.52889  3736.83540     0.00027
       596     4.30608  3967.43714  3962.37186     0.00025
       597     4.31080  4239.50729  4341.17971     0.00023
       598     4.31552  4717.58632  4971.14944     0.00020
       599     4.32024  5737.23650  6144.34780     0.00016
       600     4.32496  8073.93315  8398.43414     0.00012
       601     4.32968 13005.59153 12961.95816     0.00008
       602     4.33440 21836.87848 21194.88824     0.00005
       603     4.33912 34612.32633 33937.18796     0.00003
       604     4.34384 48420.42545 47706.65983     0.00002
       605     4.34856 57257.09074 55403.60369     0.00002
       606     4.35328 55341.88453 52273.16857     0.00002
       607     4.35800 44039.52977 40508.77446     0.00002
       608     4.36272 30050.88038 26748.78891     0.00004
       609     4.36744 18426.59075 16486.18527     0.00006
       610     4.37216 10991.55909 10052.45764     0.00010
       611     4.37688  7096.19758  6958.67200     0.00014
       612     4.38160  5319.43354  5408.10881     0.00018
       613     4.38632  4539.28885  4603.93150     0.00022
       614     4.39104  4155.63757  4145.94189     0.00024
       615     4.39576  3922.77191  3853.38335     0.00026
       616     4.40048  3801.53851  3690.62516     0.00027
       617     4.40520  3686.92882  3555.42169     0.00028
       618     4.40992  3591.59680  3511.89836     0.00028
       619     4.41464  3516.01393  3430.03442     0.00029
       620     4.41936  3455.30194  3397.86410     0.00029
       621     4.42408  3406.10682  3364.19013     0.00030
       622     4.42880  3365.76632  3324.20688     0.00030
       623     4.43352  3332.44476  3324.61231     0.00030
       624     4.43824  3304.78541  3320.00982     0.00030
       625     4.44296  3281.72409  3277.22249     0.00031
       626     4.44768  3262.41605  3298.58827     0.00030
       627     4.45240  3246.23221  3270.15367     0.00031
       628     4.45712  3232.69648  3261.96110     0.00031
       629     4.46184  3221.38460  3252.01166     0.00031
       630     4.46656  3211.97781  3254.16307     0.00031
       631     4.47128  3203.22189  3245.54542     0.00031
       632     4.47600  3196.94455  3256.68423     0.00031
       633     4.48072  3191.93612  3238.33930     0.00031
       634     4.48544  3188.06161  3227.33573     0.00031
       635     4.49016  3185.21468  3250.82413     0.00031
       636     4.49488  3183.29747  3250.58877     0.00031
       637     4.49960  3182.23465  3243.31660     0.00031
       638     4.50432  3181.97007  3257.09644     0.00031
       639     4.50904  3182.45898  3255.49220     0.00031
       640     4.51376  3183.66034  3273.58356     0.00031
       641     4.51848  3185.55144  3266.42361     0.00031
       642     4.52320  3188.11717  3264.73276     0.00031
       643     4.52792  3195.67374  3265.73783     0.00031
       644     4.53264  3199.68530  3275.44864     0.00031
       645     4.53736  3204.37449  3277.13321     0.00031
       646     4.54208  3209.75443  3268.27789     0.00031
       647     4.54680  3215.84384  3280.34697     0.00030
       648     4.55152  3222.67636  3290.96610     0.00030
       649     4.55624  3230.29164  3298.07503     0.00030
       650     4.56096  3238.73365  3308.58572     0.00030
       651     4.56568  3248.05830  3324.16147     0.00030
       652     4.57040  3258.34430  3327.76848     0.00030
       653     4.57512  3269.66593  3339.07245     0.00030
       654     4.57984  3282.11672  3363.37561     0.00030
       655     4.58456  3295.84747  3387.60540     0.00030
       656     4.58928  3310.93081  3437.46310     0.00029
       657     4.59400  3327.54632  3460.17961     0.00029
       658     4.59872  3345.87533  3519.58755     0.00028
       659     4.60344  3366.15366  3551.23708     0.00028
       660     4.60816  3388.62843  3530.11784     0.00028
       661     4.61288  3413.59917  3505.71353     0.00029
       662     4.61760  3441.44012  3479.68010     0.00029
       663     4.62232  3472.61670  3485.70913     0.00029
       664     4.62704  3507.64204  3469.30626     0.00029
       665     4.63176  3547.61760  3508.95491     0.00028
       666     4.63648  3592.50757  3507.99391     0.00029
       667     4.64120  3643.76022  3539.05125     0.00028
       668     4.64592  3702.62529  3564.52428     0.00028
       669     4.65064  3770.76586  3621.92088     0.00028
       670     4.65536  3850.56390  3640.34278     0.00027
       671     4.66008  3945.47399  3705.03141     0.00027
       672     4.66480  4062.00099  3802.60624     0.00026
       673     4.66952  4214.01790  3909.69274     0.00026
       674     4.67424  4431.36624  4061.70305     0.00025
       675     4.67896  4767.88985  4325.76709     0.00023
       676     4.68368  5301.65217  4719.78036     0.00021
       677     4.68840  6110.86868  5337.14446     0.00019
       678     4.69312  7210.27251  6301.58977     0.00016
       679     4.69784  8486.53109  7576.29651     0.00013
       680     4.70256  9735.81976  8889.01761     0.00011
       681     4.70728 10715.46155  9941.61346     0.00010
       682     4.71200 11675.28661 11113.77617     0.00009
       683     4.71672 13846.69577 13205.95821     0.00008
       684     4.72144 19821.23781 18134.99531     0.00006
       685     4.72616 33399.70463 28456.15693     0.00004
       686     4.73088 58081.13519 48233.93851     0.00002
       687     4.73560 93526.30319 77955.36756     0.00001
       688     4.74032 131384.38045 110405.68407     0.00001
       689     4.74504 154821.39439 127974.58021     0.00001
       690     4.74976 148627.57509 120205.85188     0.00001
       691     4.75448 117006.08055 92947.81552     0.00001
       692     4.75920 78329.17026 60983.97190     0.00002
       693     4.76392 46274.60901 35096.13924     0.00003
       694     4.76864 25632.65717 20321.80663     0.00005
       695     4.77336 14808.08370 12565.44258     0.00008
       696     4.77808  9830.57989  8766.55440     0.00011
       697     4.78280  7627.94655  6777.85092     0.00015
       698     4.78752  6545.46499  5641.75698     0.00018
       699     4.79224  5894.97523  4961.85207     0.00020
       700     4.79696  5440.19342  4527.51283     0.00022
       701     4.80168  5099.61796  4283.83874     0.00023
       702     4.80640  4838.45208  4080.71896     0.00025
       703     4.81112  4635.71810  3951.25608     0.00025
       704     4.81584  4478.80859  3850.72831     0.00026
       705     4.82056  4359.65577  3810.83038     0.00026
       706     4.82528  4273.55714  3753.71857     0.00027
       707     4.83000  4220.05991  3752.40350     0.00027
       708     4.83472  4209.03657  3777.23713     0.00026
       709     4.83944  4277.04182  3898.39427     0.00026
       710     4.84416  4524.37465  4127.60632     0.00024
       711     4.84888  5166.00451  4633.89720     0.00022
       712     4.85360  6520.68717  5639.40423     0.00018
       713     4.85832  8829.06909  7436.56108     0.00013
       714     4.86304 11931.90203  9899.90537     0.00010
       715     4.86776 14955.56958 12334.41156     0.00008
       716     4.87248 16396.16715 13336.30694     0.00007
       717     4.87720 15260.56313 12287.10527     0.00008
       718     4.88192 12313.00510  9935.00608     0.00010
       719     4.88664  9094.03341  7468.81033     0.00013
       720     4.89136  6585.93358  5528.21978     0.00018
       721     4.89608  5038.65659  4479.16270     0.00022
       722     4.90080  4249.52039  3936.84803     0.00025
       723     4.90552  3887.69046  3671.03319     0.00027
       724     4.91024  3720.52443  3515.50807     0.00028
       725     4.91496  3631.33213  3425.02927     0.00029
       726     4.91968  3573.88997  3387.34946     0.00030
       727     4.92440  3532.25772  3338.78055     0.00030
       728     4.92912  3500.94017  3314.21135     0.00030
       729     4.93384  3477.67158  3270.69002     0.00031
       730     4.93856  3461.75656  3287.51517     0.00030
       731     4.94328  3454.78397  3257.59591     0.00031
       732     4.94800  3463.46577  3247.22566     0.00031
       733     4.95272  3504.77879  3244.55739     0.00031
       734     4.95744  3608.80519  3262.83194     0.00031
       735     4.96216  3808.13038  3246.20424     0.00031
       736     4.96688  4109.99630  3253.89689     0.00031
       737     4.97160  4459.07229  3276.93893     0.00031
       738     4.97632  4720.42887  3281.49391     0.00030
       739     4.98104  4744.88787  3290.59201     0.00030
       740     4.98576  4526.03419  3302.41959     0.00030
       741     4.99048  4205.26133  3278.76127     0.00030
       742     4.99520  3910.19397  3263.80635     0.00031
       743     4.99992  3699.98942  3268.46812     0.00031
       744     5.00464  3580.39134  3292.32105     0.00030
       745     5.00936  3528.09158  3296.31751     0.00030
       746     5.01408  3521.59307  3325.43680     0.00030
       747     5.01880  3555.17001  3394.73302     0.00029
       748     5.02352  3651.74657  3484.17454     0.00029
       749     5.02824  3887.98107  3691.62205     0.00027
       750     5.03296  4430.11833  4120.15620     0.00024
       751     5.03768  5512.76580  4905.70040     0.00020
       752     5.04240  7310.26619  6305.56657     0.00016
       753     5.04712  9676.22221  8264.15014     0.00012
       754     5.05184 11939.42852 10077.71297     0.00010
       755     5.05656 12959.83753 10760.70886     0.00009
       756     5.06128 12048.49220  9975.07730     0.00010
       757     5.06600  9830.09010  8193.92590     0.00012
       758     5.07072  7437.17228  6247.37574     0.00016
       759     5.07544  5590.09327  4854.68131     0.00021
       760     5.08016  4458.25714  4041.81804     0.00025
       761     5.08488  3881.99968  3641.50035     0.00027
       762     5.08960  3623.28437  3447.32017     0.00029
       763     5.09432  3455.90793  3331.37444     0.00030
       764     5.09904  3396.51166  3271.26887     0.00031
       765     5.10376  3360.55623  3242.22136     0.00031
       766     5.10848  3334.27261  3223.81239     0.00031
       767     5.11320  3313.30723  3197.49058     0.00031
       768     5.11792  3298.01606  3186.01838     0.00031
       769     5.12264  3286.08267  3166.34457     0.00032
       770     5.12736  3276.66312  3178.76204     0.00031
       771     5.13208  3269.19020  3184.03217     0.00031
       772     5.13680  3282.80157  3175.40527     0.00031
       773     5.14152  3278.63548  3174.00143     0.00032
       774     5.14624  3275.47894  3171.93328     0.00032
       775     5.15096  3273.15629  3175.69016     0.00031
       776     5.15568  3271.53681  3169.37169     0.00032
       777     5.16040  3270.50823  3160.98054     0.00032
       778     5.16512  3269.98701  3168.55475     0.00032
       779     5.16984  3269.90822  3179.67770     0.00031
       780     5.17456  3270.22111  3207.95033     0.00031
       781     5.17928  3270.88179  3192.12735     0.00031
       782     5.18400  3271.85813  3209.77283     0.00031
       783     5.18872  3273.12587  3201.30451     0.00031
       784     5.19344  3274.66431  3229.44708     0.00031
       785     5.19816  3276.45945  3224.34595     0.00031
       786     5.20288  3278.50051  3221.95220     0.00031
       787     5.20760  3280.78205  3211.67703     0.00031
       788     5.21232  3283.30045  3221.43231     0.00031
       789     5.21704  3286.05694  3237.87391     0.00031
       790     5.22176  3284.82649  3253.11867     0.00031
       791     5.22648  3288.18415  3257.87672     0.00031
       792     5.23120  3291.79721  3254.85563     0.00031
       793     5.23592  3295.67846  3253.60829     0.00031
       794     5.24064  3299.84580  3275.38173     0.00031
       795     5.24536  3304.32155  3281.82718     0.00030
       796     5.25008  3309.13507  3301.74577     0.00030
       797     5.25480  3314.31689  3285.26390     0.00030
       798     5.25952  3319.90659  3310.31139     0.00030
       799     5.26424  3325.95577  3320.68950     0.00030
       800     5.26896  3332.52118  3367.04917     0.00030
       801     5.27368  3339.67152  3358.04778     0.00030
       802     5.27840  3347.49325  3396.94642     0.00029
       803     5.28312  3356.09937  3423.13617     0.00029
       804     5.28784  3365.61345  3445.55590     0.00029
       805     5.29256  3376.19764  3462.75770     0.00029
       806     5.29728  3388.06702  3421.77133     0.00029
       807     5.30200  3401.48583  3425.86248     0.00029
       808     5.30672  3416.78685  3442.97142     0.00029
       809     5.31144  3434.45868  3463.23629     0.00029
       810     5.31616  3455.34020  3452.96094     0.00029
       811     5.32088  3479.69524  3478.85475     0.00029
       812     5.32560  3508.94070  3529.98241     0.00028
       813     5.33032  3544.36996  3578.70178     0.00028
       814     5.33504  3589.86290  3621.65451     0.00028
       815     5.33976  3651.59007  3736.29573     0.00027
       816     5.34448  3748.36914  3907.54322     0.00026
       817     5.34920  3934.01359  4241.54463     0.00024
       818     5.35392  4337.77432  4804.50295     0.00021
       819     5.35864  5198.02638  5883.72720     0.00017
       820     5.36336  6818.95515  7843.87267     0.00013
       821     5.36808  9352.84602 11269.00520     0.00009
       822     5.37280 12454.64140 15477.61668     0.00006
       823     5.37752 15107.70958 18889.78399     0.00005
       824     5.38224 15862.34350 19620.11862     0.00005
       825     5.38696 14213.42345 17481.00227     0.00006
       826     5.39168 11258.22275 13584.27485     0.00007
       827     5.39640  8350.70099  9717.69700     0.00010
       828     5.40112  6240.79645  6919.71437     0.00014
       829     5.40584  5019.08904  5411.17434     0.00018
       830     5.41056  4439.50073  4695.40721     0.00021
       831     5.41528  4218.99827  4387.96656     0.00023
       832     5.42000  4161.85854  4179.97457     0.00024
       833     5.42472  4179.63108  4085.82200     0.00024
       834     5.42944  4242.62446  4066.03729     0.00025
       835     5.43416  4346.89300  4101.58104     0.00024
       836     5.43888  4501.18924  4206.16078     0.00024
       837     5.44360  4733.96123  4412.67726     0.00023
       838     5.44832  5130.48068  4796.67116     0.00021
       839     5.45304  5941.14240  5541.63281     0.00018
       840     5.45776  7760.61852  6898.28301     0.00014
       841     5.46248 11692.15554  9710.08028     0.00010
       842     5.46720 19170.12994 14871.65160     0.00007
       843     5.47192 30886.10343 23515.88136     0.00004
       844     5.47664 45298.61373 34362.51058     0.00003
       845     5.48136 57737.00773 43289.43671     0.00002
       846     5.48608 61439.75468 45559.04857     0.00002
       847     5.49080 54017.31818 40349.88459     0.00002
       848     5.49552 40486.23947 30652.14655     0.00003
       849     5.50024 27269.35221 21067.48138     0.00005
       850     5.50496 17918.66511 14380.32353     0.00007
       851     5.50968 12822.24943 11364.08812     0.00009
       852     5.51440 10617.51418 10261.03021     0.00010
       853     5.51912  9614.33813  9712.77886     0.00010
       854     5.52384  8696.37426  8818.32231     0.00011
       855     5.52856  7593.05291  7614.02608     0.00013
       856     5.53328  6464.68079  6340.04772     0.00016
       857     5.53800  5508.85760  5258.56434     0.00019
       858     5.54272  4815.37488  4593.04725     0.00022
       859     5.54744  4371.16703  4123.04908     0.00024
       860     5.55216  4109.87773  3912.68755     0.00026
       861     5.55688  3956.64642  3727.68749     0.00027
       862     5.56160  3860.77700  3656.44387     0.00027
       863     5.56632  3794.13435  3585.78050     0.00028
       864     5.57104  3743.31242  3548.28219     0.00028
       865     5.57576  3702.46994  3518.25420     0.00028
       866     5.58048  3668.54501  3495.15409     0.00029
       867     5.58520  3640.16210  3442.85250     0.00029
       868     5.58992  3616.23712  3444.22110     0.00029
       869     5.59464  3595.99945  3424.16738     0.00029
       870     5.59936  3578.89180  3423.67399     0.00029
       871     5.60408  3564.51099  3426.07751     0.00029
       872     5.60880  3552.53165  3399.53047     0.00029
       873     5.61352  3545.77924  3390.82568     0.00029
       874     5.61824  3538.32933  3376.51229     0.00030
       875     5.62296  3533.41940  3393.82694     0.00029
       876     5.62768  3532.36328  3396.52679     0.00029
       877     5.63240  3539.35442  3398.35555     0.00029
       878     5.63712  3564.42534  3434.99160     0.00029
       879     5.64184  3626.06359  3455.45079     0.00029
       880     5.64656  3747.87718  3535.32215     0.00028
       881     5.65128  3940.97700  3688.34481     0.00027
       882     5.65600  4178.58270  3836.26677     0.00026
       883     5.66072  4382.11789  3992.91559     0.00025
       884     5.66544  4438.65735  4032.45418     0.00025
       885     5.67016  4308.47946  3961.44006     0.00025
       886     5.67488  4074.56514  3777.16661     0.00026
       887     5.67960  3842.44093  3647.41639     0.00027
       888     5.68432  3671.31122  3540.90236     0.00028
       889     5.68904  3569.55409  3478.16743     0.00029
       890     5.69376  3518.68600  3484.49243     0.00029
       891     5.69848  3496.17383  3429.47069     0.00029
       892     5.70320  3486.38949  3413.14254     0.00029
       893     5.70792  3482.00792  3364.30113     0.00030
       894     5.71264  3480.32045  3402.30431     0.00029
       895     5.71736  3480.69562  3412.05186     0.00029
       896     5.72208  3483.71118  3422.53788     0.00029
       897     5.72680  3491.70332  3444.35654     0.00029
       898     5.73152  3509.27197  3437.99466     0.00029
       899     5.73624  3544.64978  3489.73198     0.00029
       900     5.74096  3618.10453  3572.64755     0.00028
       901     5.74568  3739.88629  3639.17922     0.00027
       902     5.75040  3911.06967  3836.65391     0.00026
       903     5.75512  4109.47419  3964.93300     0.00025
       904     5.75984  4282.90593  4178.94150     0.00024
       905     5.76456  4360.88247  4309.96874     0.00023
       906     5.76928  4302.61280  4258.31553     0.00023
       907     5.77400  4139.57282  4115.53485     0.00024
       908     5.77872  3941.99896  3902.99229     0.00026
       909     5.78344  3791.56065  3713.29837     0.00027
       910     5.78816  3664.44221  3620.94281     0.00028
       911     5.79288  3586.88421  3535.67197     0.00028
       912     5.79760  3546.11235  3501.90194     0.00029
       913     5.80232  3527.29274  3486.48737     0.00029
       914     5.80704  3519.72109  3431.60465     0.00029
       915     5.81176  3517.34417  3434.64817     0.00029
       916     5.81648  3517.95715  3423.42398     0.00029
       917     5.82120  3519.48048  3443.57971     0.00029
       918     5.82592  3523.63414  3430.75121     0.00029
       919     5.83064  3526.53779  3445.94813     0.00029
       920     5.83536  3530.10603  3432.84807     0.00029
       921     5.84008  3515.36949  3459.03741     0.00029
       922     5.84480  3520.59899  3470.59452     0.00029
       923     5.84952  3526.42563  3455.79880     0.00029
       924     5.85424  3532.89083  3463.12090     0.00029
       925     5.85896  3540.05096  3443.43708     0.00029
       926     5.86368  3547.97869  3444.95470     0.00029
       927     5.86840  3556.77166  3457.64665     0.00029
       928     5.87312  3566.56614  3476.27921     0.00029
       929     5.87784  3577.51117  3489.18423     0.00029
       930     5.88256  3589.80446  3479.71189     0.00029
       931     5.88728  3603.70759  3505.86605     0.00029
       932     5.89200  3619.55111  3499.02826     0.00029
       933     5.89672  3637.74166  3526.23699     0.00028
       934     5.90144  3658.82491  3527.39113     0.00028
       935     5.90616  3683.57639  3543.05445     0.00028
       936     5.91088  3712.97126  3559.96248     0.00028
       937     5.91560  3748.43506  3580.20351     0.00028
       938     5.92032  3792.34440  3625.20564     0.00028
       939     5.92504  3849.75393  3693.18604     0.00027
       940     5.92976  3933.71882  3753.43534     0.00027
       941     5.93448  4079.99789  3883.78575     0.00026
       942     5.93920  4376.74525  4089.46045     0.00024
       943     5.94392  4987.58316  4509.68081     0.00022
       944     5.94864  6126.56868  5251.25894     0.00019
       945     5.95336  7921.52979  6494.80951     0.00015
       946     5.95808 10192.04297  8153.88283     0.00012
       947     5.96280 12280.76681  9616.50715     0.00010
       948     5.96752 13218.54374 10302.13105     0.00010
       949     5.97224 12540.36090 10047.32560     0.00010
       950     5.97696 11086.80852  9391.43903     0.00011
       951     5.98168 10257.74080  9234.60810     0.00011
       952     5.98640 11353.41053 10819.17033     0.00009
       953     5.99112 15414.02634 15368.61690     0.00007
       954     5.99584 22670.71271 23657.43011     0.00004
       955     6.00056 31961.59264 33180.82144     0.00003
       956     6.00528 40342.51420 40642.87352     0.00002
       957     6.01000 43901.57316 42892.24355     0.00002
       958     6.01472 40608.45019 39839.97893     0.00003
       959     6.01944 32246.15058 32076.72434     0.00003
       960     6.02416 22602.35169 22151.44933     0.00005
       961     6.02888 14640.54649 13652.34792     0.00007
       962     6.03360  9407.60563  8635.19762     0.00012
       963     6.03832  6547.48472  6203.33211     0.00016
       964     6.04304  5190.91697  5044.20399     0.00020
       965     6.04776  4584.50144  4450.52121     0.00022
       966     6.05248  4303.15838  4192.97284     0.00024
       967     6.05720  4151.84850  3976.58856     0.00025
       968     6.06192  4053.97565  3878.21492     0.00026
       969     6.06664  3982.70148  3790.17554     0.00026
       970     6.07136  3927.98114  3773.22308     0.00027
       971     6.07608  3885.18166  3742.78763     0.00027
       972     6.08080  3851.39903  3722.11755     0.00027
       973     6.08552  3824.79936  3713.68284     0.00027
       974     6.09024  3804.12443  3694.07876     0.00027
       975     6.09496  3788.44753  3691.38416     0.00027
       976     6.09968  3777.13848  3684.13764     0.00027
       977     6.10440  3769.85378  3667.97621     0.00027
       978     6.10912  3766.47891  3682.05093     0.00027
       979     6.11384  3767.07168  3686.13968     0.00027
       980     6.11856  3771.99369  3676.25513     0.00027
       981     6.12328  3782.04675  3700.81893     0.00027
       982     6.12800  3798.74084  3722.10542     0.00027
       983     6.13272  3825.73456  3781.95258     0.00026
       984     6.13744  3873.21945  3822.57885     0.00026
       985     6.14216  3968.69007  3945.39323     0.00025
       986     6.14688  4175.68638  4171.34476     0.00024
       987     6.15160  4613.71487  4597.72148     0.00022
       988     6.15632  5456.48110  5373.23986     0.00019
       989     6.16104  6832.11556  6602.30075     0.00015
       990     6.16576  8673.82337  8245.79788     0.00012
       991     6.17048 10569.42832  9778.41025     0.00010
       992     6.17520 11761.05908 10579.79426     0.00009
       993     6.17992 11615.13937 10270.12953     0.00010
       994     6.18464 10170.29835  9024.01989     0.00011
       995     6.18936  8186.90074  7351.94185     0.00014
       996     6.19408  6409.16083  5862.16158     0.00017
       997     6.19880  5168.78644  4855.35545     0.00021
       998     6.20352  4463.77237  4305.34153     0.00023
       999     6.20824  4129.30394  4052.01040     0.00025
      1000     6.21296  3992.29808  3935.61482     0.00025
      1001     6.21768  3943.50969  3856.96019     0.00026
      1002     6.22240  3926.31121  3829.90554     0.00026
      1003     6.22712  3910.42570  3797.97793     0.00026
      1004     6.23184  3885.53909  3770.44415     0.00027
      1005     6.23656  3853.23055  3762.07778     0.00027
      1006     6.24128  3796.08559  3748.46461     0.00027
      1007     6.24600  3770.50502  3733.30518     0.00027
      1008     6.25072  3753.71328  3749.40483     0.00027
      1009     6.25544  3745.80228  3742.72511     0.00027
      1010     6.26016  3745.38686  3716.33205     0.00027
      1011     6.26488  3750.80193  3761.82881     0.00027
      1012     6.26960  3760.69080  3752.25017     0.00027
      1013     6.27432  3775.01622  3748.50786     0.00027
      1014     6.27904  3794.25353  3764.05505     0.00027
      1015     6.28376  3819.65970  3806.57319     0.00026
      1016     6.28848  3853.92669  3808.68665     0.00026
      1017     6.29320  3903.33915  3887.54462     0.00026
      1018     6.29792  3985.69764  3968.00060     0.00025
      1019     6.30264  4150.34499  4080.18940     0.00025
      1020     6.30736  4511.38264  4324.96678     0.00023
      1021     6.31208  5266.49976  4798.44854     0.00021
      1022     6.31680  6649.00343  5650.30105     0.00018
      1023     6.32152  8762.55172  7084.40953     0.00014
      1024     6.32624 11303.17516  8869.12389     0.00011
      1025     6.33096 13472.96477 10288.05896     0.00010
      1026     6.33568 14194.13525 10767.00342     0.00009
      1027     6.34040 13139.48830 10213.44686     0.00010
      1028     6.34512 11214.10791  8973.47725     0.00011
      1029     6.34984  9418.13578  7747.17689     0.00013
      1030     6.35456  8164.21020  6844.21878     0.00015
      1031     6.35928  7277.25626  6231.65363     0.00016
      1032     6.36400  6454.66607  5714.48060     0.00017
      1033     6.36872  5648.29476  5185.12581     0.00019
      1034     6.37344  4960.46425  4681.09958     0.00021
      1035     6.37816  4463.51492  4318.84646     0.00023
      1036     6.38288  4159.05306  4114.03782     0.00024
      1037     6.38760  3997.61786  3999.56481     0.00025
      1038     6.39232  3917.45519  3934.95148     0.00025
      1039     6.39704  3884.36390  3897.33565     0.00026
      1040     6.40176  3861.76651  3890.66480     0.00026
      1041     6.40648  3847.99560  3874.93288     0.00026
      1042     6.41120  3839.57571  3867.07832     0.00026
      1043     6.41592  3835.12889  3853.67056     0.00026
      1044     6.42064  3834.10695  3898.69623     0.00026
      1045     6.42536  3835.98328  3909.20613     0.00026
      1046     6.43008  3840.43489  3897.53817     0.00026
      1047     6.43480  3847.79263  3883.14803     0.00026
      1048     6.43952  3858.02634  3907.14045     0.00026
      1049     6.44424  3871.41837  3897.47388     0.00026
      1050     6.44896  3888.36756  3923.03667     0.00025
      1051     6.45368  3909.49418  3940.21726     0.00025
      1052     6.45840  3935.70081  3974.04313     0.00025
      1053     6.46312  3968.24668  3986.09872     0.00025
      1054     6.46784  4008.83642  4056.84526     0.00025
      1055     6.47256  4059.97865  4064.13790     0.00025
      1056     6.47728  4125.82010  4129.58070     0.00024
      1057     6.48200  4213.97206  4225.04283     0.00024
      1058     6.48672  4343.52495  4348.72894     0.00023
      1059     6.49144  4568.96541  4560.43631     0.00022
      1060     6.49616  5038.08442  4861.48789     0.00021
      1061     6.50088  6068.93953  5464.50871     0.00018
      1062     6.50560  8185.40862  6702.41757     0.00015
      1063     6.51032 11961.46152  8914.65850     0.00011
      1064     6.51504 17480.72759 12443.02960     0.00008
      1065     6.51976 23767.30458 16603.72803     0.00006
      1066     6.52448 28553.68637 19617.18551     0.00005
      1067     6.52920 29097.83374 19926.58494     0.00005
      1068     6.53392 25077.76118 17823.60822     0.00006
      1069     6.53864 18917.22788 14057.46715     0.00007
      1070     6.54336 13152.98664 10228.64505     0.00010
      1071     6.54808  9084.73267  7407.31470     0.00014
      1072     6.55280  6852.69805  5956.40716     0.00017
      1073     6.55752  6034.30667  5358.21025     0.00019
      1074     6.56224  6132.03751  5328.67016     0.00019
      1075     6.56696  6724.89466  5578.67757     0.00018
      1076     6.57168  7413.59591  5897.36167     0.00017
      1077     6.57640  7758.29407  6027.11334     0.00017
      1078     6.58112  7454.50655  5861.94171     0.00017
      1079     6.58584  6660.43756  5515.91879     0.00018
      1080     6.59056  5770.49156  5080.96380     0.00020
      1081     6.59528  5067.94854  4704.63222     0.00021
      1082     6.60000  4664.74404  4536.87258     0.00022
      1083     6.60472  4534.66454  4502.72162     0.00022
      1084     6.60944  4586.71781  4556.35218     0.00022
      1085     6.61416  4708.60610  4606.98680     0.00022
      1086     6.61888  4781.62024  4658.58342     0.00021
      1087     6.62360  4726.69791  4622.42981     0.00022
      1088     6.62832  4572.58040  4523.20062     0.00022
      1089     6.63304  4407.61885  4380.87299     0.00023
      1090     6.63776  4300.85336  4323.99485     0.00023
      1091     6.64248  4279.09764  4326.43474     0.00023
      1092     6.64720  4317.47294  4394.41539     0.00023
      1093     6.65192  4380.03816  4485.90818     0.00022
      1094     6.65664  4420.17332  4568.52209     0.00022
      1095     6.66136  4409.49145  4571.62870     0.00022
      1096     6.66608  4359.22494  4547.94785     0.00022
      1097     6.67080  4310.71605  4556.49109     0.00022
      1098     6.67552  4313.79804  4634.16679     0.00022
      1099     6.68024  4411.12425  4904.43966     0.00020
      1100     6.68496  4617.19682  5464.32445     0.00018
      1101     6.68968  4896.26386  6172.58175     0.00016
      1102     6.69440  5148.95862  6796.47820     0.00015
      1103     6.69912  5252.43982  6975.65157     0.00014
      1104     6.70384  5165.05608  6711.53145     0.00015
      1105     6.70856  4958.90888  6112.98815     0.00016
      1106     6.71328  4777.10679  5474.84201     0.00018
      1107     6.71800  4713.88734  5015.06603     0.00020
      1108     6.72272  4862.69344  4886.67152     0.00020
      1109     6.72744  5399.25039  5061.00494     0.00020
      1110     6.73216  6667.75885  5693.55390     0.00018
      1111     6.73688  9158.27869  6945.08033     0.00014
      1112     6.74160 13237.88417  9257.81326     0.00011
      1113     6.74632 18613.61256 12450.41954     0.00008
      1114     6.75104 23883.93384 15662.15983     0.00006
      1115     6.75576 26691.86212 17145.87034     0.00006
      1116     6.76048 25217.44953 16540.57595     0.00006
      1117     6.76520 20479.51450 14077.45249     0.00007
      1118     6.76992 14926.22600 10788.26477     0.00009
      1119     6.77464 10328.74417  7883.45632     0.00013
      1120     6.77936  7326.45120  6058.34668     0.00017
      1121     6.78408  5690.42522  5091.97439     0.00020
      1122     6.78880  4912.62836  4649.25485     0.00022
      1123     6.79352  4563.68502  4371.33713     0.00023
      1124     6.79824  4393.93379  4255.01208     0.00024
      1125     6.80296  4296.08095  4198.27866     0.00024
      1126     6.80768  4231.18065  4128.25466     0.00024
      1127     6.81240  4184.97847  4094.88089     0.00024
      1128     6.81712  4152.17694  4090.45703     0.00024
      1129     6.82184  4130.88944  4061.19638     0.00025
      1130     6.82656  4121.81629  4065.60601     0.00025
      1131     6.83128  4128.49533  4065.50621     0.00025
      1132     6.83600  4157.40439  4083.06272     0.00024
      1133     6.84072  4216.42166  4131.13862     0.00024
      1134     6.84544  4309.11253  4220.08719     0.00024
      1135     6.85016  4429.21790  4293.68576     0.00023
      1136     6.85488  4555.90733  4438.26734     0.00023
      1137     6.85960  4654.02725  4513.60516     0.00022
      1138     6.86432  4688.41518  4546.56603     0.00022
      1139     6.86904  4651.89526  4522.50549     0.00022
      1140     6.87376  4573.89349  4444.25962     0.00023
      1141     6.87848  4494.94382  4380.27948     0.00023
      1142     6.88320  4444.23446  4315.15656     0.00023
      1143     6.88792  4429.15773  4323.06239     0.00023
      1144     6.89264  4484.86247  4373.26678     0.00023
      1145     6.89736  4602.34875  4492.69682     0.00022
      1146     6.90208  4824.52564  4729.60415     0.00021
      1147     6.90680  5295.41256  5219.88371     0.00019
      1148     6.91152  6319.01771  6185.36156     0.00016
      1149     6.91624  8400.06591  7977.10895     0.00013
      1150     6.92096 12129.07879 11579.25412     0.00009
      1151     6.92568 17728.14685 17292.89030     0.00006
      1152     6.93040 24480.76953 24329.79592     0.00004
      1153     6.93512 30385.43266 29419.43431     0.00003
      1154     6.93984 32740.44427 31278.61382     0.00003
      1155     6.94456 30273.44084 29364.00197     0.00003
      1156     6.94928 24443.63267 24546.89268     0.00004
      1157     6.95400 17833.00294 17876.09023     0.00006
      1158     6.95872 12367.89586 12193.83126     0.00008
      1159     6.96344  8744.88329  8336.26313     0.00012
      1160     6.96816  6779.66994  6579.76501     0.00015
      1161     6.97288  6006.75239  5933.82521     0.00017
      1162     6.97760  6104.21841  6059.96234     0.00017
      1163     6.98232  7030.50927  6907.89649     0.00014
      1164     6.98704  8870.89411  8852.68711     0.00011
      1165     6.99176 11504.85392 11783.55416     0.00008
      1166     6.99648 14308.54068 14996.90974     0.00007
      1167     7.00120 16121.53765 16958.78155     0.00006
      1168     7.00592 15808.47167 16813.70856     0.00006
      1169     7.01064 13572.54295 14736.66201     0.00007
      1170     7.01536 10638.88565 11633.58867     0.00009
      1171     7.02008  8053.60940  8590.98440     0.00012
      1172     7.02480  6281.84775  6523.55282     0.00015
      1173     7.02952  5286.96835  5355.62221     0.00019
      1174     7.03424  4827.57622  4831.83483     0.00021
      1175     7.03896  4677.96462  4610.54287     0.00022
      1176     7.04368  4715.86278  4565.73564     0.00022
      1177     7.04840  4927.83384  4642.09665     0.00022
      1178     7.05312  5365.23424  4927.58029     0.00020
      1179     7.05784  6078.24458  5424.98314     0.00018
      1180     7.06256  7028.00021  6117.28801     0.00016
      1181     7.06728  8011.54088  6895.50971     0.00015
      1182     7.07200  8639.49747  7302.76976     0.00014
      1183     7.07672  8525.75916  7313.62036     0.00014
      1184     7.08144  7699.54675  6742.95580     0.00015
      1185     7.08616  6592.39691  5937.29134     0.00017
      1186     7.09088  5603.54867  5171.43652     0.00019
      1187     7.09560  4910.11801  4612.71893     0.00022
      1188     7.10032  4510.29969  4315.90178     0.00023
      1189     7.10504  4312.95221  4148.48979     0.00024
      1190     7.10976  4223.42363  4074.04363     0.00025
      1191     7.11448  4182.84463  4041.05089     0.00025
      1192     7.11920  4155.54639  4008.01173     0.00025
      1193     7.12392  4145.49616  3972.65349     0.00025
      1194     7.12864  4141.17154  3968.41425     0.00025
      1195     7.13336  4141.16332  3986.21493     0.00025
      1196     7.13808  4144.88038  3985.44211     0.00025
      1197     7.14280  4152.02267  3966.37351     0.00025
      1198     7.14752  4162.51565  3961.57068     0.00025
      1199     7.15224  4176.46651  3966.14371     0.00025
      1200     7.15696  4194.14278  3965.12397     0.00025
      1201     7.16168  4215.92697  3999.69488     0.00025
      1202     7.16640  4242.40922  4019.21906     0.00025
      1203     7.17112  4274.46365  4028.14269     0.00025
      1204     7.17584  4313.26981  4021.21827     0.00025
      1205     7.18056  4360.29797  4067.13664     0.00025
      1206     7.18528  4404.88223  4079.89444     0.00025
      1207     7.19000  4478.43649  4141.61617     0.00024
      1208     7.19472  4574.66671  4166.88274     0.00024
      1209     7.19944  4705.90594  4264.79830     0.00023
      1210     7.20416  4889.61166  4391.54016     0.00023
      1211     7.20888  5144.97483  4565.59716     0.00022
      1212     7.21360  5495.36278  4840.75882     0.00021
      1213     7.21832  5999.20729  5224.61973     0.00019
      1214     7.22304  6851.50384  5862.29531     0.00017
      1215     7.22776  8568.72739  6885.88170     0.00015
      1216     7.23248 12150.81516  8926.92657     0.00011
      1217     7.23720 18904.95661 12587.32470     0.00008
      1218     7.24192 29552.80777 19042.30982     0.00005
      1219     7.24664 42980.65962 27842.74580     0.00004
      1220     7.25136 55428.53513 35787.07039     0.00003
      1221     7.25608 60921.01489 39273.77195     0.00003
      1222     7.26080 55997.00425 37141.52787     0.00003
      1223     7.26552 43817.93044 30443.60204     0.00003
      1224     7.27024 30244.84506 21964.37195     0.00005
      1225     7.27496 19298.02207 14365.89426     0.00007
      1226     7.27968 12204.48598  9608.93776     0.00010
      1227     7.28440  8352.60910  7020.03860     0.00014
      1228     7.28912  6524.23402  5729.98233     0.00017
      1229     7.29384  5679.62929  5085.14360     0.00020
      1230     7.29856  5255.08744  4694.81203     0.00021
      1231     7.30328  4999.67758  4479.05019     0.00022
      1232     7.30800  4824.63937  4329.42610     0.00023
      1233     7.31272  4693.01015  4237.49522     0.00024
      1234     7.31744  4590.36757  4157.92630     0.00024
      1235     7.32216  4509.16827  4148.02100     0.00024
      1236     7.32688  4443.96336  4082.82200     0.00024
      1237     7.33160  4391.31299  4054.29033     0.00025
      1238     7.33632  4348.75405  4049.17807     0.00025
      1239     7.34104  4314.46362  4043.53330     0.00025
      1240     7.34576  4287.10038  4036.23029     0.00025
      1241     7.35048  4265.82249  3991.07434     0.00025
      1242     7.35520  4250.12543  4001.43581     0.00025
      1243     7.35992  4239.83749  4000.77851     0.00025
      1244     7.36464  4235.17381  4012.97212     0.00025
      1245     7.36936  4235.32802  4024.75859     0.00025
      1246     7.37408  4254.11390  4039.94086     0.00025
      1247     7.37880  4305.84903  4164.91108     0.00024
      1248     7.38352  4429.74953  4290.38817     0.00023
      1249     7.38824  4692.01592  4550.78892     0.00022
      1250     7.39296  5159.16087  5118.88494     0.00020
      1251     7.39768  5846.87557  5962.47904     0.00017
      1252     7.40240  6649.88631  7004.44110     0.00014
      1253     7.40712  7306.96853  7799.09399     0.00013
      1254     7.41184  7507.40482  8083.90373     0.00012
      1255     7.41656  7199.71815  7726.45035     0.00013
      1256     7.42128  6686.08825  7075.75222     0.00014
      1257     7.42600  6311.52443  6404.13632     0.00016
      1258     7.43072  6232.22019  6095.18908     0.00016
      1259     7.43544  6403.60800  6210.37150     0.00016
      1260     7.44016  6634.35122  6453.77019     0.00015
      1261     7.44488  6702.38436  6604.84406     0.00015
      1262     7.44960  6483.17173  6445.85483     0.00016
      1263     7.45432  6037.77704  6025.66154     0.00017
      1264     7.45904  5512.47422  5459.33946     0.00018
      1265     7.46376  5031.75113  4912.55216     0.00020
      1266     7.46848  4664.66509  4551.82234     0.00022
      1267     7.47320  4421.73171  4273.81039     0.00023
      1268     7.47792  4279.78267  4184.97123     0.00024
      1269     7.48264  4205.10916  4100.22388     0.00024
      1270     7.48736  4168.30272  4059.99100     0.00025
      1271     7.49208  4150.54657  4011.47465     0.00025
      1272     7.49680  4142.08689  3985.01817     0.00025
      1273     7.50152  4138.51210  3981.56392     0.00025
      1274     7.50624  4137.97243  3952.81056     0.00025
      1275     7.51096  4139.66484  3959.80250     0.00025
      1276     7.51568  4143.56845  3938.07008     0.00025
      1277     7.52040  4149.51775  3928.34897     0.00025
      1278     7.52512  4157.54545  3951.13076     0.00025
      1279     7.52984  4167.79270  3948.20580     0.00025
      1280     7.53456  4180.51489  3933.78506     0.00025
      1281     7.53928  4196.05657  3933.87817     0.00025
      1282     7.54400  4214.87983  3970.23565     0.00025
      1283     7.54872  4237.62603  3949.13134     0.00025
      1284     7.55344  4265.22467  3993.08430     0.00025
      1285     7.55816  4298.79899  3990.42550     0.00025
      1286     7.56288  4339.93904  4041.90977     0.00025
      1287     7.56760  4390.91832  4073.68594     0.00025
      1288     7.57232  4455.00889  4105.08971     0.00024
      1289     7.57704  4537.26657  4210.15912     0.00024
      1290     7.58176  4647.72301  4307.23125     0.00023
      1291     7.58648  4812.48940  4456.20218     0.00022
      1292     7.59120  5102.60364  4726.92803     0.00021
      1293     7.59592  5699.84426  5197.02650     0.00019
      1294     7.60064  6992.84432  6155.30424     0.00016
      1295     7.60536  9621.12846  7844.57581     0.00013
      1296     7.61008 14227.72826 11054.49109     0.00009
      1297     7.61480 20933.55770 16079.85742     0.00006
      1298     7.61952 28655.70864 22246.20777     0.00004
      1299     7.62424 34742.46676 27003.28903     0.00004
      1300     7.62896 36013.17031 28218.29191     0.00004
      1301     7.63368 31605.72892 25696.03256     0.00004
      1302     7.63840 24157.92805 20531.49703     0.00005
      1303     7.64312 16811.85698 14619.42005     0.00007
      1304     7.64784 11281.60488  9946.35209     0.00010
      1305     7.65256  7900.96128  7195.79767     0.00014
      1306     7.65728  6146.09291  5772.45790     0.00017
      1307     7.66200  5329.45645  5131.25108     0.00019
      1308     7.66672  4965.01258  4844.36157     0.00021
      1309     7.67144  4798.86832  4804.81971     0.00021
      1310     7.67616  4719.59950  4986.38337     0.00020
      1311     7.68088  4678.00655  5184.63890     0.00019
      1312     7.68560  4640.61771  5304.60966     0.00019
      1313     7.69032  4584.14819  5239.67540     0.00019
      1314     7.69504  4509.37860  5056.83668     0.00020
      1315     7.69976  4433.02503  4755.11988     0.00021
      1316     7.70448  4370.64378  4446.37500     0.00022
      1317     7.70920  4328.52651  4240.60089     0.00024
      1318     7.71392  4307.58991  4136.06654     0.00024
      1319     7.71864  4307.41175  4090.39379     0.00024
      1320     7.72336  4333.91090  4080.23188     0.00025
      1321     7.72808  4403.29490  4095.16933     0.00024
      1322     7.73280  4538.58935  4142.46413     0.00024
      1323     7.73752  4756.48594  4224.95546     0.00024
      1324     7.74224  5055.97534  4396.14490     0.00023
      1325     7.74696  5391.72828  4540.81340     0.00022
      1326     7.75168  5735.92106  4700.06962     0.00021
      1327     7.75640  6145.94964  4866.06884     0.00021
      1328     7.76112  6826.68554  5140.69871     0.00019
      1329     7.76584  7971.56395  5688.60866     0.00018
      1330     7.77056  9495.48210  6390.42359     0.00016
      1331     7.77528 10934.96510  7118.72228     0.00014
      1332     7.78000 11532.88065  7419.72566     0.00013
      1333     7.78472 10841.35346  7232.18947     0.00014
      1334     7.78944  9266.70958  6655.91423     0.00015
      1335     7.79416  7535.72327  5885.07334     0.00017
      1336     7.79888  6146.29563  5165.18065     0.00019
      1337     7.80360  5245.83646  4696.30104     0.00021
      1338     7.80832  4750.84468  4454.08040     0.00022
      1339     7.81304  4503.72961  4248.28627     0.00024
      1340     7.81776  4376.12071  4169.10378     0.00024
      1341     7.82248  4299.50699  4091.31088     0.00024
      1342     7.82720  4246.52195  4044.27574     0.00025
      1343     7.83192  4207.76411  4029.23453     0.00025
      1344     7.83664  4179.41554  4008.87602     0.00025
      1345     7.84136  4158.95265  3965.87765     0.00025
      1346     7.84608  4144.08955  3961.77840     0.00025
      1347     7.85080  4133.02210  3965.36661     0.00025
      1348     7.85552  4124.49116  3950.21214     0.00025
      1349     7.86024  4117.74495  3961.05257     0.00025
      1350     7.86496  4112.26370  3964.49236     0.00025
      1351     7.86968  4107.78284  3972.13246     0.00025
      1352     7.87440  4104.11488  3982.01090     0.00025
      1353     7.87912  4101.12683  3942.66266     0.00025
      1354     7.88384  4098.71846  3976.28943     0.00025
      1355     7.88856  4096.80906  3952.60882     0.00025
      1356     7.89328  4095.37733  4006.17914     0.00025
      1357     7.89800  4094.20852  4018.84486     0.00025
      1358     7.90272  4093.51979  4071.13206     0.00025
      1359     7.90744  4093.16301  4072.06671     0.00025
      1360     7.91216  4093.12067  4065.07636     0.00025
      1361     7.91688  4093.38388  4034.34100     0.00025
      1362     7.92160  4093.94981  4009.95364     0.00025
      1363     7.92632  4094.82545  3980.15763     0.00025
      1364     7.93104  4096.02889  3949.13907     0.00025
      1365     7.93576  4097.58744  3937.41964     0.00025
      1366     7.94048  4099.54890  3943.13890     0.00025
      1367     7.94520  4106.02413  3896.40855     0.00026
      1368     7.94992  4109.22203  3915.62541     0.00026
      1369     7.95464  4113.48827  3915.37170     0.00026
      1370     7.95936  4119.94854  3932.50129     0.00025
      1371     7.96408  4131.46586  3898.70358     0.00026
      1372     7.96880  4153.78922  3938.81339     0.00025
      1373     7.97352  4195.58073  3965.42646     0.00025
      1374     7.97824  4265.10806  4021.58000     0.00025
      1375     7.98296  4362.38369  4108.47268     0.00024
      1376     7.98768  4469.79201  4251.42370     0.00024
      1377     7.99240  4550.63076  4334.17216     0.00023
      1378     7.99712  4552.54167  4339.00416     0.00023
      1379     8.00184  4492.45697  4288.75459     0.00023
      1380     8.00656  4398.43207  4185.67742     0.00024
      1381     8.01128  4311.97853  4053.22136     0.00025
      1382     8.01600  4264.99491  3968.11456     0.00025
      1383     8.02072  4234.56297  3912.36431     0.00026
      1384     8.02544  4228.32040  3918.05240     0.00026
      1385     8.03016  4240.41491  3885.39000     0.00026
      1386     8.03488  4270.09944  3895.35334     0.00026
      1387     8.03960  4321.91594  3911.26110     0.00026
      1388     8.04432  4401.06642  3885.72137     0.00026
      1389     8.04904  4505.73643  3912.98792     0.00026
      1390     8.05376  4619.92924  3981.03009     0.00025
      1391     8.05848  4714.59563  3983.39456     0.00025
      1392     8.06320  4765.39515  4014.72122     0.00025
      1393     8.06792  4792.04365  4090.96118     0.00024
      1394     8.07264  4867.83868  4139.20999     0.00024
      1395     8.07736  5118.67015  4290.90096     0.00023
      1396     8.08208  5755.32745  4592.76674     0.00022
      1397     8.08680  7088.86554  5131.21821     0.00019
      1398     8.09152  9414.12826  6109.00077     0.00016
      1399     8.09624 12735.15747  7622.68750     0.00013
      1400     8.10096 16477.06041  9461.84073     0.00011
      1401     8.10568 19337.99934 10876.68692     0.00009
      1402     8.11040 19793.56822 11266.97968     0.00009
      1403     8.11512 17566.82216 10503.01041     0.00010
      1404     8.11984 13969.43704  9024.35369     0.00011
      1405     8.12456 10498.53309  7281.25110     0.00014
      1406     8.12928  7980.88608  5961.06268     0.00017
      1407     8.13400  6573.22161  5275.90095     0.00019
      1408     8.13872  6039.84643  5057.21104     0.00020
      1409     8.14344  6020.77256  5151.24064     0.00019
      1410     8.14816  6211.86520  5395.98142     0.00019
      1411     8.15288  6384.04295  5652.80909     0.00018
      1412     8.15760  6385.70219  5749.28789     0.00017
      1413     8.16232  6165.92731  5620.50265     0.00018
      1414     8.16704  5795.97906  5368.26463     0.00019
      1415     8.17176  5384.71608  4983.26650     0.00020
      1416     8.17648  5016.98453  4658.75907     0.00021
      1417     8.18120  4738.29215  4384.22875     0.00023
      1418     8.18592  4552.30350  4246.55714     0.00024
      1419     8.19064  4442.07242  4137.55886     0.00024
      1420     8.19536  4384.49468  4075.85547     0.00025
      1421     8.20008  4355.71144  4025.92435     0.00025
      1422     8.20480  4343.18369  4006.19822     0.00025
      1423     8.20952  4339.64591  4006.52875     0.00025
      1424     8.21424  4341.88452  4001.97251     0.00025
      1425     8.21896  4348.91948  4026.37624     0.00025
      1426     8.22368  4361.50997  4002.86402     0.00025
      1427     8.22840  4383.12311  4004.94163     0.00025
      1428     8.23312  4423.00682  4029.52691     0.00025
      1429     8.23784  4501.09349  4089.79840     0.00024
      1430     8.24256  4651.72526  4139.81798     0.00024
      1431     8.24728  4912.26624  4289.11795     0.00023
      1432     8.25200  5296.08204  4514.45039     0.00022
      1433     8.25672  5756.73675  4776.37450     0.00021
      1434     8.26144  6163.55654  5028.52224     0.00020
      1435     8.26616  6338.35327  5160.62265     0.00019
      1436     8.27088  6204.30627  5180.71553     0.00019
      1437     8.27560  5892.20786  5076.49098     0.00020
      1438     8.28032  5621.40537  5008.89437     0.00020
      1439     8.28504  5594.54994  5092.56188     0.00020
      1440     8.28976  6017.14105  5498.37762     0.00018
      1441     8.29448  7118.45325  6530.24638     0.00015
      1442     8.29920  9069.69959  8431.17968     0.00012
      1443     8.30392 11766.86249 11309.28139     0.00009
      1444     8.30864 14639.46544 14530.23282     0.00007
      1445     8.31336 16588.16591 16721.98637     0.00006
      1446     8.31808 16543.89594 17029.16511     0.00006
      1447     8.32280 14587.48527 15368.42057     0.00007
      1448     8.32752 11829.12283 12594.11622     0.00008
      1449     8.33224  9322.29100  9617.34789     0.00010
      1450     8.33696  7585.06691  7329.68672     0.00014
      1451     8.34168  6683.82011  6130.52479     0.00016
      1452     8.34640  6513.13622  5634.44396     0.00018
      1453     8.35112  7090.31032  5697.26784     0.00018
      1454     8.35584  8795.91826  6259.60327     0.00016
      1455     8.36056 12415.26214  7591.51060     0.00013
      1456     8.36528 18845.18374 10201.12488     0.00010
      1457     8.37000 28307.92562 14560.42160     0.00007
      1458     8.37472 39347.68486 19980.76418     0.00005
      1459     8.37944 48472.40188 24572.28552     0.00004
      1460     8.38416 51032.21669 26165.44312     0.00004
      1461     8.38888 45410.76023 24431.80047     0.00004
      1462     8.39360 35000.79992 20163.74866     0.00005
      1463     8.39832 24250.97746 14833.39624     0.00007
      1464     8.40304 15907.33560 10358.45430     0.00010
      1465     8.40776 10626.26589  7473.24813     0.00013
      1466     8.41248  7807.30597  5973.47577     0.00017
      1467     8.41720  6506.98807  5261.35072     0.00019
      1468     8.42192  5996.54145  4970.26052     0.00020
      1469     8.42664  5942.76741  4936.02711     0.00020
      1470     8.43136  6315.07572  5150.01418     0.00019
      1471     8.43608  7238.22498  5667.28896     0.00018
      1472     8.44080  8815.08007  6690.78326     0.00015
      1473     8.44552 10891.59781  8171.38770     0.00012
      1474     8.45024 12922.22950  9666.35039     0.00010
      1475     8.45496 14009.50241 10500.56712     0.00010
      1476     8.45968 13457.95140 10367.93189     0.00010
      1477     8.46440 11612.66984  9378.58878     0.00011
      1478     8.46912  9392.92992  7866.90374     0.00013
      1479     8.47384  7537.04301  6417.83092     0.00016
      1480     8.47856  6353.91938  5445.48630     0.00018
      1481     8.48328  5838.78263  4964.57151     0.00020
      1482     8.48800  5830.16292  4884.00970     0.00020
      1483     8.49272  6099.74421  4972.54382     0.00020
      1484     8.49744  6400.05978  5116.66494     0.00020
      1485     8.50216  6492.78281  5185.35271     0.00019
      1486     8.50688  6260.57144  5083.38684     0.00020
      1487     8.51160  5814.71370  4869.85426     0.00021
      1488     8.51632  5342.26160  4591.05684     0.00022
      1489     8.52104  4965.83395  4389.45388     0.00023
      1490     8.52576  4727.62661  4243.18209     0.00024
      1491     8.53048  4612.15299  4142.43825     0.00024
      1492     8.53520  4597.76517  4154.41943     0.00024
      1493     8.53992  4691.73392  4177.24776     0.00024
      1494     8.54464  4941.79657  4284.96421     0.00023
      1495     8.54936  5417.11411  4483.76132     0.00022
      1496     8.55408  6151.16897  4834.68479     0.00021
      1497     8.55880  7050.89299  5321.70528     0.00019
      1498     8.56352  7857.43901  5762.80242     0.00017
      1499     8.56824  8191.30679  5966.56329     0.00017
      1500     8.57296  7837.45500  5851.76354     0.00017
      1501     8.57768  7017.61075  5514.35283     0.00018
      1502     8.58240  6110.73807  5049.79478     0.00020
      1503     8.58712  5369.40630  4646.20914     0.00022
      1504     8.59184  4882.72368  4372.12748     0.00023
      1505     8.59656  4615.30635  4214.41088     0.00024
      1506     8.60128  4490.33659  4152.67123     0.00024
      1507     8.60600  4443.50756  4135.00766     0.00024
      1508     8.61072  4440.23596  4141.97829     0.00024
      1509     8.61544  4475.27398  4179.52434     0.00024
      1510     8.62016  4561.95247  4242.80394     0.00024
      1511     8.62488  4724.57100  4348.55419     0.00023
      1512     8.62960  4986.22735  4540.37524     0.00022
      1513     8.63432  5351.50579  4858.93183     0.00021
      1514     8.63904  5790.06356  5337.89290     0.00019
      1515     8.64376  6226.28875  5881.40569     0.00017
      1516     8.64848  6545.04362  6327.58649     0.00016
      1517     8.65320  6633.78146  6544.00928     0.00015
      1518     8.65792  6464.86814  6465.08360     0.00015
      1519     8.66264  6114.73195  6102.13027     0.00016
      1520     8.66736  5721.29737  5617.32228     0.00018
      1521     8.67208  5410.81148  5140.85645     0.00019
      1522     8.67680  5303.73591  4859.80132     0.00021
      1523     8.68152  5531.01954  4802.40678     0.00021
      1524     8.68624  6239.51433  4985.70514     0.00020
      1525     8.69096  7526.41391  5397.60413     0.00019
      1526     8.69568  9306.33458  6185.33003     0.00016
      1527     8.70040 11154.76669  7051.27399     0.00014
      1528     8.70512 12337.73722  7617.13232     0.00013
      1529     8.70984 12159.14243  7671.11993     0.00013
      1530     8.71456 10737.32888  7173.73131     0.00014
      1531     8.71928  8826.36169  6383.23733     0.00016
      1532     8.72400  7094.54904  5529.57534     0.00018
      1533     8.72872  5867.63808  4900.04361     0.00020
      1534     8.73344  5135.72251  4520.51644     0.00022
      1535     8.73816  4762.63893  4317.35552     0.00023
      1536     8.74288  4591.12049  4256.20142     0.00023
      1537     8.74760  4512.76329  4176.52174     0.00024
      1538     8.75232  4473.94798  4177.58203     0.00024
      1539     8.75704  4437.61612  4140.49258     0.00024
      1540     8.76176  4426.96280  4172.76537     0.00024
      1541     8.76648  4423.39260  4162.07222     0.00024
      1542     8.77120  4425.91475  4178.39349     0.00024
      1543     8.77592  4434.23452  4190.84371     0.00024
      1544     8.78064  4448.53421  4200.30810     0.00024
      1545     8.78536  4469.49977  4213.83112     0.00024
      1546     8.79008  4498.35937  4255.97237     0.00023
      1547     8.79480  4537.13091  4285.86325     0.00023
      1548     8.79952  4589.72819  4389.79436     0.00023
      1549     8.80424  4665.49118  4466.16065     0.00022
      1550     8.80896  4788.93832  4572.55892     0.00022
      1551     8.81368  5025.32191  4736.45970     0.00021
      1552     8.81840  5527.61745  5064.41969     0.00020
      1553     8.82312  6581.09629  5701.91808     0.00018
      1554     8.82784  8559.12406  6937.74706     0.00014
      1555     8.83256 11732.10917  9060.81092     0.00011
      1556     8.83728 15936.57827 12316.60856     0.00008
      1557     8.84200 20209.92390 15811.13237     0.00006
      1558     8.84672 22873.50784 18073.81158     0.00006
      1559     8.85144 22401.57985 18261.83652     0.00005
      1560     8.85616 19088.45795 16397.20998     0.00006
      1561     8.86088 14699.81402 13321.74735     0.00008
      1562     8.86560 10737.14794  9916.96659     0.00010
      1563     8.87032  7921.37187  7468.45352     0.00013
      1564     8.87504  6258.83770  6017.03607     0.00017
      1565     8.87976  5411.61593  5279.15687     0.00019
      1566     8.88448  5021.17407  4850.57889     0.00021
      1567     8.88920  4845.20268  4641.30081     0.00022
      1568     8.89392  4759.18956  4500.27065     0.00022
      1569     8.89864  4714.11701  4425.69006     0.00023
      1570     8.90336  4693.49331  4400.97900     0.00023
      1571     8.90808  4692.80082  4380.64138     0.00023
      1572     8.91280  4714.88981  4399.62127     0.00023
      1573     8.91752  4774.35054  4403.36725     0.00023
      1574     8.92224  4912.57456  4448.97289     0.00022
      1575     8.92696  5226.97263  4607.87841     0.00022
      1576     8.93168  5884.10505  4861.00425     0.00021
      1577     8.93640  7090.79067  5321.58845     0.00019
      1578     8.94112  8971.22500  6157.28213     0.00016
      1579     8.94584 11362.50321  7322.19927     0.00014
      1580     8.95056 13673.26974  8555.30229     0.00012
      1581     8.95528 14960.49920  9246.26143     0.00011
      1582     8.96000 14512.64832  9215.61148     0.00011
      1583     8.96472 12721.00981  8597.33836     0.00012
      1584     8.96944 10544.64047  7609.95672     0.00013
      1585     8.97416  8688.95024  6620.02095     0.00015
      1586     8.97888  7397.97790  5926.76217     0.00017
      1587     8.98360  6571.51383  5516.04330     0.00018
      1588     8.98832  6053.92351  5288.56157     0.00019
      1589     8.99304  5776.60209  5177.95704     0.00019
      1590     8.99776  5767.68709  5174.17989     0.00019
      1591     9.00248  6172.39675  5202.41271     0.00019
      1592     9.00720  7269.13748  5599.83513     0.00018
      1593     9.01192  9386.57364  6527.17201     0.00015
      1594     9.01664 12673.42234  8069.36955     0.00012
      1595     9.02136 16782.52479 10257.72843     0.00010
      1596     9.02608 20603.92602 12409.11480     0.00008
      1597     9.03080 22454.47444 13529.87112     0.00007
      1598     9.03552 21251.99501 13339.24314     0.00007
      1599     9.04024 17763.18752 11904.01246     0.00008
      1600     9.04496 13720.64105  9821.10114     0.00010
      1601     9.04968 10384.41136  7756.54952     0.00013
      1602     9.05440  8243.65553  6414.35119     0.00016
      1603     9.05912  7215.06523  5722.38460     0.00017
      1604     9.06384  6963.07033  5444.58282     0.00018
      1605     9.06856  7296.40047  5473.18583     0.00018
      1606     9.07328  8379.34784  5835.27092     0.00017
      1607     9.07800 10758.75302  6716.05135     0.00015
      1608     9.08272 15081.56411  8435.23129     0.00012
      1609     9.08744 21492.06386 11311.75739     0.00009
      1610     9.09216 28992.91707 15111.81769     0.00007
      1611     9.09688 35219.49819 18367.61590     0.00005
      1612     9.10160 37016.42340 19690.51719     0.00005
      1613     9.10632 33275.72198 18736.82415     0.00005
      1614     9.11104 26191.25324 15929.97866     0.00006
      1615     9.11576 18762.23038 12300.04651     0.00008
      1616     9.12048 12883.10191  9047.69572     0.00011
      1617     9.12520  9062.59780  6862.85675     0.00015
      1618     9.12992  6943.87469  5722.35296     0.00017
      1619     9.13464  5889.82681  5123.73256     0.00020
      1620     9.13936  5372.15607  4810.35789     0.00021
      1621     9.14408  5094.62609  4591.09784     0.00022
      1622     9.14880  4923.14983  4502.84682     0.00022
      1623     9.15352  4804.17727  4411.08098     0.00023
      1624     9.15824  4715.99450  4353.39664     0.00023
      1625     9.16296  4648.46748  4305.96468     0.00023
      1626     9.16768  4595.64824  4281.21184     0.00023
      1627     9.17240  4553.62660  4277.17789     0.00023
      1628     9.17712  4519.86888  4225.27380     0.00024
      1629     9.18184  4492.72811  4234.08085     0.00024
      1630     9.18656  4471.14470  4230.62194     0.00024
      1631     9.19128  4454.84349  4236.34927     0.00024
      1632     9.19600  4447.63437  4247.07363     0.00024
      1633     9.20072  4439.60950  4237.62716     0.00024
      1634     9.20544  4436.11866  4225.55288     0.00024
      1635     9.21016  4438.26799  4277.31645     0.00023
      1636     9.21488  4449.35006  4282.42957     0.00023
      1637     9.21960  4478.19701  4334.47483     0.00023
      1638     9.22432  4542.94650  4359.30926     0.00023
      1639     9.22904  4673.66652  4409.59493     0.00023
      1640     9.23376  4929.83049  4471.40879     0.00022
      1641     9.23848  5353.77596  4546.17503     0.00022
      1642     9.24320  5967.83562  4751.93817     0.00021
      1643     9.24792  6735.29876  4954.48925     0.00020
      1644     9.25264  7529.58914  5175.08075     0.00019
      1645     9.25736  8182.36551  5348.99004     0.00019
      1646     9.26208  8554.53394  5434.71571     0.00018
      1647     9.26680  8475.84337  5394.47501     0.00019
      1648     9.27152  7873.82631  5234.05337     0.00019
      1649     9.27624  6965.96835  4986.29445     0.00020
      1650     9.28096  6058.91963  4748.39585     0.00021
      1651     9.28568  5348.35726  4518.16022     0.00022
      1652     9.29040  4884.00098  4383.26777     0.00023
      1653     9.29512  4624.71941  4313.81600     0.00023
      1654     9.29984  4496.78428  4263.42297     0.00023
      1655     9.30456  4437.78065  4265.66253     0.00023
      1656     9.30928  4410.30482  4240.48245     0.00024
      1657     9.31400  4397.09923  4227.39277     0.00024
      1658     9.31872  4391.39959  4235.50939     0.00024
      1659     9.32344  4390.77857  4236.64586     0.00024
      1660     9.32816  4394.46446  4254.12892     0.00024
      1661     9.33288  4399.02709  4258.34358     0.00023
      1662     9.33760  4411.65515  4314.01511     0.00023
      1663     9.34232  4429.56982  4295.64257     0.00023
      1664     9.34704  4454.12763  4317.11402     0.00023
      1665     9.35176  4488.26085  4359.83134     0.00023
      1666     9.35648  4539.09253  4400.99547     0.00023
      1667     9.36120  4625.79580  4504.40423     0.00022
      1668     9.36592  4796.80461  4611.28690     0.00022
      1669     9.37064  5155.55377  4853.51716     0.00021
      1670     9.37536  5868.18990  5274.60399     0.00019
      1671     9.38008  7122.85494  6047.22533     0.00017
      1672     9.38480  9008.00976  7368.65193     0.00014
      1673     9.38952 11312.94727  9170.97410     0.00011
      1674     9.39424 13435.49075 10982.27624     0.00009
      1675     9.39896 14491.39182 12039.90669     0.00008
      1676     9.40368 13936.86119 12053.80529     0.00008
      1677     9.40840 12216.56339 11115.75537     0.00009
      1678     9.41312 10219.29378  9655.08938     0.00010
      1679     9.41784  8590.01717  8166.56475     0.00012
      1680     9.42256  7614.61067  7203.31224     0.00014
      1681     9.42728  7339.29725  6843.29071     0.00015
      1682     9.43200  7700.83352  7001.14309     0.00014
      1683     9.43672  8541.58443  7675.73584     0.00013
      1684     9.44144  9549.79037  8554.42508     0.00012
      1685     9.44616 10226.98896  9256.10611     0.00011
      1686     9.45088 10102.19889  9320.53747     0.00011
      1687     9.45560  9175.80870  8748.48397     0.00011
      1688     9.46032  7904.79447  7756.42650     0.00013
      1689     9.46504  6749.41477  6676.77025     0.00015
      1690     9.46976  5960.25823  5809.33078     0.00017
      1691     9.47448  5624.25982  5310.36338     0.00019
      1692     9.47920  5771.29728  5199.59825     0.00019
      1693     9.48392  6522.58405  5366.72064     0.00019
      1694     9.48864  8019.17013  5856.30533     0.00017
      1695     9.49336 10315.41443  6797.52069     0.00015
      1696     9.49808 13136.67255  8155.35191     0.00012
      1697     9.50280 15709.00109  9540.91016     0.00010
      1698     9.50752 16927.01692 10317.84975     0.00010
      1699     9.51224 16074.41816 10286.23121     0.00010
      1700     9.51696 13651.10388  9429.89880     0.00011
      1701     9.52168 10817.38464  8176.49606     0.00012
      1702     9.52640  8422.76860  6783.27558     0.00015
      1703     9.53112  6830.65536  5873.22055     0.00017
      1704     9.53584  6027.77947  5385.98960     0.00019
      1705     9.54056  5900.49078  5251.00962     0.00019
      1706     9.54528  6422.60667  5450.33715     0.00018
      1707     9.55000  7776.68629  5926.32316     0.00017
      1708     9.55472 10182.90756  6988.07471     0.00014
      1709     9.55944 13624.91370  8740.58403     0.00011
      1710     9.56416 17519.07720 10914.53547     0.00009
      1711     9.56888 20583.37157 12768.15992     0.00008
      1712     9.57360 21289.89867 13449.89393     0.00007
      1713     9.57832 19178.84982 12861.55695     0.00008
      1714     9.58304 15491.60403 11231.88933     0.00009
      1715     9.58776 11770.29009  9172.43539     0.00011
      1716     9.59248  8955.51592  7361.14534     0.00014
      1717     9.59720  7330.54171  6274.03286     0.00016
      1718     9.60192  6666.32994  5821.52126     0.00017
      1719     9.60664  6550.91127  5753.77032     0.00017
      1720     9.61136  6567.18585  5750.65978     0.00017
      1721     9.61608  6414.07387  5671.25355     0.00018
      1722     9.62080  6040.84695  5517.23276     0.00018
      1723     9.62552  5576.55742  5293.31653     0.00019
      1724     9.63024  5158.28068  5023.27046     0.00020
      1725     9.63496  4858.25706  4844.80272     0.00021
      1726     9.63968  4691.65256  4754.16000     0.00021
      1727     9.64440  4647.48210  4732.30886     0.00021
      1728     9.64912  4718.74741  4713.64778     0.00021
      1729     9.65384  4910.64233  4786.31963     0.00021
      1730     9.65856  5212.68783  4859.30906     0.00021
      1731     9.66328  5567.94933  5025.55092     0.00020
      1732     9.66800  5859.13508  5153.74582     0.00019
      1733     9.67272  5936.12227  5237.45592     0.00019
      1734     9.67744  5747.64954  5249.84487     0.00019
      1735     9.68216  5401.92667  5223.36561     0.00019
      1736     9.68688  5043.75538  5100.13557     0.00020
      1737     9.69160  4764.16227  4928.74856     0.00020
      1738     9.69632  4584.95597  4899.82611     0.00020
      1739     9.70104  4483.40370  4778.33209     0.00021
      1740     9.70576  4425.24804  4743.90271     0.00021
      1741     9.71048  4387.41024  4760.32796     0.00021
      1742     9.71520  4360.63892  4737.33983     0.00021
      1743     9.71992  4342.38923  4739.22228     0.00021
      1744     9.72464  4331.69721  4726.21557     0.00021
      1745     9.72936  4327.36957  4766.81253     0.00021
      1746     9.73408  4328.39328  4767.57593     0.00021
      1747     9.73880  4333.21416  4814.13360     0.00021
      1748     9.74352  4341.76264  4911.17026     0.00020
      1749     9.74824  4353.15625  4998.04635     0.00020
      1750     9.75296  4368.18369  5044.52612     0.00020
      1751     9.75768  4387.46928  5022.78593     0.00020
      1752     9.76240  4413.50039  5075.06278     0.00020
      1753     9.76712  4447.27334  4987.06325     0.00020
      1754     9.77184  4490.11084  5005.05266     0.00020
      1755     9.77656  4550.91458  4981.22238     0.00020
      1756     9.78128  4644.31098  5045.36759     0.00020
      1757     9.78600  4813.91465  5176.09972     0.00019
      1758     9.79072  5127.73970  5325.31569     0.00019
      1759     9.79544  5698.18162  5815.52464     0.00017
      1760     9.80016  6661.91542  6584.50432     0.00015
      1761     9.80488  8102.85941  8069.50229     0.00012
      1762     9.80960  9965.64006 10180.72364     0.00010
      1763     9.81432 11954.62363 12347.58074     0.00008
      1764     9.81904 13470.16232 13876.00693     0.00007
      1765     9.82376 13816.11053 14240.89199     0.00007
      1766     9.82848 12818.03418 13758.83153     0.00007
      1767     9.83320 11046.45514 12195.66325     0.00008
      1768     9.83792  9207.57385 10163.30854     0.00010
      1769     9.84264  7704.67432  8068.09896     0.00012
      1770     9.84736  6663.54089  6851.05914     0.00015
      1771     9.85208  6013.76640  6201.08650     0.00016
      1772     9.85680  5607.35475  5832.73164     0.00017
      1773     9.86152  5324.11583  5675.34986     0.00018
      1774     9.86624  5104.35939  5385.62306     0.00019
      1775     9.87096  4928.10768  5312.82454     0.00019
      1776     9.87568  4796.30023  5112.35733     0.00020
      1777     9.88040  4716.22260  5010.06819     0.00020
      1778     9.88512  4701.60147  5024.51811     0.00020
      1779     9.88984  4782.98738  5027.81344     0.00020
      1780     9.89456  5039.50884  5221.31407     0.00019
      1781     9.89928  5578.85281  5442.42612     0.00018
      1782     9.90400  6514.40469  6165.74699     0.00016
      1783     9.90872  7852.60719  6992.06820     0.00014
      1784     9.91344  9393.24165  8238.75579     0.00012
      1785     9.91816 10669.96957  9319.08433     0.00011
      1786     9.92288 11093.69337  9711.06773     0.00010
      1787     9.92760 10445.49797  9901.35768     0.00010
      1788     9.93232  9098.71186  8688.62189     0.00012
      1789     9.93704  7662.50782  7673.29565     0.00013
      1790     9.94176  6588.19430  6706.44885     0.00015
      1791     9.94648  6078.25813  6368.45972     0.00016
      1792     9.95120  6129.83639  6642.02397     0.00015
      1793     9.95592  6588.22510  7199.42898     0.00014
      1794     9.96064  7203.89027  8173.26852     0.00012
      1795     9.96536  7645.96348  8723.68747     0.00011
      1796     9.97008  7646.56791  9031.16129     0.00011
      1797     9.97480  7237.19357  8480.83172     0.00012
      1798     9.97952  6676.26912  7874.17081     0.00013
      1799     9.98424  6176.99009  7383.58501     0.00014
      1800     9.98896  5821.63524  6288.05376     0.00016
      1801     9.99368  5573.09379  6048.86052     0.00017
      1802     9.99840  5360.76328  5568.10209     0.00018
      1803    10.00312  5146.82885  5520.55267     0.00018
      1804    10.00784  4931.22711  5167.23459     0.00019
      1805    10.01256  4733.05285  5125.75893     0.00020
      1806    10.01728  4570.12816  4836.30152     0.00021
      1807    10.02200  4450.19075  4793.74887     0.00021
      1808    10.02672  4370.87023  4722.18702     0.00021
      1809    10.03144  4323.12710  4597.83715     0.00022
      1810    10.03616  4296.50435  4659.69441     0.00021
      1811    10.04088  4282.93386  4519.77648     0.00022
      1812    10.04560  4277.04192  4634.01613     0.00022
      1813    10.05032  4275.82253  4491.97339     0.00022
      1814    10.05504  4277.44834  4546.16229     0.00022
      1815    10.05976  4282.58281  4584.86816     0.00022
      1816    10.06448  4290.83060  4461.84425     0.00022
      1817    10.06920  4302.77423  4569.68377     0.00022
      1818    10.07392  4321.78991  4437.36689     0.00023
      1819    10.07864  4349.12679  4563.43684     0.00022
      1820    10.08336  4391.10007  4479.91075     0.00022
      1821    10.08808  4467.77156  4548.02850     0.00022
      1822    10.09280  4613.53728  4591.28105     0.00022
      1823    10.09752  4879.60496  4664.47570     0.00021
      1824    10.10224  5320.31602  4913.85271     0.00020
      1825    10.10696  5949.97269  5171.95140     0.00019
      1826    10.11168  6745.18941  5701.67952     0.00018
      1827    10.11640  7584.08756  6111.67629     0.00016
      1828    10.12112  8356.18322  6530.58090     0.00015
      1829    10.12584  9097.82132  6731.19476     0.00015
      1830    10.13056 10019.07582  6835.17162     0.00015
      1831    10.13528 11298.78120  7017.85337     0.00014
      1832    10.14000 12748.59995  7155.91976     0.00014
      1833    10.14472 13713.04010  7350.20159     0.00014
      1834    10.14944 13457.06136  7222.62090     0.00014
      1835    10.15416 11927.22091  6934.49309     0.00014
      1836    10.15888  9810.87903  6278.42002     0.00016
      1837    10.16360  7824.17154  5638.28407     0.00018
      1838    10.16832  6347.83612  5109.26198     0.00020
      1839    10.17304  5459.49622  4752.10318     0.00021
      1840    10.17776  5055.66808  4630.06695     0.00022
      1841    10.18248  5010.42531  4540.96239     0.00022
      1842    10.18720  5256.72860  4665.81071     0.00021
      1843    10.19192  5745.23839  4815.90532     0.00021
      1844    10.19664  6393.55816  5046.16351     0.00020
      1845    10.20136  7019.22457  5400.90415     0.00019
      1846    10.20608  7348.72267  5525.77722     0.00018
      1847    10.21080  7175.50920  5592.85631     0.00018
      1848    10.21552  6597.54398  5353.15625     0.00019
      1849    10.22024  5885.06909  5117.87778     0.00020
      1850    10.22496  5260.50771  4791.39497     0.00021
      1851    10.22968  4822.29187  4595.91031     0.00022
      1852    10.23440  4573.50353  4449.01186     0.00022
      1853    10.23912  4466.34033  4352.15262     0.00023
      1854    10.24384  4450.01444  4369.16727     0.00023
      1855    10.24856  4484.62711  4329.87589     0.00023
      1856    10.25328  4542.75667  4386.75344     0.00023
      1857    10.25800  4602.21176  4398.00346     0.00023
      1858    10.26272  4650.85740  4458.73494     0.00022
      1859    10.26744  4691.66635  4543.99083     0.00022
      1860    10.27216  4734.83389  4579.76426     0.00022
      1861    10.27688  4787.50397  4688.23184     0.00021
      1862    10.28160  4842.18338  4671.80108     0.00021
      1863    10.28632  4877.73603  4697.07234     0.00021
      1864    10.29104  4875.12146  4639.42154     0.00022
      1865    10.29576  4821.60397  4566.47295     0.00022
      1866    10.30048  4713.15183  4472.30477     0.00022
      1867    10.30520  4572.46381  4377.38490     0.00023
      1868    10.30992  4439.14146  4320.02526     0.00023
      1869    10.31464  4335.45483  4204.19063     0.00024
      1870    10.31936  4266.67901  4229.38281     0.00024
      1871    10.32408  4227.03382  4133.52288     0.00024
      1872    10.32880  4206.71820  4163.50509     0.00024
      1873    10.33352  4197.20822  4132.16496     0.00024
      1874    10.33824  4193.07665  4145.69744     0.00024
      1875    10.34296  4191.59647  4142.56502     0.00024
      1876    10.34768  4191.65094  4140.08747     0.00024
      1877    10.35240  4191.70385  4145.30646     0.00024
      1878    10.35712  4193.99835  4118.96922     0.00024
      1879    10.36184  4197.32367  4152.10730     0.00024
      1880    10.36656  4201.73872  4129.23717     0.00024
      1881    10.37128  4207.36229  4107.46340     0.00024
      1882    10.37600  4214.36087  4123.26119     0.00024
      1883    10.38072  4222.96401  4103.86700     0.00024
      1884    10.38544  4233.54232  4134.55097     0.00024
      1885    10.39016  4247.37387  4116.19097     0.00024
      1886    10.39488  4263.26864  4155.42090     0.00024
      1887    10.39960  4282.94431  4159.68952     0.00024
      1888    10.40432  4307.64251  4162.98551     0.00024
      1889    10.40904  4339.43937  4184.87647     0.00024
      1890    10.41376  4382.71858  4175.17943     0.00024
      1891    10.41848  4448.19061  4276.05810     0.00023
      1892    10.42320  4565.59440  4297.61773     0.00023
      1893    10.42792  4803.58142  4473.54603     0.00022
      1894    10.43264  5295.30419  4694.14781     0.00021
      1895    10.43736  6241.82638  5122.13398     0.00020
      1896    10.44208  7841.10083  5959.23362     0.00017
      1897    10.44680 10109.96219  7267.58248     0.00014
      1898    10.45152 12717.58811  9086.54621     0.00011
      1899    10.45624 14882.82035 10711.64431     0.00009
      1900    10.46096 15593.78660 11559.23818     0.00009
      1901    10.46568 14436.55548 11303.90059     0.00009
      1902    10.47040 12072.04266 10171.02056     0.00010
      1903    10.47512  9507.06261  8432.92838     0.00012
      1904    10.47984  7409.59930  6793.20388     0.00015
      1905    10.48456  6005.53323  5607.09170     0.00018
      1906    10.48928  5215.84576  4914.83947     0.00020
      1907    10.49400  4831.74527  4606.10923     0.00022
      1908    10.49872  4671.92349  4412.66103     0.00023
      1909    10.50344  4629.46398  4337.72854     0.00023
      1910    10.50816  4659.05591  4349.44031     0.00023
      1911    10.51288  4744.33903  4346.62740     0.00023
      1912    10.51760  4876.49442  4492.82878     0.00022
      1913    10.52232  5035.83886  4604.25796     0.00022
      1914    10.52704  5192.86091  4770.58175     0.00021
      1915    10.53176  5323.84027  4847.51206     0.00021
      1916    10.53648  5454.93328  4905.84202     0.00020
      1917    10.54120  5704.33690  4922.72876     0.00020
      1918    10.54592  6280.50344  4951.62952     0.00020
      1919    10.55064  7463.82818  5136.11222     0.00019
      1920    10.55536  9487.51072  5552.15960     0.00018
      1921    10.56008 12296.31509  6342.13769     0.00016
      1922    10.56480 15373.70752  7306.37941     0.00014
      1923    10.56952 17677.03952  8218.05580     0.00012
      1924    10.57424 18045.46260  8567.72306     0.00012
      1925    10.57896 16316.72070  8338.16165     0.00012
      1926    10.58368 13540.35498  7680.86643     0.00013
      1927    10.58840 10958.29293  6831.87268     0.00015
      1928    10.59312  9334.77998  6295.09912     0.00016
      1929    10.59784  8853.28905  6233.27614     0.00016
      1930    10.60256  9236.97366  6618.48134     0.00015
      1931    10.60728  9922.45453  7084.66603     0.00014
      1932    10.61200 10308.09356  7379.57270     0.00014
      1933    10.61672 10080.91565  7318.80309     0.00014
      1934    10.62144  9264.45127  6921.84880     0.00014
      1935    10.62616  8085.03746  6253.81289     0.00016
      1936    10.63088  6875.02980  5544.97287     0.00018
      1937    10.63560  5887.92430  5013.71876     0.00020
      1938    10.64032  5205.29519  4571.45075     0.00022
      1939    10.64504  4795.09720  4337.74193     0.00023
      1940    10.64976  4577.27905  4184.29872     0.00024
      1941    10.65448  4470.00113  4132.14519     0.00024
      1942    10.65920  4417.14688  4146.61406     0.00024
      1943    10.66392  4385.74267  4075.70730     0.00025
      1944    10.66864  4358.96568  4088.18135     0.00024
      1945    10.67336  4330.60101  4081.35635     0.00025
      1946    10.67808  4301.12226  4046.69489     0.00025
      1947    10.68280  4272.50657  4070.35895     0.00025
      1948    10.68752  4246.86416  4021.37760     0.00025
      1949    10.69224  4226.10595  4043.56847     0.00025
      1950    10.69696  4210.53044  3983.87744     0.00025
      1951    10.70168  4199.65708  3994.19621     0.00025
      1952    10.70640  4192.69822  3983.10179     0.00025
      1953    10.71112  4188.88486  3986.16437     0.00025
      1954    10.71584  4187.69588  3962.03411     0.00025
      1955    10.72056  4188.99707  3978.34085     0.00025
      1956    10.72528  4193.15078  3978.34750     0.00025
      1957    10.73000  4201.54378  3969.96954     0.00025
      1958    10.73472  4218.28592  3970.58317     0.00025
      1959    10.73944  4253.94140  3987.32629     0.00025
      1960    10.74416  4331.45620  3987.91964     0.00025
      1961    10.74888  4492.03424  4008.15877     0.00025
      1962    10.75360  4788.12510  4051.95183     0.00025
      1963    10.75832  5255.72734  4130.88764     0.00024
      1964    10.76304  5870.48706  4229.48105     0.00024
      1965    10.76776  6508.00748  4389.53667     0.00023
      1966    10.77248  6938.64697  4518.75746     0.00022
      1967    10.77720  6940.87276  4545.08189     0.00022
      1968    10.78192  6515.44584  4509.12904     0.00022
      1969    10.78664  5884.76949  4397.08554     0.00023
      1970    10.79136  5277.06891  4277.46218     0.00023
      1971    10.79608  4813.23751  4153.08351     0.00024
      1972    10.80080  4516.85926  4062.83396     0.00025
      1973    10.80552  4351.52111  4021.28053     0.00025
      1974    10.81024  4265.91264  3996.95838     0.00025
      1975    10.81496  4220.95213  3974.17754     0.00025
      1976    10.81968  4195.45336  3979.06413     0.00025
      1977    10.82440  4179.41790  3962.60753     0.00025
      1978    10.82912  4168.87485  3969.98181     0.00025
      1979    10.83384  4162.06031  3994.33848     0.00025
      1980    10.83856  4157.97522  3987.34094     0.00025
      1981    10.84328  4156.19782  3982.97491     0.00025
      1982    10.84800  4152.24398  3975.55494     0.00025
      1983    10.85272  4154.05227  3979.87923     0.00025
      1984    10.85744  4158.48199  3980.70378     0.00025
      1985    10.86216  4167.05103  3991.11146     0.00025
      1986    10.86688  4182.01615  4047.49531     0.00025
      1987    10.87160  4205.66486  4112.52015     0.00024
      1988    10.87632  4238.52493  4195.54916     0.00024
      1989    10.88104  4277.91420  4288.77883     0.00023
      1990    10.88576  4317.50581  4387.06232     0.00023
      1991    10.89048  4350.08893  4491.07414     0.00022
      1992    10.89520  4375.75193  4466.91015     0.00022
      1993    10.89992  4404.23714  4446.80449     0.00022
      1994    10.90464  4446.98288  4373.06525     0.00023
      1995    10.90936  4508.78148  4335.34329     0.00023
      1996    10.91408  4584.51968  4320.50879     0.00023
      1997    10.91880  4660.21911  4345.95830     0.00023
      1998    10.92352  4719.04867  4387.63627     0.00023
      1999    10.92824  4750.20229  4405.88682     0.00023
      2000    10.93296  4758.76246  4422.34370     0.00023
      2001    10.93768  4767.71035  4360.18899     0.00023
      2002    10.94240  4816.94249  4351.47569     0.00023
      2003    10.94712  4977.28357  4341.56904     0.00023
      2004    10.95184  5378.39291  4370.27503     0.00023
      2005    10.95656  6228.88483  4517.81360     0.00022
      2006    10.96128  7801.19106  4789.62504     0.00021
      2007    10.96600 10307.80872  5339.35322     0.00019
      2008    10.97072 13668.16099  6230.32031     0.00016
      2009    10.97544 17336.93300  7323.90378     0.00014
      2010    10.98016 20259.78229  8375.76413     0.00012
      2011    10.98488 21321.21893  9041.60522     0.00011
      2012    10.98960 20251.87650  9111.28573     0.00011
      2013    10.99432 17763.60208  8689.61832     0.00012
      2014    10.99904 14675.66024  7845.76732     0.00013
      2015    11.00376 11623.96729  6821.57916     0.00015
      2016    11.00848  9101.77860  5954.30831     0.00017
      2017    11.01320  7344.58700  5277.31579     0.00019
      2018    11.01792  6329.69110  4819.15695     0.00021
      2019    11.02264  5923.53576  4599.02680     0.00022
      2020    11.02736  5944.71403  4548.13418     0.00022
      2021    11.03208  6188.52500  4636.64126     0.00022
      2022    11.03680  6442.02078  4712.24453     0.00021
      2023    11.04152  6548.40018  4817.92007     0.00021
      2024    11.04624  6491.76284  4826.06348     0.00021
      2025    11.05096  6392.91920  4881.44244     0.00020
      2026    11.05568  6358.28006  4920.45250     0.00020
      2027    11.06040  6401.80891  4941.75901     0.00020
      2028    11.06512  6434.34388  4979.65341     0.00020
      2029    11.06984  6313.03894  4927.85680     0.00020
      2030    11.07456  5977.21756  4824.48786     0.00021
      2031    11.07928  5524.38075  4669.35601     0.00021
      2032    11.08400  5084.41497  4485.98898     0.00022
      2033    11.08872  4738.37956  4337.07681     0.00023
      2034    11.09344  4512.96006  4181.65899     0.00024
      2035    11.09816  4389.42491  4139.18985     0.00024
      2036    11.10288  4339.94528  4091.60435     0.00024
      2037    11.10760  4354.93643  4090.36953     0.00024
      2038    11.11232  4447.09559  4092.27760     0.00024
      2039    11.11704  4649.25318  4102.99860     0.00024
      2040    11.12176  4993.96534  4175.65437     0.00024
      2041    11.12648  5477.34011  4258.38018     0.00023
      2042    11.13120  6017.36452  4412.94447     0.00023
      2043    11.13592  6445.25375  4545.22749     0.00022
      2044    11.14064  6558.41349  4629.99186     0.00022
      2045    11.14536  6287.47241  4588.47395     0.00022
      2046    11.15008  5790.39158  4499.55562     0.00022
      2047    11.15480  5265.52219  4383.85409     0.00023
      2048    11.15952  4847.54664  4271.45052     0.00023
      2049    11.16424  4583.82979  4234.45526     0.00024
      2050    11.16896  4466.21434  4217.68219     0.00024
      2051    11.17368  4467.36579  4277.52747     0.00023
      2052    11.17840  4566.51483  4423.58897     0.00023
      2053    11.18312  4745.34073  4604.72795     0.00022
      2054    11.18784  4972.31039  4938.06287     0.00020
      2055    11.19256  5182.09699  5250.39674     0.00019
      2056    11.19728  5283.86576  5445.49283     0.00018
      2057    11.20200  5220.37113  5479.82038     0.00018
      2058    11.20672  5038.03316  5303.40362     0.00019
      2059    11.21144  4844.31216  4996.92348     0.00020
      2060    11.21616  4720.52883  4686.74376     0.00021
      2061    11.22088  4705.13363  4408.83955     0.00023
      2062    11.22560  4751.47390  4245.05608     0.00024
      2063    11.23032  4801.57717  4204.43872     0.00024
      2064    11.23504  4784.88262  4150.21610     0.00024
      2065    11.23976  4682.76673  4125.69374     0.00024
      2066    11.24448  4536.45050  4105.20483     0.00024
      2067    11.24920  4394.09929  4079.48715     0.00025
      2068    11.25392  4285.06895  4063.39765     0.00025
      2069    11.25864  4216.50527  4059.74574     0.00025
      2070    11.26336  4181.60783  4084.38970     0.00024
      2071    11.26808  4169.81007  4073.43793     0.00025
      2072    11.27280  4172.67646  4063.04968     0.00025
      2073    11.27752  4185.28419  4077.02510     0.00025
      2074    11.28224  4205.04928  4093.30008     0.00024
      2075    11.28696  4229.87263  4100.40186     0.00024
      2076    11.29168  4257.00531  4154.86475     0.00024
      2077    11.29640  4283.48680  4179.55712     0.00024
      2078    11.30112  4308.57675  4200.30021     0.00024
      2079    11.30584  4338.72186  4225.10275     0.00024
      2080    11.31056  4394.89532  4250.79149     0.00024
      2081    11.31528  4518.01344  4337.24623     0.00023
      2082    11.32000  4766.20766  4479.94093     0.00022
      2083    11.32472  5192.56326  4711.70951     0.00021
      2084    11.32944  5805.00384  5082.70347     0.00020
      2085    11.33416  6518.30863  5741.45322     0.00017
      2086    11.33888  7127.54505  6314.76172     0.00016
      2087    11.34360  7366.80008  6676.67711     0.00015
      2088    11.34832  7106.62605  6651.14054     0.00015
      2089    11.35304  6514.86473  6342.69541     0.00016
      2090    11.35776  5876.60548  5836.48159     0.00017
      2091    11.36248  5397.65492  5325.04104     0.00019
      2092    11.36720  5165.53023  4972.87920     0.00020
      2093    11.37192  5154.51752  4909.06308     0.00020
      2094    11.37664  5265.50695  5007.48237     0.00020
      2095    11.38136  5379.07619  5103.10029     0.00020
      2096    11.38608  5387.61109  5126.56001     0.00020
      2097    11.39080  5283.54487  5072.02977     0.00020
      2098    11.39552  5160.42145  4951.13582     0.00020
      2099    11.40024  5144.87863  4796.23100     0.00021
      2100    11.40496  5381.60287  4687.09156     0.00021
      2101    11.40968  6032.54830  4726.23195     0.00021
      2102    11.41440  7240.26214  4939.30201     0.00020
      2103    11.41912  9024.42354  5357.18674     0.00019
      2104    11.42384 11132.03104  5998.34885     0.00017
      2105    11.42856 12988.41873  6687.28981     0.00015
      2106    11.43328 13795.55129  7132.77574     0.00014
      2107    11.43800 13117.50664  7157.88207     0.00014
      2108    11.44272 11389.80908  6811.07048     0.00015
      2109    11.44744  9421.78848  6248.94238     0.00016
      2110    11.45216  7863.71851  5636.65871     0.00018
      2111    11.45688  7083.24588  5225.49877     0.00019
      2112    11.46160  7268.12640  5103.69584     0.00020
      2113    11.46632  8516.61852  5322.10726     0.00019
      2114    11.47104 10808.21302  5755.40807     0.00017
      2115    11.47576 13857.83755  6701.81410     0.00015
      2116    11.48048 16929.43538  7710.70399     0.00013
      2117    11.48520 18904.96637  8567.13175     0.00012
      2118    11.48992 18857.34345  8959.05226     0.00011
      2119    11.49464 17061.94467  8974.83420     0.00011
      2120    11.49936 14792.76278  8786.56871     0.00011
      2121    11.50408 13186.20949  9004.41963     0.00011
      2122    11.50880 12800.74034 10003.94225     0.00010
      2123    11.51352 13546.60551 11628.37520     0.00009
      2124    11.51824 14819.99384 13201.67665     0.00008
      2125    11.52296 15731.16700 14269.55492     0.00007
      2126    11.52768 15713.51619 14207.20494     0.00007
      2127    11.53240 14909.35220 13425.79048     0.00007
      2128    11.53712 13710.80636 11595.65946     0.00009
      2129    11.54184 12268.83148  9456.78662     0.00011
      2130    11.54656 10620.50949  7697.79390     0.00013
      2131    11.55128  9005.99702  6436.56722     0.00016
      2132    11.55600  7679.56104  5644.24039     0.00018
      2133    11.56072  6749.50544  5168.35549     0.00019
      2134    11.56544  6168.50673  4888.95898     0.00020
      2135    11.57016  5785.17378  4718.17834     0.00021
      2136    11.57488  5465.29117  4600.73908     0.00022
      2137    11.57960  5154.40849  4487.21053     0.00022
      2138    11.58432  4874.49113  4432.98786     0.00023
      2139    11.58904  4649.91665  4328.48049     0.00023
      2140    11.59376  4489.21992  4282.00478     0.00023
      2141    11.59848  4384.23056  4264.75071     0.00023
      2142    11.60320  4318.11541  4225.51515     0.00024
      2143    11.60792  4275.40874  4198.55526     0.00024
      2144    11.61264  4245.44089  4199.89597     0.00024
      2145    11.61736  4222.73289  4197.09776     0.00024
      2146    11.62208  4204.92807  4162.96790     0.00024
      2147    11.62680  4191.17331  4169.51534     0.00024
      2148    11.63152  4182.02968  4171.59531     0.00024
      2149    11.63624  4178.12519  4168.53232     0.00024
      2150    11.64096  4180.36780  4140.13070     0.00024
      2151    11.64568  4188.97396  4162.11099     0.00024
      2152    11.65040  4202.44707  4175.58251     0.00024
      2153    11.65512  4216.95086  4203.12914     0.00024
      2154    11.65984  4226.37954  4203.53960     0.00024
      2155    11.66456  4224.62029  4213.12145     0.00024
      2156    11.66928  4210.24564  4200.89449     0.00024
      2157    11.67400  4187.49829  4201.94871     0.00024
      2158    11.67872  4162.33396  4146.81115     0.00024
      2159    11.68344  4139.30281  4164.89513     0.00024
      2160    11.68816  4120.73674  4154.72767     0.00024
      2161    11.69288  4107.99485  4131.24526     0.00024
      2162    11.69760  4098.56980  4164.65934     0.00024
      2163    11.70232  4094.76195  4121.30931     0.00024
      2164    11.70704  4090.83691  4116.17619     0.00024
      2165    11.71176  4088.42040  4099.25304     0.00024
      2166    11.71648  4086.98456  4102.87036     0.00024
      2167    11.72120  4086.27120  4110.28702     0.00024
      2168    11.72592  4086.17341  4142.01752     0.00024
      2169    11.73064  4089.31938  4118.56158     0.00024
      2170    11.73536  4090.71796  4128.52163     0.00024
      2171    11.74008  4092.70821  4127.61731     0.00024
      2172    11.74480  4098.36076  4166.98882     0.00024
      2173    11.74952  4109.24258  4169.01697     0.00024
      2174    11.75424  4129.16218  4213.92636     0.00024
      2175    11.75896  4162.44420  4297.30851     0.00023
      2176    11.76368  4211.46509  4413.65039     0.00023
      2177    11.76840  4272.70327  4631.07507     0.00022
      2178    11.77312  4334.07282  4841.08997     0.00021
      2179    11.77784  4375.56418  5080.53629     0.00020
      2180    11.78256  4379.29699  5114.87606     0.00020
      2181    11.78728  4346.52289  5071.88415     0.00020
      2182    11.79200  4295.70683  4931.47157     0.00020
      2183    11.79672  4245.68677  4687.56420     0.00021
      2184    11.80144  4208.19678  4494.52964     0.00022
      2185    11.80616  4186.13730  4352.76660     0.00023
      2186    11.81088  4178.38465  4271.73427     0.00023
      2187    11.81560  4182.53855  4220.53596     0.00024
      2188    11.82032  4198.47947  4205.90681     0.00024
      2189    11.82504  4231.75382  4197.04112     0.00024
      2190    11.82976  4286.03793  4172.69250     0.00024
      2191    11.83448  4414.91331  4196.55936     0.00024
      2192    11.83920  4644.29291  4227.89850     0.00024
      2193    11.84392  5007.33226  4327.77153     0.00023
      2194    11.84864  5496.52729  4409.17634     0.00023
      2195    11.85336  6044.79093  4500.25157     0.00022
      2196    11.85808  6514.57310  4650.03592     0.00022
      2197    11.86280  6746.61462  4689.17616     0.00021
      2198    11.86752  6707.81543  4753.28555     0.00021
      2199    11.87224  6502.44000  4711.59438     0.00021
      2200    11.87696  6226.44819  4700.65390     0.00021
      2201    11.88168  5906.61959  4681.96255     0.00021
      2202    11.88640  5578.75060  4716.52675     0.00021
      2203    11.89112  5290.59798  4785.21906     0.00021
      2204    11.89584  5079.72708  4753.45056     0.00021
      2205    11.90056  4957.53109  4729.28934     0.00021
      2206    11.90528  4927.73265  4668.78454     0.00021
      2207    11.91000  5008.53471  4611.83672     0.00022
      2208    11.91472  5263.75049  4636.44930     0.00022
      2209    11.91944  5821.07045  4708.89436     0.00021
      2210    11.92416  6852.37150  4908.85068     0.00020
      2211    11.92888  8502.91054  5273.72836     0.00019
      2212    11.93360 10777.86677  5919.91997     0.00017
      2213    11.93832 13430.07549  6741.53632     0.00015
      2214    11.94304 15996.55538  7616.25149     0.00013
      2215    11.94776 18039.49173  8312.37772     0.00012
      2216    11.95248 19671.02824  8894.35073     0.00011
      2217    11.95720 21445.63128  9403.08463     0.00011
      2218    11.96192 23460.56500  9950.82755     0.00010
      2219    11.96664 24987.44277 10363.55456     0.00010
      2220    11.97136 24790.46632 10401.83166     0.00010
      2221    11.97608 22220.00282  9900.49097     0.00010
      2222    11.98080 18082.65337  8904.11459     0.00011
      2223    11.98552 13778.51262  7694.39714     0.00013
      2224    11.99024 10257.12264  6518.56912     0.00015
      2225    11.99496  7886.29307  5649.71841     0.00018
      2226    11.99968  6565.06361  5130.56176     0.00019
      2227    12.00440  5987.10805  5002.47207     0.00020
      2228    12.00912  5864.49347  5036.23221     0.00020
      2229    12.01384  6003.52922  5093.93643     0.00020
      2230    12.01856  6291.70120  5439.77541     0.00018
      2231    12.02328  6661.28235  5875.13353     0.00017
      2232    12.02800  7042.19470  6422.24374     0.00016
      2233    12.03272  7328.12632  6800.68946     0.00015
      2234    12.03744  7367.73582  6985.64614     0.00014
      2235    12.04216  7081.86683  6917.44106     0.00014
      2236    12.04688  6590.88512  6639.17892     0.00015
      2237    12.05160  6087.61236  6153.67459     0.00016
      2238    12.05632  5722.93924  5690.49615     0.00018
      2239    12.06104  5600.83761  5310.70303     0.00019
      2240    12.06576  5806.01860  5131.13413     0.00019
      2241    12.07048  6424.19111  5094.82502     0.00020
      2242    12.07520  7524.74490  5174.83447     0.00019
      2243    12.07992  9081.58527  5420.01190     0.00018
      2244    12.08464 10868.39878  5710.11678     0.00018
      2245    12.08936 12451.72839  6134.42334     0.00016
      2246    12.09408 13339.16882  6430.08959     0.00016
      2247    12.09880 13140.08703  6584.66934     0.00015
      2248    12.10352 11836.33362  6418.95275     0.00016
      2249    12.10824  9934.93765  6082.65481     0.00016
      2250    12.11296  8050.68789  5620.97315     0.00018
      2251    12.11768  6558.17184  5208.09741     0.00019
      2252    12.12240  5559.55410  4878.92897     0.00020
      2253    12.12712  4981.22122  4637.37980     0.00022
      2254    12.13184  4677.97742  4473.14718     0.00022
      2255    12.13656  4521.51941  4582.20812     0.00022
      2256    12.14128  4432.67998  4355.78437     0.00023
      2257    12.14600  4373.36662  4327.55158     0.00023
      2258    12.15072  4328.77312  4293.12738     0.00023
      2259    12.15544  4295.03792  4275.04946     0.00023
      2260    12.16016  4272.43158  4263.19305     0.00023
      2261    12.16488  4263.93429  4273.71323     0.00023
      2262    12.16960  4276.01252  4267.32403     0.00023
      2263    12.17432  4319.27446  4251.38341     0.00024
      2264    12.17904  4405.88498  4285.98258     0.00023
      2265    12.18376  4541.75680  4360.25991     0.00023
      2266    12.18848  4715.33906  4413.94280     0.00023
      2267    12.19320  4892.55579  4504.85465     0.00022
      2268    12.19792  5019.85797  4540.51649     0.00022
      2269    12.20264  5061.01038  4608.06557     0.00022
      2270    12.20736  5047.98259  4613.22739     0.00022
      2271    12.21208  5048.30715  4570.25528     0.00022
      2272    12.21680  5130.74610  4628.36476     0.00022
      2273    12.22152  5330.96088  4711.31315     0.00021
      2274    12.22624  5642.87884  4915.58006     0.00020
      2275    12.23096  5992.74988  5201.38010     0.00019
      2276    12.23568  6234.83990  5404.71133     0.00019
      2277    12.24040  6219.22098  5547.07932     0.00018
      2278    12.24512  5927.25150  5484.45408     0.00018
      2279    12.24984  5493.26671  5273.02261     0.00019
      2280    12.25456  5061.55172  4978.54703     0.00020
      2281    12.25928  4718.57033  4670.89549     0.00021
      2282    12.26400  4491.43529  4478.15239     0.00022
      2283    12.26872  4360.93327  4314.91432     0.00023
      2284    12.27344  4295.63658  4225.91519     0.00024
      2285    12.27816  4268.30925  4184.06867     0.00024
      2286    12.28288  4262.93302  4187.52006     0.00024
      2287    12.28760  4273.54990  4150.51077     0.00024
      2288    12.29232  4298.89444  4173.72939     0.00024
      2289    12.29704  4351.16835  4199.12401     0.00024
      2290    12.30176  4457.64080  4172.44623     0.00024
      2291    12.30648  4669.62761  4265.60521     0.00023
      2292    12.31120  5061.28547  4264.13758     0.00023
      2293    12.31592  5697.98610  4450.40945     0.00022
      2294    12.32064  6588.30852  4605.61997     0.00022
      2295    12.32536  7630.80423  4871.37011     0.00021
      2296    12.33008  8594.84655  5176.70232     0.00019
      2297    12.33480  9209.92048  5439.73438     0.00018
      2298    12.33952  9412.12928  5591.69065     0.00018
      2299    12.34424  9488.95554  5759.05743     0.00017
      2300    12.34896  9791.11939  5982.55749     0.00017
      2301    12.35368 10374.70788  6352.60718     0.00016
      2302    12.35840 10942.48538  6870.24266     0.00015
      2303    12.36312 10999.94377  7242.83018     0.00014
      2304    12.36784 10279.70635  7265.24224     0.00014
      2305    12.37256  8986.05621  6943.54803     0.00014
      2306    12.37728  7548.13426  6348.16536     0.00016
      2307    12.38200  6306.27020  5644.92126     0.00018
      2308    12.38672  5411.74290  5046.64262     0.00020
      2309    12.39144  4855.74216  4617.77625     0.00022
      2310    12.39616  4550.15500  4421.30534     0.00023
      2311    12.40088  4392.95164  4274.15596     0.00023
      2312    12.40560  4312.22288  4261.58105     0.00023
      2313    12.41032  4267.59192  4188.31213     0.00024
      2314    12.41504  4239.95891  4134.24153     0.00024
      2315    12.41976  4221.72204  4148.62250     0.00024
      2316    12.42448  4210.59452  4171.20336     0.00024
      2317    12.42920  4207.12338  4139.53909     0.00024
      2318    12.43392  4213.42486  4173.62263     0.00024
      2319    12.43864  4233.02862  4155.30828     0.00024
      2320    12.44336  4270.18524  4128.22633     0.00024
      2321    12.44808  4328.07227  4151.70758     0.00024
      2322    12.45280  4406.30056  4202.31793     0.00024
      2323    12.45752  4499.17382  4259.67512     0.00023
      2324    12.46224  4594.31594  4322.41562     0.00023
      2325    12.46696  4673.31736  4375.16598     0.00023
      2326    12.47168  4716.14518  4449.59134     0.00022
      2327    12.47640  4709.30506  4456.70071     0.00022
      2328    12.48112  4654.45946  4517.11652     0.00022
      2329    12.48584  4567.77323  4406.45625     0.00023
      2330    12.49056  4471.22949  4382.65050     0.00023
      2331    12.49528  4380.55593  4325.03630     0.00023
